# Supplementary material for: 13C Metabolic Flux Analysis for Systematic Metabolic Engineering of S. cerevisiae for Overproduction of Fatty Acids
Source: Front Bioeng Biotechnol. 2016 Oct 5;4:76. doi: 10.3389/fbioe.2016.00076 (PMC5050205; doi:10.3389/fbioe.2016.00076)
Supplement: Supplementary file 1 [file Data_Sheet_1.ZIP]

Archive with 104 entries (93 files):
- Ghosh2016Dir/
- Ghosh2016Dir/C13test.sbml
- Ghosh2016Dir/CEMS2sbml.py
- Ghosh2016Dir/code/
- Ghosh2016Dir/code/visualization/
- Ghosh2016Dir/code/visualization/fluxes/
- Ghosh2016Dir/code/visualization/fluxes/SciMM904TKACL.svg
- Ghosh2016Dir/code/visualization/fluxes/SciMM904TKs.svg
- Ghosh2016Dir/conopt.opt
- Ghosh2016Dir/core.py
- Ghosh2016Dir/cplex.opt
- Ghosh2016Dir/data/
- Ghosh2016Dir/data/agpd1/
- Ghosh2016Dir/data/agpd1/FEEDagpd1Glc.txt
- Ghosh2016Dir/data/agpd1/FLUXagpd1Glc.txt
- Ghosh2016Dir/data/agpd1/LCMSagpd1Glc.txt
- Ghosh2016Dir/data/agpd1/REACTIONSagpd1Glc.txt
- Ghosh2016Dir/data/agpd1/t
- Ghosh2016Dir/data/agpd1/YeastData.py
- Ghosh2016Dir/data/agpd1/YeastData.pyc
- Ghosh2016Dir/data/agpd1/YeastData_agpd1.pyc
- Ghosh2016Dir/data/amgpd1/
- Ghosh2016Dir/data/amgpd1/FEEDamgpd1Glc.txt
- Ghosh2016Dir/data/amgpd1/FLUXamgpd1Glc.txt
- Ghosh2016Dir/data/amgpd1/LCMSamgpd1Glc.txt
- Ghosh2016Dir/data/amgpd1/REACTIONSamgpd1Glc.txt
- Ghosh2016Dir/data/amgpd1/t
- Ghosh2016Dir/data/amgpd1/YeastData.py
- Ghosh2016Dir/data/amgpd1/YeastData.pyc
- Ghosh2016Dir/data/amgpd1/YeastData_amgpd1.pyc
- Ghosh2016Dir/data/amwry1/
- Ghosh2016Dir/data/amwry1/FEEDamwry1Glc.txt
- Ghosh2016Dir/data/amwry1/FLUXamwry1Glc.txt
- Ghosh2016Dir/data/amwry1/LCMSamwry1Glc.txt
- Ghosh2016Dir/data/amwry1/REACTIONSamwry1Glc.txt
- Ghosh2016Dir/data/amwry1/t
- Ghosh2016Dir/data/amwry1/YeastData.py
- Ghosh2016Dir/data/amwry1/YeastData.pyc
- Ghosh2016Dir/data/amwry1/YeastData_amwry1.pyc
- Ghosh2016Dir/data/awry1/
- Ghosh2016Dir/data/awry1/FEEDawry1Glc.txt
- Ghosh2016Dir/data/awry1/FLUXawry1Glc.txt
- Ghosh2016Dir/data/awry1/LCMSawry1Glc.txt
- Ghosh2016Dir/data/awry1/REACTIONSawry1Glc.txt
- Ghosh2016Dir/data/awry1/REACTIONSwyr1Etoh.txt
- Ghosh2016Dir/data/awry1/t
- Ghosh2016Dir/data/awry1/YeastData.py
- Ghosh2016Dir/data/awry1/YeastData.pyc
- Ghosh2016Dir/data/awry1/YeastData_awry1.pyc
- Ghosh2016Dir/data/gpd1/
- Ghosh2016Dir/data/gpd1/ELVAfluxReport.txt
- Ghosh2016Dir/data/gpd1/FEEDgpd1Glc.txt
- Ghosh2016Dir/data/gpd1/FLUXgpd1Glc.txt
- Ghosh2016Dir/data/gpd1/LCMSgpd1Glc.txt
- Ghosh2016Dir/data/gpd1/REACTIONSgpd1Glc.txt
- Ghosh2016Dir/data/gpd1/t
- Ghosh2016Dir/data/gpd1/t1
- Ghosh2016Dir/data/gpd1/temp
- Ghosh2016Dir/data/gpd1/temREAC
- Ghosh2016Dir/data/gpd1/YeastData.py
- Ghosh2016Dir/data/gpd1/YeastData.pyc
- Ghosh2016Dir/data/gpd1/YeastData_gpd1.pyc
- Ghosh2016Dir/data/wry1/
- Ghosh2016Dir/data/wry1/FEEDwry1Glc.txt
- Ghosh2016Dir/data/wry1/FEEDwyr1Etoh.txt
- Ghosh2016Dir/data/wry1/FLUXwry1Glc.txt
- Ghosh2016Dir/data/wry1/FLUXwyr1Etoh.txt
- Ghosh2016Dir/data/wry1/LCMSwry1Glc.txt
- Ghosh2016Dir/data/wry1/LCMSwyr1Etoh.txt
- Ghosh2016Dir/data/wry1/orgFLUXwyr1Etoh.txt
- Ghosh2016Dir/data/wry1/REACTIONSwry1Glc.txt
- Ghosh2016Dir/data/wry1/REACTIONSwyr1Etoh.txt
- Ghosh2016Dir/data/wry1/testPythonNotebook.ipynb
- Ghosh2016Dir/data/wry1/YeastData.py
- Ghosh2016Dir/data/wry1/YeastData.pyc
- Ghosh2016Dir/ELVAFile2.sbml
- Ghosh2016Dir/ELVAFileB.sbml
- Ghosh2016Dir/EMUSystemCoreLib.py
- Ghosh2016Dir/FluxMaps.py
- Ghosh2016Dir/FluxModels.py
- Ghosh2016Dir/formulaDict.db
- Ghosh2016Dir/functions.py
- Ghosh2016Dir/GAMS_EMU_MFA_FLUX.gms
- Ghosh2016Dir/GAMS_EMU_MFA_FLUX_FBA.gms
- Ghosh2016Dir/GAMS_EMU_MFA_FLUX_FVA.gms
- Ghosh2016Dir/GAMS_EMU_MFA_FLUX_HYB.gms
- Ghosh2016Dir/GAMS_EMU_MFA_FLUX_HYBvar.gms
- Ghosh2016Dir/GAMS_EMU_MFA_FLUXvar.gms
- Ghosh2016Dir/GAMS_EMU_MFA_GCMSvar.gms
- Ghosh2016Dir/GAMSclasses.py
- Ghosh2016Dir/Ghosh et al 2016 notebook.html
- Ghosh2016Dir/Ghosh et al 2016 notebook.ipynb
- Ghosh2016Dir/iMM904TKACL.xml
- Ghosh2016Dir/iMM904TKGACL.xml
- Ghosh2016Dir/iMM904TKs.xml
- Ghosh2016Dir/keio2sbml.py
- Ghosh2016Dir/KEIOrf05.sbml
- Ghosh2016Dir/KEIOrf05new.sbml
- Ghosh2016Dir/SBMLclasses.py
- Ghosh2016Dir/svgpath.py
- Ghosh2016Dir/svgpathparser.py
- Ghosh2016Dir/TOYA2sbml.py
- Ghosh2016Dir/ToyaData.py
- Ghosh2016Dir/utilities.py
