# Supplementary material for: 13C Metabolic Flux Analysis for Systematic Metabolic Engineering of S. cerevisiae for Overproduction of Fatty Acids
Source: Front Bioeng Biotechnol. 2016 Oct 5;4:76. doi: 10.3389/fbioe.2016.00076 (PMC5050205; doi:10.3389/fbioe.2016.00076)
Supplement: Supplementary file 1 [file Data_Sheet_1.ZIP › Ghosh2016Dir/C13test.sbml]

<?xml version="1.0" encoding="UTF-8"?>
<sbml xmlns="http://www.sbml.org/sbml/level2" xmlns:html="http://www.w3.org/1999/xhtml" level="2" version="1">
  <model id="SciMM904amgpd1" name="SciMM904amgpd1">
    <notes>
      <body xmlns="http://www.w3.org/1999/xhtml">
        <p>LCMS(fit): Asp	M-0	0.312(0.030)	0.383(0.030)	0.111(0.030)	0.151(0.030)	0.042(0.030)	-	-	-	-	-	-	-	-	</p>
        <p>LCMS(fit): Val	M-0	0.146(0.030)	0.314(0.030)	0.278(0.030)	0.169(0.030)	0.073(0.030)	0.020(0.030)	-	-	-	-	-	-	-	</p>
        <p>LCMS(fit): Gln	M-0	0.141(0.030)	0.310(0.030)	0.284(0.030)	0.173(0.030)	0.073(0.030)	0.019(0.030)	-	-	-	-	-	-	-	</p>
        <p>LCMS(fit): Thr	M-0	0.312(0.030)	0.384(0.030)	0.111(0.030)	0.151(0.030)	0.042(0.030)	-	-	-	-	-	-	-	-	</p>
        <p>LCMS(fit): Phe	M-0	0.112(0.030)	0.229(0.030)	0.198(0.030)	0.149(0.030)	0.115(0.030)	0.097(0.030)	0.050(0.030)	0.030(0.030)	0.014(0.030)	0.006(0.030)	-	-	-	</p>
        <p>LCMS(fit): Ala	M-0	0.407(0.030)	0.382(0.030)	0.023(0.030)	0.189(0.030)	-	-	-	-	-	-	-	-	-	</p>
        <p>LCMS(fit): Gly	M-0	0.749(0.030)	0.062(0.030)	0.189(0.030)	-	-	-	-	-	-	-	-	-	-	</p>
        <p>LCMS(fit): Ile	M-0	0.130(0.030)	0.293(0.030)	0.259(0.030)	0.170(0.030)	0.099(0.030)	0.042(0.030)	0.007(0.030)	-	-	-	-	-	-	</p>
        <p>LCMS(fit): Leu	M-0	0.104(0.030)	0.257(0.030)	0.284(0.030)	0.206(0.030)	0.103(0.030)	0.038(0.030)	0.007(0.030)	-	-	-	-	-	-	</p>
        <p>LCMS(fit): Arg	M-0	0.109(0.030)	0.272(0.030)	0.290(0.030)	0.198(0.030)	0.095(0.030)	0.031(0.030)	0.005(0.030)	-	-	-	-	-	-	</p>
        <p>LCMS(fit): Glu	M-0	0.141(0.030)	0.310(0.030)	0.284(0.030)	0.173(0.030)	0.073(0.030)	0.019(0.030)	-	-	-	-	-	-	-	</p>
        <p>LCMS(fit): Tyr	M-0	0.112(0.030)	0.229(0.030)	0.197(0.030)	0.149(0.030)	0.115(0.030)	0.097(0.030)	0.050(0.030)	0.030(0.030)	0.014(0.030)	0.006(0.030)	-	-	-	</p>
        <p>LCMS: Ile	M-0	0.172(0.030)	0.280(0.030)	0.251(0.030)	0.160(0.030)	0.085(0.030)	0.043(0.030)	0.008(0.030)	-	-	-	-	-	-	</p>
        <p>LCMS: Gln	M-0	0.148(0.030)	0.283(0.030)	0.310(0.030)	0.181(0.030)	0.065(0.030)	0.014(0.030)	-	-	-	-	-	-	-	</p>
        <p>LCMS: Val	M-0	0.156(0.030)	0.317(0.030)	0.243(0.030)	0.170(0.030)	0.080(0.030)	0.035(0.030)	-	-	-	-	-	-	-	</p>
        <p>LCMS: Thr	M-0	0.336(0.030)	0.367(0.030)	0.096(0.030)	0.141(0.030)	0.060(0.030)	-	-	-	-	-	-	-	-	</p>
        <p>LCMS: Phe	M-0	0.111(0.030)	0.234(0.030)	0.199(0.030)	0.166(0.030)	0.110(0.030)	0.091(0.030)	0.049(0.030)	0.023(0.030)	0.012(0.030)	0.004(0.030)	-	-	-	</p>
        <p>LCMS: Ala	M-0	0.400(0.030)	0.389(0.030)	0.026(0.030)	0.185(0.030)	-	-	-	-	-	-	-	-	-	</p>
        <p>LCMS: Gly	M-0	0.754(0.030)	0.067(0.030)	0.179(0.030)	-	-	-	-	-	-	-	-	-	-	</p>
        <p>LCMS: Asp	M-0	0.280(0.030)	0.411(0.030)	0.106(0.030)	0.160(0.030)	0.043(0.030)	-	-	-	-	-	-	-	-	</p>
        <p>LCMS: Leu	M-0	0.100(0.030)	0.201(0.030)	0.281(0.030)	0.242(0.030)	0.128(0.030)	0.041(0.030)	0.008(0.030)	-	-	-	-	-	-	</p>
        <p>LCMS: Arg	M-0	0.140(0.030)	0.274(0.030)	0.299(0.030)	0.190(0.030)	0.077(0.030)	0.019(0.030)	0.002(0.030)	-	-	-	-	-	-	</p>
        <p>LCMS: Glu	M-0	0.152(0.030)	0.309(0.030)	0.282(0.030)	0.182(0.030)	0.062(0.030)	0.014(0.030)	-	-	-	-	-	-	-	</p>
        <p>LCMS: Tyr	M-0	0.123(0.030)	0.250(0.030)	0.198(0.030)	0.170(0.030)	0.119(0.030)	0.090(0.030)	0.051(0.030)	0.000(0.030)	0.000(0.030)	0.000(0.030)	-	-	-	</p>
      </body>
    </notes>
    <listOfUnitDefinitions>
      <unitDefinition id="mmol_per_gDW_per_hr">
        <listOfUnits>
          <unit kind="mole" scale="-3"/>
          <unit kind="gram" exponent="-1"/>
          <unit kind="second" exponent="-1" multiplier="0.00027777"/>
        </listOfUnits>
      </unitDefinition>
    </listOfUnitDefinitions>
    <listOfCompartments>
      <compartment id="Extra_organism"/>
      <compartment id="Cytosol" outside="Extra_organism"/>
    </listOfCompartments>
    <listOfSpecies>
      <species id="M_13dpg_c" name="M_3-Phospho-D-glyceroyl phosphate" compartment="Cytosol">
        <notes>
          <body xmlns="http://www.w3.org/1999/xhtml">
            <p>FORMULA:     C3H4O10P2</p>
            <p>CARBON NUMBER: 0</p>
          </body>
        </notes>
      </species>
      <species id="M_13dpg_c" name="M_3-Phospho-D-glyceroyl phosphate" compartment="Cytosol">
        <notes>
          <body xmlns="http://www.w3.org/1999/xhtml">
            <p>FORMULA:     C3H4O10P2</p>
            <p>CARBON NUMBER: 0</p>
          </body>
        </notes>
      </species>
      <species id="M_23dhmb_m" name="M_(R)-2,3-Dihydroxy-3-methylbutanoate" compartment="Cytosol">
        <notes>
          <body xmlns="http://www.w3.org/1999/xhtml">
            <p>FORMULA:     C5H9O4</p>
            <p>CARBON NUMBER: 0</p>
          </body>
        </notes>
      </species>
      <species id="M_23dhmb_m" name="M_(R)-2,3-Dihydroxy-3-methylbutanoate" compartment="Cytosol">
        <notes>
          <body xmlns="http://www.w3.org/1999/xhtml">
            <p>FORMULA:     C5H9O4</p>
            <p>CARBON NUMBER: 0</p>
          </body>
        </notes>
      </species>
      <species id="M_23dhmp_m" name="M_(R)-2,3-Dihydroxy-3-methylpentanoate" compartment="Cytosol">
        <notes>
          <body xmlns="http://www.w3.org/1999/xhtml">
            <p>FORMULA:     C6H11O4</p>
            <p>CARBON NUMBER: 0</p>
          </body>
        </notes>
      </species>
      <species id="M_23dhmp_m" name="M_(R)-2,3-Dihydroxy-3-methylpentanoate" compartment="Cytosol">
        <notes>
          <body xmlns="http://www.w3.org/1999/xhtml">
            <p>FORMULA:     C6H11O4</p>
            <p>CARBON NUMBER: 0</p>
          </body>
        </notes>
      </species>
      <species id="M_2ahbut_m" name="M_(S)-2-Aceto-2-hydroxybutanoate" compartment="Cytosol">
        <notes>
          <body xmlns="http://www.w3.org/1999/xhtml">
            <p>FORMULA:     C6H9O4</p>
            <p>CARBON NUMBER: 0</p>
          </body>
        </notes>
      </species>
      <species id="M_2ahbut_m" name="M_(S)-2-Aceto-2-hydroxybutanoate" compartment="Cytosol">
        <notes>
          <body xmlns="http://www.w3.org/1999/xhtml">
            <p>FORMULA:     C6H9O4</p>
            <p>CARBON NUMBER: 0</p>
          </body>
        </notes>
      </species>
      <species id="M_2dda7p_c" name="M_2-Dehydro-3-deoxy-D-arabino-heptonate 7-phosphate" compartment="Cytosol">
        <notes>
          <body xmlns="http://www.w3.org/1999/xhtml">
            <p>FORMULA:     C7H10O10P</p>
            <p>CARBON NUMBER: 0</p>
          </body>
        </notes>
      </species>
      <species id="M_2dda7p_c" name="M_2-Dehydro-3-deoxy-D-arabino-heptonate 7-phosphate" compartment="Cytosol">
        <notes>
          <body xmlns="http://www.w3.org/1999/xhtml">
            <p>FORMULA:     C7H10O10P</p>
            <p>CARBON NUMBER: 0</p>
          </body>
        </notes>
      </species>
      <species id="M_2ippm_c" name="M_2-Isopropylmaleate" compartment="Cytosol">
        <notes>
          <body xmlns="http://www.w3.org/1999/xhtml">
            <p>FORMULA:     C7H8O4</p>
            <p>CARBON NUMBER: 0</p>
          </body>
        </notes>
      </species>
      <species id="M_2ippm_c" name="M_2-Isopropylmaleate" compartment="Cytosol">
        <notes>
          <body xmlns="http://www.w3.org/1999/xhtml">
            <p>FORMULA:     C7H8O4</p>
            <p>CARBON NUMBER: 0</p>
          </body>
        </notes>
      </species>
      <species id="M_2obut_m" name="M_2-Oxobutanoate" compartment="Cytosol">
        <notes>
          <body xmlns="http://www.w3.org/1999/xhtml">
            <p>FORMULA:     C4H5O3</p>
            <p>CARBON NUMBER: 0</p>
          </body>
        </notes>
      </species>
      <species id="M_2obut_m" name="M_2-Oxobutanoate" compartment="Cytosol">
        <notes>
          <body xmlns="http://www.w3.org/1999/xhtml">
            <p>FORMULA:     C4H5O3</p>
            <p>CARBON NUMBER: 0</p>
          </body>
        </notes>
      </species>
      <species id="M_2oxoadp_c" name="M_2-Oxoadipate" compartment="Cytosol">
        <notes>
          <body xmlns="http://www.w3.org/1999/xhtml">
            <p>FORMULA:     C6H6O5</p>
            <p>CARBON NUMBER: 0</p>
          </body>
        </notes>
      </species>
      <species id="M_2oxoadp_c" name="M_2-Oxoadipate" compartment="Cytosol">
        <notes>
          <body xmlns="http://www.w3.org/1999/xhtml">
            <p>FORMULA:     C6H6O5</p>
            <p>CARBON NUMBER: 0</p>
          </body>
        </notes>
      </species>
      <species id="M_2oxoadp_m" name="M_2-Oxoadipate" compartment="Cytosol">
        <notes>
          <body xmlns="http://www.w3.org/1999/xhtml">
            <p>FORMULA:     C6H6O5</p>
            <p>CARBON NUMBER: 0</p>
          </body>
        </notes>
      </species>
      <species id="M_2oxoadp_m" name="M_2-Oxoadipate" compartment="Cytosol">
        <notes>
          <body xmlns="http://www.w3.org/1999/xhtml">
            <p>FORMULA:     C6H6O5</p>
            <p>CARBON NUMBER: 0</p>
          </body>
        </notes>
      </species>
      <species id="M_2pg_c" name="M_D-Glycerate 2-phosphate" compartment="Cytosol">
        <notes>
          <body xmlns="http://www.w3.org/1999/xhtml">
            <p>FORMULA:     C3H4O7P</p>
            <p>CARBON NUMBER: 0</p>
          </body>
        </notes>
      </species>
      <species id="M_2pg_c" name="M_D-Glycerate 2-phosphate" compartment="Cytosol">
        <notes>
          <body xmlns="http://www.w3.org/1999/xhtml">
            <p>FORMULA:     C3H4O7P</p>
            <p>CARBON NUMBER: 0</p>
          </body>
        </notes>
      </species>
      <species id="M_34hpp_c" name="M_3-(4-Hydroxyphenyl)pyruvate" compartment="Cytosol">
        <notes>
          <body xmlns="http://www.w3.org/1999/xhtml">
            <p>FORMULA:     C9H7O4</p>
            <p>CARBON NUMBER: 0</p>
          </body>
        </notes>
      </species>
      <species id="M_34hpp_c" name="M_3-(4-Hydroxyphenyl)pyruvate" compartment="Cytosol">
        <notes>
          <body xmlns="http://www.w3.org/1999/xhtml">
            <p>FORMULA:     C9H7O4</p>
            <p>CARBON NUMBER: 0</p>
          </body>
        </notes>
      </species>
      <species id="M_3c2hmp_c" name="M_3-Carboxy-2-hydroxy-4-methylpentanoate" compartment="Cytosol">
        <notes>
          <body xmlns="http://www.w3.org/1999/xhtml">
            <p>FORMULA:     C7H10O5</p>
            <p>CARBON NUMBER: 0</p>
          </body>
        </notes>
      </species>
      <species id="M_3c2hmp_c" name="M_3-Carboxy-2-hydroxy-4-methylpentanoate" compartment="Cytosol">
        <notes>
          <body xmlns="http://www.w3.org/1999/xhtml">
            <p>FORMULA:     C7H10O5</p>
            <p>CARBON NUMBER: 0</p>
          </body>
        </notes>
      </species>
      <species id="M_3c3hmp_c" name="M_3-Carboxy-3-hydroxy-4-methylpentanoate" compartment="Cytosol">
        <notes>
          <body xmlns="http://www.w3.org/1999/xhtml">
            <p>FORMULA:     C7H10O5</p>
            <p>CARBON NUMBER: 0</p>
          </body>
        </notes>
      </species>
      <species id="M_3c3hmp_c" name="M_3-Carboxy-3-hydroxy-4-methylpentanoate" compartment="Cytosol">
        <notes>
          <body xmlns="http://www.w3.org/1999/xhtml">
            <p>FORMULA:     C7H10O5</p>
            <p>CARBON NUMBER: 0</p>
          </body>
        </notes>
      </species>
      <species id="M_3c3hmp_c" name="M_3-Carboxy-3-hydroxy-4-methylpentanoate" compartment="Cytosol">
        <notes>
          <body xmlns="http://www.w3.org/1999/xhtml">
            <p>FORMULA:     C7H10O5</p>
            <p>CARBON NUMBER: 0</p>
          </body>
        </notes>
      </species>
      <species id="M_3c3hmp_m" name="M_3-Carboxy-3-hydroxy-4-methylpentanoate" compartment="Cytosol">
        <notes>
          <body xmlns="http://www.w3.org/1999/xhtml">
            <p>FORMULA:     C7H10O5</p>
            <p>CARBON NUMBER: 0</p>
          </body>
        </notes>
      </species>
      <species id="M_3c3hmp_m" name="M_3-Carboxy-3-hydroxy-4-methylpentanoate" compartment="Cytosol">
        <notes>
          <body xmlns="http://www.w3.org/1999/xhtml">
            <p>FORMULA:     C7H10O5</p>
            <p>CARBON NUMBER: 0</p>
          </body>
        </notes>
      </species>
      <species id="M_3c4mop_c" name="M_3-Carboxy-4-methyl-2-oxopentanoate" compartment="Cytosol">
        <notes>
          <body xmlns="http://www.w3.org/1999/xhtml">
            <p>FORMULA:     C7H8O5</p>
            <p>CARBON NUMBER: 0</p>
          </body>
        </notes>
      </species>
      <species id="M_3c4mop_c" name="M_3-Carboxy-4-methyl-2-oxopentanoate" compartment="Cytosol">
        <notes>
          <body xmlns="http://www.w3.org/1999/xhtml">
            <p>FORMULA:     C7H8O5</p>
            <p>CARBON NUMBER: 0</p>
          </body>
        </notes>
      </species>
      <species id="M_3c4mop_c" name="M_3-Carboxy-4-methyl-2-oxopentanoate" compartment="Cytosol">
        <notes>
          <body xmlns="http://www.w3.org/1999/xhtml">
            <p>FORMULA:     C7H8O5</p>
            <p>CARBON NUMBER: 0</p>
          </body>
        </notes>
      </species>
      <species id="M_3c4mop_m" name="M_3-Carboxy-4-methyl-2-oxopentanoate" compartment="Cytosol">
        <notes>
          <body xmlns="http://www.w3.org/1999/xhtml">
            <p>FORMULA:     C7H8O5</p>
            <p>CARBON NUMBER: 0</p>
          </body>
        </notes>
      </species>
      <species id="M_3c4mop_m" name="M_3-Carboxy-4-methyl-2-oxopentanoate" compartment="Cytosol">
        <notes>
          <body xmlns="http://www.w3.org/1999/xhtml">
            <p>FORMULA:     C7H8O5</p>
            <p>CARBON NUMBER: 0</p>
          </body>
        </notes>
      </species>
      <species id="M_3dhq_c" name="M_3-Dehydroquinate" compartment="Cytosol">
        <notes>
          <body xmlns="http://www.w3.org/1999/xhtml">
            <p>FORMULA:     C7H9O6</p>
            <p>CARBON NUMBER: 0</p>
          </body>
        </notes>
      </species>
      <species id="M_3dhq_c" name="M_3-Dehydroquinate" compartment="Cytosol">
        <notes>
          <body xmlns="http://www.w3.org/1999/xhtml">
            <p>FORMULA:     C7H9O6</p>
            <p>CARBON NUMBER: 0</p>
          </body>
        </notes>
      </species>
      <species id="M_3dhsk_c" name="M_3-Dehydroshikimate" compartment="Cytosol">
        <notes>
          <body xmlns="http://www.w3.org/1999/xhtml">
            <p>FORMULA:     C7H7O5</p>
            <p>CARBON NUMBER: 0</p>
          </body>
        </notes>
      </species>
      <species id="M_3dhsk_c" name="M_3-Dehydroshikimate" compartment="Cytosol">
        <notes>
          <body xmlns="http://www.w3.org/1999/xhtml">
            <p>FORMULA:     C7H7O5</p>
            <p>CARBON NUMBER: 0</p>
          </body>
        </notes>
      </species>
      <species id="M_3mob_c" name="M_3-Methyl-2-oxobutanoate" compartment="Cytosol">
        <notes>
          <body xmlns="http://www.w3.org/1999/xhtml">
            <p>FORMULA:     C5H7O3</p>
            <p>CARBON NUMBER: 0</p>
          </body>
        </notes>
      </species>
      <species id="M_3mob_c" name="M_3-Methyl-2-oxobutanoate" compartment="Cytosol">
        <notes>
          <body xmlns="http://www.w3.org/1999/xhtml">
            <p>FORMULA:     C5H7O3</p>
            <p>CARBON NUMBER: 0</p>
          </body>
        </notes>
      </species>
      <species id="M_3mob_c" name="M_3-Methyl-2-oxobutanoate" compartment="Cytosol">
        <notes>
          <body xmlns="http://www.w3.org/1999/xhtml">
            <p>FORMULA:     C5H7O3</p>
            <p>CARBON NUMBER: 0</p>
          </body>
        </notes>
      </species>
      <species id="M_3mob_m" name="M_3-Methyl-2-oxobutanoate" compartment="Cytosol">
        <notes>
          <body xmlns="http://www.w3.org/1999/xhtml">
            <p>FORMULA:     C5H7O3</p>
            <p>CARBON NUMBER: 0</p>
          </body>
        </notes>
      </species>
      <species id="M_3mob_m" name="M_3-Methyl-2-oxobutanoate" compartment="Cytosol">
        <notes>
          <body xmlns="http://www.w3.org/1999/xhtml">
            <p>FORMULA:     C5H7O3</p>
            <p>CARBON NUMBER: 0</p>
          </body>
        </notes>
      </species>
      <species id="M_3mob_m" name="M_3-Methyl-2-oxobutanoate" compartment="Cytosol">
        <notes>
          <body xmlns="http://www.w3.org/1999/xhtml">
            <p>FORMULA:     C5H7O3</p>
            <p>CARBON NUMBER: 0</p>
          </body>
        </notes>
      </species>
      <species id="M_3mop_c" name="M_(S)-3-Methyl-2-oxopentanoate" compartment="Cytosol">
        <notes>
          <body xmlns="http://www.w3.org/1999/xhtml">
            <p>FORMULA:     C6H9O3</p>
            <p>CARBON NUMBER: 0</p>
          </body>
        </notes>
      </species>
      <species id="M_3mop_c" name="M_(S)-3-Methyl-2-oxopentanoate" compartment="Cytosol">
        <notes>
          <body xmlns="http://www.w3.org/1999/xhtml">
            <p>FORMULA:     C6H9O3</p>
            <p>CARBON NUMBER: 0</p>
          </body>
        </notes>
      </species>
      <species id="M_3mop_m" name="M_(S)-3-Methyl-2-oxopentanoate" compartment="Cytosol">
        <notes>
          <body xmlns="http://www.w3.org/1999/xhtml">
            <p>FORMULA:     C6H9O3</p>
            <p>CARBON NUMBER: 0</p>
          </body>
        </notes>
      </species>
      <species id="M_3mop_m" name="M_(S)-3-Methyl-2-oxopentanoate" compartment="Cytosol">
        <notes>
          <body xmlns="http://www.w3.org/1999/xhtml">
            <p>FORMULA:     C6H9O3</p>
            <p>CARBON NUMBER: 0</p>
          </body>
        </notes>
      </species>
      <species id="M_3mop_m" name="M_(S)-3-Methyl-2-oxopentanoate" compartment="Cytosol">
        <notes>
          <body xmlns="http://www.w3.org/1999/xhtml">
            <p>FORMULA:     C6H9O3</p>
            <p>CARBON NUMBER: 0</p>
          </body>
        </notes>
      </species>
      <species id="M_3pg_c" name="M_3-Phospho-D-glycerate" compartment="Cytosol">
        <notes>
          <body xmlns="http://www.w3.org/1999/xhtml">
            <p>FORMULA:     C3H4O7P</p>
            <p>CARBON NUMBER: 0</p>
          </body>
        </notes>
      </species>
      <species id="M_3pg_c" name="M_3-Phospho-D-glycerate" compartment="Cytosol">
        <notes>
          <body xmlns="http://www.w3.org/1999/xhtml">
            <p>FORMULA:     C3H4O7P</p>
            <p>CARBON NUMBER: 0</p>
          </body>
        </notes>
      </species>
      <species id="M_3pg_c" name="M_3-Phospho-D-glycerate" compartment="Cytosol">
        <notes>
          <body xmlns="http://www.w3.org/1999/xhtml">
            <p>FORMULA:     C3H4O7P</p>
            <p>CARBON NUMBER: 0</p>
          </body>
        </notes>
      </species>
      <species id="M_3php_c" name="M_3-Phosphohydroxypyruvate" compartment="Cytosol">
        <notes>
          <body xmlns="http://www.w3.org/1999/xhtml">
            <p>FORMULA:     C3H2O7P</p>
            <p>CARBON NUMBER: 0</p>
          </body>
        </notes>
      </species>
      <species id="M_3php_c" name="M_3-Phosphohydroxypyruvate" compartment="Cytosol">
        <notes>
          <body xmlns="http://www.w3.org/1999/xhtml">
            <p>FORMULA:     C3H2O7P</p>
            <p>CARBON NUMBER: 0</p>
          </body>
        </notes>
      </species>
      <species id="M_3psme_c" name="M_5-O-(1-Carboxyvinyl)-3-phosphoshikimate" compartment="Cytosol">
        <notes>
          <body xmlns="http://www.w3.org/1999/xhtml">
            <p>FORMULA:     C10H9O10P</p>
            <p>CARBON NUMBER: 0</p>
          </body>
        </notes>
      </species>
      <species id="M_3psme_c" name="M_5-O-(1-Carboxyvinyl)-3-phosphoshikimate" compartment="Cytosol">
        <notes>
          <body xmlns="http://www.w3.org/1999/xhtml">
            <p>FORMULA:     C10H9O10P</p>
            <p>CARBON NUMBER: 0</p>
          </body>
        </notes>
      </species>
      <species id="M_4mop_c" name="M_4-Methyl-2-oxopentanoate" compartment="Cytosol">
        <notes>
          <body xmlns="http://www.w3.org/1999/xhtml">
            <p>FORMULA:     C6H9O3</p>
            <p>CARBON NUMBER: 0</p>
          </body>
        </notes>
      </species>
      <species id="M_4mop_c" name="M_4-Methyl-2-oxopentanoate" compartment="Cytosol">
        <notes>
          <body xmlns="http://www.w3.org/1999/xhtml">
            <p>FORMULA:     C6H9O3</p>
            <p>CARBON NUMBER: 0</p>
          </body>
        </notes>
      </species>
      <species id="M_4mop_m" name="M_4-Methyl-2-oxopentanoate" compartment="Cytosol">
        <notes>
          <body xmlns="http://www.w3.org/1999/xhtml">
            <p>FORMULA:     C6H9O3</p>
            <p>CARBON NUMBER: 0</p>
          </body>
        </notes>
      </species>
      <species id="M_4mop_m" name="M_4-Methyl-2-oxopentanoate" compartment="Cytosol">
        <notes>
          <body xmlns="http://www.w3.org/1999/xhtml">
            <p>FORMULA:     C6H9O3</p>
            <p>CARBON NUMBER: 0</p>
          </body>
        </notes>
      </species>
      <species id="M_4pasp_c" name="M_4-Phospho-L-aspartate" compartment="Cytosol">
        <notes>
          <body xmlns="http://www.w3.org/1999/xhtml">
            <p>FORMULA:     C4H6NO7P</p>
            <p>CARBON NUMBER: 0</p>
          </body>
        </notes>
      </species>
      <species id="M_4pasp_c" name="M_4-Phospho-L-aspartate" compartment="Cytosol">
        <notes>
          <body xmlns="http://www.w3.org/1999/xhtml">
            <p>FORMULA:     C4H6NO7P</p>
            <p>CARBON NUMBER: 0</p>
          </body>
        </notes>
      </species>
      <species id="M_6pgc_c" name="M_6-Phospho-D-gluconate" compartment="Cytosol">
        <notes>
          <body xmlns="http://www.w3.org/1999/xhtml">
            <p>FORMULA:     C6H10O10P</p>
            <p>CARBON NUMBER: 0</p>
          </body>
        </notes>
      </species>
      <species id="M_6pgc_c" name="M_6-Phospho-D-gluconate" compartment="Cytosol">
        <notes>
          <body xmlns="http://www.w3.org/1999/xhtml">
            <p>FORMULA:     C6H10O10P</p>
            <p>CARBON NUMBER: 0</p>
          </body>
        </notes>
      </species>
      <species id="M_6pgl_c" name="M_6-phospho-D-glucono-1,5-lactone" compartment="Cytosol">
        <notes>
          <body xmlns="http://www.w3.org/1999/xhtml">
            <p>FORMULA:     C6H9O9P</p>
            <p>CARBON NUMBER: 0</p>
          </body>
        </notes>
      </species>
      <species id="M_6pgl_c" name="M_6-phospho-D-glucono-1,5-lactone" compartment="Cytosol">
        <notes>
          <body xmlns="http://www.w3.org/1999/xhtml">
            <p>FORMULA:     C6H9O9P</p>
            <p>CARBON NUMBER: 0</p>
          </body>
        </notes>
      </species>
      <species id="M_6pgl_c" name="M_6-phospho-D-glucono-1,5-lactone" compartment="Cytosol">
        <notes>
          <body xmlns="http://www.w3.org/1999/xhtml">
            <p>FORMULA:     C6H9O9P</p>
            <p>CARBON NUMBER: 0</p>
          </body>
        </notes>
      </species>
      <species id="M_6pgl_r" name="M_6-phospho-D-glucono-1,5-lactone" compartment="Cytosol">
        <notes>
          <body xmlns="http://www.w3.org/1999/xhtml">
            <p>FORMULA:     C6H9O9P</p>
            <p>CARBON NUMBER: 0</p>
          </body>
        </notes>
      </species>
      <species id="M_6pgl_r" name="M_6-phospho-D-glucono-1,5-lactone" compartment="Cytosol">
        <notes>
          <body xmlns="http://www.w3.org/1999/xhtml">
            <p>FORMULA:     C6H9O9P</p>
            <p>CARBON NUMBER: 0</p>
          </body>
        </notes>
      </species>
      <species id="M_L2aadp6sa_c" name="M_L-2-Aminoadipate 6-semialdehyde" compartment="Cytosol">
        <notes>
          <body xmlns="http://www.w3.org/1999/xhtml">
            <p>FORMULA:     C6H11NO3</p>
            <p>CARBON NUMBER: 0</p>
          </body>
        </notes>
      </species>
      <species id="M_L2aadp6sa_c" name="M_L-2-Aminoadipate 6-semialdehyde" compartment="Cytosol">
        <notes>
          <body xmlns="http://www.w3.org/1999/xhtml">
            <p>FORMULA:     C6H11NO3</p>
            <p>CARBON NUMBER: 0</p>
          </body>
        </notes>
      </species>
      <species id="M_L2aadp_c" name="M_L-2-Aminoadipate" compartment="Cytosol">
        <notes>
          <body xmlns="http://www.w3.org/1999/xhtml">
            <p>FORMULA:     C6H10NO4</p>
            <p>CARBON NUMBER: 0</p>
          </body>
        </notes>
      </species>
      <species id="M_L2aadp_c" name="M_L-2-Aminoadipate" compartment="Cytosol">
        <notes>
          <body xmlns="http://www.w3.org/1999/xhtml">
            <p>FORMULA:     C6H10NO4</p>
            <p>CARBON NUMBER: 0</p>
          </body>
        </notes>
      </species>
      <species id="M_TAC3_c" name="M_TAC3" compartment="Cytosol">
        <notes>
          <body xmlns="http://www.w3.org/1999/xhtml">
            <p>FORMULA:     C3H6O3</p>
            <p>CARBON NUMBER: 0</p>
          </body>
        </notes>
      </species>
      <species id="M_TAC3_c" name="M_TAC3" compartment="Cytosol">
        <notes>
          <body xmlns="http://www.w3.org/1999/xhtml">
            <p>FORMULA:     C3H6O3</p>
            <p>CARBON NUMBER: 0</p>
          </body>
        </notes>
      </species>
      <species id="M_TKC2_c" name="M_TKC2" compartment="Cytosol">
        <notes>
          <body xmlns="http://www.w3.org/1999/xhtml">
            <p>FORMULA:     C2H4O2</p>
            <p>CARBON NUMBER: 0</p>
          </body>
        </notes>
      </species>
      <species id="M_TKC2_c" name="M_TKC2" compartment="Cytosol">
        <notes>
          <body xmlns="http://www.w3.org/1999/xhtml">
            <p>FORMULA:     C2H4O2</p>
            <p>CARBON NUMBER: 0</p>
          </body>
        </notes>
      </species>
      <species id="M_TKC2_c" name="M_TKC2" compartment="Cytosol">
        <notes>
          <body xmlns="http://www.w3.org/1999/xhtml">
            <p>FORMULA:     C2H4O2</p>
            <p>CARBON NUMBER: 0</p>
          </body>
        </notes>
      </species>
      <species id="M_ac_c" name="M_Acetate" compartment="Cytosol">
        <notes>
          <body xmlns="http://www.w3.org/1999/xhtml">
            <p>FORMULA:     C2H3O2</p>
            <p>CARBON NUMBER: 0</p>
          </body>
        </notes>
      </species>
      <species id="M_ac_c" name="M_Acetate" compartment="Cytosol">
        <notes>
          <body xmlns="http://www.w3.org/1999/xhtml">
            <p>FORMULA:     C2H3O2</p>
            <p>CARBON NUMBER: 0</p>
          </body>
        </notes>
      </species>
      <species id="M_ac_c" name="M_Acetate" compartment="Cytosol">
        <notes>
          <body xmlns="http://www.w3.org/1999/xhtml">
            <p>FORMULA:     C2H3O2</p>
            <p>CARBON NUMBER: 0</p>
          </body>
        </notes>
      </species>
      <species id="M_ac_c" name="M_Acetate" compartment="Cytosol">
        <notes>
          <body xmlns="http://www.w3.org/1999/xhtml">
            <p>FORMULA:     C2H3O2</p>
            <p>CARBON NUMBER: 0</p>
          </body>
        </notes>
      </species>
      <species id="M_ac_c" name="M_Acetate" compartment="Cytosol">
        <notes>
          <body xmlns="http://www.w3.org/1999/xhtml">
            <p>FORMULA:     C2H3O2</p>
            <p>CARBON NUMBER: 0</p>
          </body>
        </notes>
      </species>
      <species id="M_ac_c" name="M_Acetate" compartment="Cytosol">
        <notes>
          <body xmlns="http://www.w3.org/1999/xhtml">
            <p>FORMULA:     C2H3O2</p>
            <p>CARBON NUMBER: 0</p>
          </body>
        </notes>
      </species>
      <species id="M_ac_c" name="M_Acetate" compartment="Cytosol">
        <notes>
          <body xmlns="http://www.w3.org/1999/xhtml">
            <p>FORMULA:     C2H3O2</p>
            <p>CARBON NUMBER: 0</p>
          </body>
        </notes>
      </species>
      <species id="M_ac_e" name="M_Acetate" compartment="Cytosol">
        <notes>
          <body xmlns="http://www.w3.org/1999/xhtml">
            <p>FORMULA:     C2H3O2</p>
            <p>CARBON NUMBER: 0</p>
          </body>
        </notes>
      </species>
      <species id="M_ac_e" name="M_Acetate" compartment="Cytosol">
        <notes>
          <body xmlns="http://www.w3.org/1999/xhtml">
            <p>FORMULA:     C2H3O2</p>
            <p>CARBON NUMBER: 0</p>
          </body>
        </notes>
      </species>
      <species id="M_ac_e" name="M_Acetate" compartment="Cytosol">
        <notes>
          <body xmlns="http://www.w3.org/1999/xhtml">
            <p>FORMULA:     C2H3O2</p>
            <p>CARBON NUMBER: 0</p>
          </body>
        </notes>
      </species>
      <species id="M_acald_c" name="M_Acetaldehyde" compartment="Cytosol">
        <notes>
          <body xmlns="http://www.w3.org/1999/xhtml">
            <p>FORMULA:     C2H4O</p>
            <p>CARBON NUMBER: 0</p>
          </body>
        </notes>
      </species>
      <species id="M_acald_c" name="M_Acetaldehyde" compartment="Cytosol">
        <notes>
          <body xmlns="http://www.w3.org/1999/xhtml">
            <p>FORMULA:     C2H4O</p>
            <p>CARBON NUMBER: 0</p>
          </body>
        </notes>
      </species>
      <species id="M_acald_c" name="M_Acetaldehyde" compartment="Cytosol">
        <notes>
          <body xmlns="http://www.w3.org/1999/xhtml">
            <p>FORMULA:     C2H4O</p>
            <p>CARBON NUMBER: 0</p>
          </body>
        </notes>
      </species>
      <species id="M_acald_c" name="M_Acetaldehyde" compartment="Cytosol">
        <notes>
          <body xmlns="http://www.w3.org/1999/xhtml">
            <p>FORMULA:     C2H4O</p>
            <p>CARBON NUMBER: 0</p>
          </body>
        </notes>
      </species>
      <species id="M_accoa_c" name="M_Acetyl-CoA" compartment="Cytosol">
        <notes>
          <body xmlns="http://www.w3.org/1999/xhtml">
            <p>FORMULA:     C23H34N7O17P3S</p>
            <p>CARBON NUMBER: 0</p>
          </body>
        </notes>
      </species>
      <species id="M_accoa_c" name="M_Acetyl-CoA" compartment="Cytosol">
        <notes>
          <body xmlns="http://www.w3.org/1999/xhtml">
            <p>FORMULA:     C23H34N7O17P3S</p>
            <p>CARBON NUMBER: 0</p>
          </body>
        </notes>
      </species>
      <species id="M_accoa_c" name="M_Acetyl-CoA" compartment="Cytosol">
        <notes>
          <body xmlns="http://www.w3.org/1999/xhtml">
            <p>FORMULA:     C23H34N7O17P3S</p>
            <p>CARBON NUMBER: 0</p>
          </body>
        </notes>
      </species>
      <species id="M_accoa_c" name="M_Acetyl-CoA" compartment="Cytosol">
        <notes>
          <body xmlns="http://www.w3.org/1999/xhtml">
            <p>FORMULA:     C23H34N7O17P3S</p>
            <p>CARBON NUMBER: 0</p>
          </body>
        </notes>
      </species>
      <species id="M_accoa_c" name="M_Acetyl-CoA" compartment="Cytosol">
        <notes>
          <body xmlns="http://www.w3.org/1999/xhtml">
            <p>FORMULA:     C23H34N7O17P3S</p>
            <p>CARBON NUMBER: 0</p>
          </body>
        </notes>
      </species>
      <species id="M_accoa_c" name="M_Acetyl-CoA" compartment="Cytosol">
        <notes>
          <body xmlns="http://www.w3.org/1999/xhtml">
            <p>FORMULA:     C23H34N7O17P3S</p>
            <p>CARBON NUMBER: 0</p>
          </body>
        </notes>
      </species>
      <species id="M_accoa_c" name="M_Acetyl-CoA" compartment="Cytosol">
        <notes>
          <body xmlns="http://www.w3.org/1999/xhtml">
            <p>FORMULA:     C23H34N7O17P3S</p>
            <p>CARBON NUMBER: 0</p>
          </body>
        </notes>
      </species>
      <species id="M_accoa_c" name="M_Acetyl-CoA" compartment="Cytosol">
        <notes>
          <body xmlns="http://www.w3.org/1999/xhtml">
            <p>FORMULA:     C23H34N7O17P3S</p>
            <p>CARBON NUMBER: 0</p>
          </body>
        </notes>
      </species>
      <species id="M_accoa_m" name="M_Acetyl-CoA" compartment="Cytosol">
        <notes>
          <body xmlns="http://www.w3.org/1999/xhtml">
            <p>FORMULA:     C23H34N7O17P3S</p>
            <p>CARBON NUMBER: 0</p>
          </body>
        </notes>
      </species>
      <species id="M_accoa_m" name="M_Acetyl-CoA" compartment="Cytosol">
        <notes>
          <body xmlns="http://www.w3.org/1999/xhtml">
            <p>FORMULA:     C23H34N7O17P3S</p>
            <p>CARBON NUMBER: 0</p>
          </body>
        </notes>
      </species>
      <species id="M_accoa_m" name="M_Acetyl-CoA" compartment="Cytosol">
        <notes>
          <body xmlns="http://www.w3.org/1999/xhtml">
            <p>FORMULA:     C23H34N7O17P3S</p>
            <p>CARBON NUMBER: 0</p>
          </body>
        </notes>
      </species>
      <species id="M_accoa_m" name="M_Acetyl-CoA" compartment="Cytosol">
        <notes>
          <body xmlns="http://www.w3.org/1999/xhtml">
            <p>FORMULA:     C23H34N7O17P3S</p>
            <p>CARBON NUMBER: 0</p>
          </body>
        </notes>
      </species>
      <species id="M_accoa_m" name="M_Acetyl-CoA" compartment="Cytosol">
        <notes>
          <body xmlns="http://www.w3.org/1999/xhtml">
            <p>FORMULA:     C23H34N7O17P3S</p>
            <p>CARBON NUMBER: 0</p>
          </body>
        </notes>
      </species>
      <species id="M_acg5p_m" name="M_N-Acetyl-L-glutamyl 5-phosphate" compartment="Cytosol">
        <notes>
          <body xmlns="http://www.w3.org/1999/xhtml">
            <p>FORMULA:     C7H9NO8P</p>
            <p>CARBON NUMBER: 0</p>
          </body>
        </notes>
      </species>
      <species id="M_acg5p_m" name="M_N-Acetyl-L-glutamyl 5-phosphate" compartment="Cytosol">
        <notes>
          <body xmlns="http://www.w3.org/1999/xhtml">
            <p>FORMULA:     C7H9NO8P</p>
            <p>CARBON NUMBER: 0</p>
          </body>
        </notes>
      </species>
      <species id="M_acg5sa_m" name="M_N-Acetyl-L-glutamate 5-semialdehyde" compartment="Cytosol">
        <notes>
          <body xmlns="http://www.w3.org/1999/xhtml">
            <p>FORMULA:     C7H10NO4</p>
            <p>CARBON NUMBER: 0</p>
          </body>
        </notes>
      </species>
      <species id="M_acg5sa_m" name="M_N-Acetyl-L-glutamate 5-semialdehyde" compartment="Cytosol">
        <notes>
          <body xmlns="http://www.w3.org/1999/xhtml">
            <p>FORMULA:     C7H10NO4</p>
            <p>CARBON NUMBER: 0</p>
          </body>
        </notes>
      </species>
      <species id="M_acglu_m" name="M_N-Acetyl-L-glutamate" compartment="Cytosol">
        <notes>
          <body xmlns="http://www.w3.org/1999/xhtml">
            <p>FORMULA:     C7H9NO5</p>
            <p>CARBON NUMBER: 0</p>
          </body>
        </notes>
      </species>
      <species id="M_acglu_m" name="M_N-Acetyl-L-glutamate" compartment="Cytosol">
        <notes>
          <body xmlns="http://www.w3.org/1999/xhtml">
            <p>FORMULA:     C7H9NO5</p>
            <p>CARBON NUMBER: 0</p>
          </body>
        </notes>
      </species>
      <species id="M_acglu_m" name="M_N-Acetyl-L-glutamate" compartment="Cytosol">
        <notes>
          <body xmlns="http://www.w3.org/1999/xhtml">
            <p>FORMULA:     C7H9NO5</p>
            <p>CARBON NUMBER: 0</p>
          </body>
        </notes>
      </species>
      <species id="M_achms_c" name="M_O-Acetyl-L-homoserine" compartment="Cytosol">
        <notes>
          <body xmlns="http://www.w3.org/1999/xhtml">
            <p>FORMULA:     C6H11NO4</p>
            <p>CARBON NUMBER: 0</p>
          </body>
        </notes>
      </species>
      <species id="M_achms_c" name="M_O-Acetyl-L-homoserine" compartment="Cytosol">
        <notes>
          <body xmlns="http://www.w3.org/1999/xhtml">
            <p>FORMULA:     C6H11NO4</p>
            <p>CARBON NUMBER: 0</p>
          </body>
        </notes>
      </species>
      <species id="M_acorn_m" name="M_N2-Acetyl-L-ornithine" compartment="Cytosol">
        <notes>
          <body xmlns="http://www.w3.org/1999/xhtml">
            <p>FORMULA:     C7H14N2O3</p>
            <p>CARBON NUMBER: 0</p>
          </body>
        </notes>
      </species>
      <species id="M_acorn_m" name="M_N2-Acetyl-L-ornithine" compartment="Cytosol">
        <notes>
          <body xmlns="http://www.w3.org/1999/xhtml">
            <p>FORMULA:     C7H14N2O3</p>
            <p>CARBON NUMBER: 0</p>
          </body>
        </notes>
      </species>
      <species id="M_acser_c" name="M_O-Acetyl-L-serine" compartment="Cytosol">
        <notes>
          <body xmlns="http://www.w3.org/1999/xhtml">
            <p>FORMULA:     C5H9NO4</p>
            <p>CARBON NUMBER: 0</p>
          </body>
        </notes>
      </species>
      <species id="M_acser_c" name="M_O-Acetyl-L-serine" compartment="Cytosol">
        <notes>
          <body xmlns="http://www.w3.org/1999/xhtml">
            <p>FORMULA:     C5H9NO4</p>
            <p>CARBON NUMBER: 0</p>
          </body>
        </notes>
      </species>
      <species id="M_akg_c" name="M_2-Oxoglutarate" compartment="Cytosol">
        <notes>
          <body xmlns="http://www.w3.org/1999/xhtml">
            <p>FORMULA:     C5H4O5</p>
            <p>CARBON NUMBER: 0</p>
          </body>
        </notes>
      </species>
      <species id="M_akg_c" name="M_2-Oxoglutarate" compartment="Cytosol">
        <notes>
          <body xmlns="http://www.w3.org/1999/xhtml">
            <p>FORMULA:     C5H4O5</p>
            <p>CARBON NUMBER: 0</p>
          </body>
        </notes>
      </species>
      <species id="M_akg_c" name="M_2-Oxoglutarate" compartment="Cytosol">
        <notes>
          <body xmlns="http://www.w3.org/1999/xhtml">
            <p>FORMULA:     C5H4O5</p>
            <p>CARBON NUMBER: 0</p>
          </body>
        </notes>
      </species>
      <species id="M_akg_c" name="M_2-Oxoglutarate" compartment="Cytosol">
        <notes>
          <body xmlns="http://www.w3.org/1999/xhtml">
            <p>FORMULA:     C5H4O5</p>
            <p>CARBON NUMBER: 0</p>
          </body>
        </notes>
      </species>
      <species id="M_akg_c" name="M_2-Oxoglutarate" compartment="Cytosol">
        <notes>
          <body xmlns="http://www.w3.org/1999/xhtml">
            <p>FORMULA:     C5H4O5</p>
            <p>CARBON NUMBER: 0</p>
          </body>
        </notes>
      </species>
      <species id="M_akg_c" name="M_2-Oxoglutarate" compartment="Cytosol">
        <notes>
          <body xmlns="http://www.w3.org/1999/xhtml">
            <p>FORMULA:     C5H4O5</p>
            <p>CARBON NUMBER: 0</p>
          </body>
        </notes>
      </species>
      <species id="M_akg_c" name="M_2-Oxoglutarate" compartment="Cytosol">
        <notes>
          <body xmlns="http://www.w3.org/1999/xhtml">
            <p>FORMULA:     C5H4O5</p>
            <p>CARBON NUMBER: 0</p>
          </body>
        </notes>
      </species>
      <species id="M_akg_c" name="M_2-Oxoglutarate" compartment="Cytosol">
        <notes>
          <body xmlns="http://www.w3.org/1999/xhtml">
            <p>FORMULA:     C5H4O5</p>
            <p>CARBON NUMBER: 0</p>
          </body>
        </notes>
      </species>
      <species id="M_akg_c" name="M_2-Oxoglutarate" compartment="Cytosol">
        <notes>
          <body xmlns="http://www.w3.org/1999/xhtml">
            <p>FORMULA:     C5H4O5</p>
            <p>CARBON NUMBER: 0</p>
          </body>
        </notes>
      </species>
      <species id="M_akg_c" name="M_2-Oxoglutarate" compartment="Cytosol">
        <notes>
          <body xmlns="http://www.w3.org/1999/xhtml">
            <p>FORMULA:     C5H4O5</p>
            <p>CARBON NUMBER: 0</p>
          </body>
        </notes>
      </species>
      <species id="M_akg_c" name="M_2-Oxoglutarate" compartment="Cytosol">
        <notes>
          <body xmlns="http://www.w3.org/1999/xhtml">
            <p>FORMULA:     C5H4O5</p>
            <p>CARBON NUMBER: 0</p>
          </body>
        </notes>
      </species>
      <species id="M_akg_c" name="M_2-Oxoglutarate" compartment="Cytosol">
        <notes>
          <body xmlns="http://www.w3.org/1999/xhtml">
            <p>FORMULA:     C5H4O5</p>
            <p>CARBON NUMBER: 0</p>
          </body>
        </notes>
      </species>
      <species id="M_akg_c" name="M_2-Oxoglutarate" compartment="Cytosol">
        <notes>
          <body xmlns="http://www.w3.org/1999/xhtml">
            <p>FORMULA:     C5H4O5</p>
            <p>CARBON NUMBER: 0</p>
          </body>
        </notes>
      </species>
      <species id="M_akg_m" name="M_2-Oxoglutarate" compartment="Cytosol">
        <notes>
          <body xmlns="http://www.w3.org/1999/xhtml">
            <p>FORMULA:     C5H4O5</p>
            <p>CARBON NUMBER: 0</p>
          </body>
        </notes>
      </species>
      <species id="M_akg_m" name="M_2-Oxoglutarate" compartment="Cytosol">
        <notes>
          <body xmlns="http://www.w3.org/1999/xhtml">
            <p>FORMULA:     C5H4O5</p>
            <p>CARBON NUMBER: 0</p>
          </body>
        </notes>
      </species>
      <species id="M_akg_m" name="M_2-Oxoglutarate" compartment="Cytosol">
        <notes>
          <body xmlns="http://www.w3.org/1999/xhtml">
            <p>FORMULA:     C5H4O5</p>
            <p>CARBON NUMBER: 0</p>
          </body>
        </notes>
      </species>
      <species id="M_akg_m" name="M_2-Oxoglutarate" compartment="Cytosol">
        <notes>
          <body xmlns="http://www.w3.org/1999/xhtml">
            <p>FORMULA:     C5H4O5</p>
            <p>CARBON NUMBER: 0</p>
          </body>
        </notes>
      </species>
      <species id="M_akg_m" name="M_2-Oxoglutarate" compartment="Cytosol">
        <notes>
          <body xmlns="http://www.w3.org/1999/xhtml">
            <p>FORMULA:     C5H4O5</p>
            <p>CARBON NUMBER: 0</p>
          </body>
        </notes>
      </species>
      <species id="M_akg_m" name="M_2-Oxoglutarate" compartment="Cytosol">
        <notes>
          <body xmlns="http://www.w3.org/1999/xhtml">
            <p>FORMULA:     C5H4O5</p>
            <p>CARBON NUMBER: 0</p>
          </body>
        </notes>
      </species>
      <species id="M_akg_m" name="M_2-Oxoglutarate" compartment="Cytosol">
        <notes>
          <body xmlns="http://www.w3.org/1999/xhtml">
            <p>FORMULA:     C5H4O5</p>
            <p>CARBON NUMBER: 0</p>
          </body>
        </notes>
      </species>
      <species id="M_akg_m" name="M_2-Oxoglutarate" compartment="Cytosol">
        <notes>
          <body xmlns="http://www.w3.org/1999/xhtml">
            <p>FORMULA:     C5H4O5</p>
            <p>CARBON NUMBER: 0</p>
          </body>
        </notes>
      </species>
      <species id="M_akg_m" name="M_2-Oxoglutarate" compartment="Cytosol">
        <notes>
          <body xmlns="http://www.w3.org/1999/xhtml">
            <p>FORMULA:     C5H4O5</p>
            <p>CARBON NUMBER: 0</p>
          </body>
        </notes>
      </species>
      <species id="M_akg_m" name="M_2-Oxoglutarate" compartment="Cytosol">
        <notes>
          <body xmlns="http://www.w3.org/1999/xhtml">
            <p>FORMULA:     C5H4O5</p>
            <p>CARBON NUMBER: 0</p>
          </body>
        </notes>
      </species>
      <species id="M_ala_L_c" name="M_L-Alanine" compartment="Cytosol">
        <notes>
          <body xmlns="http://www.w3.org/1999/xhtml">
            <p>DEST: 0</p>
            <p>FORMULA:     C3H7NO2</p>
            <p>CARBON NUMBER: 0</p>
          </body>
        </notes>
      </species>
      <species id="M_ala_L_c" name="M_L-Alanine" compartment="Cytosol">
        <notes>
          <body xmlns="http://www.w3.org/1999/xhtml">
            <p>DEST: 0</p>
            <p>FORMULA:     C3H7NO2</p>
            <p>CARBON NUMBER: 0</p>
          </body>
        </notes>
      </species>
      <species id="M_ala_L_m" name="M_L-Alanine" compartment="Cytosol">
        <notes>
          <body xmlns="http://www.w3.org/1999/xhtml">
            <p>FORMULA:     C3H7NO2</p>
            <p>CARBON NUMBER: 0</p>
          </body>
        </notes>
      </species>
      <species id="M_alac_S_m" name="M_(S)-2-Acetolactate" compartment="Cytosol">
        <notes>
          <body xmlns="http://www.w3.org/1999/xhtml">
            <p>FORMULA:     C5H7O4</p>
            <p>CARBON NUMBER: 0</p>
          </body>
        </notes>
      </species>
      <species id="M_alac_S_m" name="M_(S)-2-Acetolactate" compartment="Cytosol">
        <notes>
          <body xmlns="http://www.w3.org/1999/xhtml">
            <p>FORMULA:     C5H7O4</p>
            <p>CARBON NUMBER: 0</p>
          </body>
        </notes>
      </species>
      <species id="M_arg_L_c" name="M_L-Arginine" compartment="Cytosol">
        <notes>
          <body xmlns="http://www.w3.org/1999/xhtml">
            <p>DEST: 0</p>
            <p>FORMULA:     C6H15N4O2</p>
            <p>CARBON NUMBER: 0</p>
          </body>
        </notes>
      </species>
      <species id="M_argsuc_c" name="M_N(omega)-(L-Arginino)succinate" compartment="Cytosol">
        <notes>
          <body xmlns="http://www.w3.org/1999/xhtml">
            <p>FORMULA:     C10H17N4O6</p>
            <p>CARBON NUMBER: 0</p>
          </body>
        </notes>
      </species>
      <species id="M_argsuc_c" name="M_N(omega)-(L-Arginino)succinate" compartment="Cytosol">
        <notes>
          <body xmlns="http://www.w3.org/1999/xhtml">
            <p>FORMULA:     C10H17N4O6</p>
            <p>CARBON NUMBER: 0</p>
          </body>
        </notes>
      </species>
      <species id="M_asn_L_c" name="M_L-Asparagine" compartment="Cytosol">
        <notes>
          <body xmlns="http://www.w3.org/1999/xhtml">
            <p>DEST: 0</p>
            <p>FORMULA:     C4H8N2O3</p>
            <p>CARBON NUMBER: 0</p>
          </body>
        </notes>
      </species>
      <species id="M_asp_L_c" name="M_L-Aspartate" compartment="Cytosol">
        <notes>
          <body xmlns="http://www.w3.org/1999/xhtml">
            <p>DEST: 0</p>
            <p>FORMULA:     C4H6NO4</p>
            <p>CARBON NUMBER: 0</p>
          </body>
        </notes>
      </species>
      <species id="M_asp_L_c" name="M_L-Aspartate" compartment="Cytosol">
        <notes>
          <body xmlns="http://www.w3.org/1999/xhtml">
            <p>DEST: 0</p>
            <p>FORMULA:     C4H6NO4</p>
            <p>CARBON NUMBER: 0</p>
          </body>
        </notes>
      </species>
      <species id="M_asp_L_c" name="M_L-Aspartate" compartment="Cytosol">
        <notes>
          <body xmlns="http://www.w3.org/1999/xhtml">
            <p>DEST: 0</p>
            <p>FORMULA:     C4H6NO4</p>
            <p>CARBON NUMBER: 0</p>
          </body>
        </notes>
      </species>
      <species id="M_asp_L_c" name="M_L-Aspartate" compartment="Cytosol">
        <notes>
          <body xmlns="http://www.w3.org/1999/xhtml">
            <p>DEST: 0</p>
            <p>FORMULA:     C4H6NO4</p>
            <p>CARBON NUMBER: 0</p>
          </body>
        </notes>
      </species>
      <species id="M_asp_L_c" name="M_L-Aspartate" compartment="Cytosol">
        <notes>
          <body xmlns="http://www.w3.org/1999/xhtml">
            <p>DEST: 0</p>
            <p>FORMULA:     C4H6NO4</p>
            <p>CARBON NUMBER: 0</p>
          </body>
        </notes>
      </species>
      <species id="M_asp_L_c" name="M_L-Aspartate" compartment="Cytosol">
        <notes>
          <body xmlns="http://www.w3.org/1999/xhtml">
            <p>DEST: 0</p>
            <p>FORMULA:     C4H6NO4</p>
            <p>CARBON NUMBER: 0</p>
          </body>
        </notes>
      </species>
      <species id="M_asp_L_m" name="M_L-Aspartate" compartment="Cytosol">
        <notes>
          <body xmlns="http://www.w3.org/1999/xhtml">
            <p>FORMULA:     C4H6NO4</p>
            <p>CARBON NUMBER: 0</p>
          </body>
        </notes>
      </species>
      <species id="M_asp_L_m" name="M_L-Aspartate" compartment="Cytosol">
        <notes>
          <body xmlns="http://www.w3.org/1999/xhtml">
            <p>FORMULA:     C4H6NO4</p>
            <p>CARBON NUMBER: 0</p>
          </body>
        </notes>
      </species>
      <species id="M_aspsa_c" name="M_L-Aspartate 4-semialdehyde" compartment="Cytosol">
        <notes>
          <body xmlns="http://www.w3.org/1999/xhtml">
            <p>FORMULA:     C4H7NO3</p>
            <p>CARBON NUMBER: 0</p>
          </body>
        </notes>
      </species>
      <species id="M_aspsa_c" name="M_L-Aspartate 4-semialdehyde" compartment="Cytosol">
        <notes>
          <body xmlns="http://www.w3.org/1999/xhtml">
            <p>FORMULA:     C4H7NO3</p>
            <p>CARBON NUMBER: 0</p>
          </body>
        </notes>
      </species>
      <species id="M_b124tc_m" name="M_But-1-ene-1,2,4-tricarboxylate" compartment="Cytosol">
        <notes>
          <body xmlns="http://www.w3.org/1999/xhtml">
            <p>FORMULA:     C7H5O6</p>
            <p>CARBON NUMBER: 0</p>
          </body>
        </notes>
      </species>
      <species id="M_b124tc_m" name="M_But-1-ene-1,2,4-tricarboxylate" compartment="Cytosol">
        <notes>
          <body xmlns="http://www.w3.org/1999/xhtml">
            <p>FORMULA:     C7H5O6</p>
            <p>CARBON NUMBER: 0</p>
          </body>
        </notes>
      </species>
      <species id="M_btcoa_c" name="M_Butanoyl-CoA (n-C4:0CoA)" compartment="Cytosol">
        <notes>
          <body xmlns="http://www.w3.org/1999/xhtml">
            <p>FORMULA:     C25H38N7O17P3S</p>
            <p>CARBON NUMBER: 0</p>
          </body>
        </notes>
      </species>
      <species id="M_btcoa_c" name="M_Butanoyl-CoA (n-C4:0CoA)" compartment="Cytosol">
        <notes>
          <body xmlns="http://www.w3.org/1999/xhtml">
            <p>FORMULA:     C25H38N7O17P3S</p>
            <p>CARBON NUMBER: 0</p>
          </body>
        </notes>
      </species>
      <species id="M_but_c" name="M_Butyrate (n-C4:0)" compartment="Cytosol">
        <notes>
          <body xmlns="http://www.w3.org/1999/xhtml">
            <p>FORMULA:     C4H7O2</p>
            <p>CARBON NUMBER: 0</p>
          </body>
        </notes>
      </species>
      <species id="M_but_c" name="M_Butyrate (n-C4:0)" compartment="Cytosol">
        <notes>
          <body xmlns="http://www.w3.org/1999/xhtml">
            <p>FORMULA:     C4H7O2</p>
            <p>CARBON NUMBER: 0</p>
          </body>
        </notes>
      </species>
      <species id="M_cbp_c" name="M_Carbamoyl phosphate" compartment="Cytosol">
        <notes>
          <body xmlns="http://www.w3.org/1999/xhtml">
            <p>FORMULA:     CH2NO5P</p>
            <p>CARBON NUMBER: 0</p>
          </body>
        </notes>
      </species>
      <species id="M_cbp_c" name="M_Carbamoyl phosphate" compartment="Cytosol">
        <notes>
          <body xmlns="http://www.w3.org/1999/xhtml">
            <p>FORMULA:     CH2NO5P</p>
            <p>CARBON NUMBER: 0</p>
          </body>
        </notes>
      </species>
      <species id="M_chor_c" name="M_chorismate" compartment="Cytosol">
        <notes>
          <body xmlns="http://www.w3.org/1999/xhtml">
            <p>FORMULA:     C10H8O6</p>
            <p>CARBON NUMBER: 0</p>
          </body>
        </notes>
      </species>
      <species id="M_chor_c" name="M_chorismate" compartment="Cytosol">
        <notes>
          <body xmlns="http://www.w3.org/1999/xhtml">
            <p>FORMULA:     C10H8O6</p>
            <p>CARBON NUMBER: 0</p>
          </body>
        </notes>
      </species>
      <species id="M_cit_c" name="M_Citrate" compartment="Cytosol">
        <notes>
          <body xmlns="http://www.w3.org/1999/xhtml">
            <p>FORMULA:     C6H5O7</p>
            <p>CARBON NUMBER: 0</p>
          </body>
        </notes>
      </species>
      <species id="M_cit_c" name="M_Citrate" compartment="Cytosol">
        <notes>
          <body xmlns="http://www.w3.org/1999/xhtml">
            <p>FORMULA:     C6H5O7</p>
            <p>CARBON NUMBER: 0</p>
          </body>
        </notes>
      </species>
      <species id="M_cit_c" name="M_Citrate" compartment="Cytosol">
        <notes>
          <body xmlns="http://www.w3.org/1999/xhtml">
            <p>FORMULA:     C6H5O7</p>
            <p>CARBON NUMBER: 0</p>
          </body>
        </notes>
      </species>
      <species id="M_cit_c" name="M_Citrate" compartment="Cytosol">
        <notes>
          <body xmlns="http://www.w3.org/1999/xhtml">
            <p>FORMULA:     C6H5O7</p>
            <p>CARBON NUMBER: 0</p>
          </body>
        </notes>
      </species>
      <species id="M_cit_m" name="M_Citrate" compartment="Cytosol">
        <notes>
          <body xmlns="http://www.w3.org/1999/xhtml">
            <p>FORMULA:     C6H5O7</p>
            <p>CARBON NUMBER: 0</p>
          </body>
        </notes>
      </species>
      <species id="M_cit_m" name="M_Citrate" compartment="Cytosol">
        <notes>
          <body xmlns="http://www.w3.org/1999/xhtml">
            <p>FORMULA:     C6H5O7</p>
            <p>CARBON NUMBER: 0</p>
          </body>
        </notes>
      </species>
      <species id="M_cit_m" name="M_Citrate" compartment="Cytosol">
        <notes>
          <body xmlns="http://www.w3.org/1999/xhtml">
            <p>FORMULA:     C6H5O7</p>
            <p>CARBON NUMBER: 0</p>
          </body>
        </notes>
      </species>
      <species id="M_cit_m" name="M_Citrate" compartment="Cytosol">
        <notes>
          <body xmlns="http://www.w3.org/1999/xhtml">
            <p>FORMULA:     C6H5O7</p>
            <p>CARBON NUMBER: 0</p>
          </body>
        </notes>
      </species>
      <species id="M_citr_L_c" name="M_L-Citrulline" compartment="Cytosol">
        <notes>
          <body xmlns="http://www.w3.org/1999/xhtml">
            <p>FORMULA:     C6H13N3O3</p>
            <p>CARBON NUMBER: 0</p>
          </body>
        </notes>
      </species>
      <species id="M_citr_L_c" name="M_L-Citrulline" compartment="Cytosol">
        <notes>
          <body xmlns="http://www.w3.org/1999/xhtml">
            <p>FORMULA:     C6H13N3O3</p>
            <p>CARBON NUMBER: 0</p>
          </body>
        </notes>
      </species>
      <species id="M_co2_c" name="M_CO2" compartment="Cytosol">
        <notes>
          <body xmlns="http://www.w3.org/1999/xhtml">
            <p>FORMULA:     CO2</p>
            <p>CARBON NUMBER: 0</p>
          </body>
        </notes>
      </species>
      <species id="M_co2_c" name="M_CO2" compartment="Cytosol">
        <notes>
          <body xmlns="http://www.w3.org/1999/xhtml">
            <p>FORMULA:     CO2</p>
            <p>CARBON NUMBER: 0</p>
          </body>
        </notes>
      </species>
      <species id="M_co2_c" name="M_CO2" compartment="Cytosol">
        <notes>
          <body xmlns="http://www.w3.org/1999/xhtml">
            <p>FORMULA:     CO2</p>
            <p>CARBON NUMBER: 0</p>
          </body>
        </notes>
      </species>
      <species id="M_co2_c" name="M_CO2" compartment="Cytosol">
        <notes>
          <body xmlns="http://www.w3.org/1999/xhtml">
            <p>FORMULA:     CO2</p>
            <p>CARBON NUMBER: 0</p>
          </body>
        </notes>
      </species>
      <species id="M_co2_c" name="M_CO2" compartment="Cytosol">
        <notes>
          <body xmlns="http://www.w3.org/1999/xhtml">
            <p>FORMULA:     CO2</p>
            <p>CARBON NUMBER: 0</p>
          </body>
        </notes>
      </species>
      <species id="M_co2_c" name="M_CO2" compartment="Cytosol">
        <notes>
          <body xmlns="http://www.w3.org/1999/xhtml">
            <p>FORMULA:     CO2</p>
            <p>CARBON NUMBER: 0</p>
          </body>
        </notes>
      </species>
      <species id="M_co2_c" name="M_CO2" compartment="Cytosol">
        <notes>
          <body xmlns="http://www.w3.org/1999/xhtml">
            <p>FORMULA:     CO2</p>
            <p>CARBON NUMBER: 0</p>
          </body>
        </notes>
      </species>
      <species id="M_co2_c" name="M_CO2" compartment="Cytosol">
        <notes>
          <body xmlns="http://www.w3.org/1999/xhtml">
            <p>FORMULA:     CO2</p>
            <p>CARBON NUMBER: 0</p>
          </body>
        </notes>
      </species>
      <species id="M_co2_c" name="M_CO2" compartment="Cytosol">
        <notes>
          <body xmlns="http://www.w3.org/1999/xhtml">
            <p>FORMULA:     CO2</p>
            <p>CARBON NUMBER: 0</p>
          </body>
        </notes>
      </species>
      <species id="M_co2_c" name="M_CO2" compartment="Cytosol">
        <notes>
          <body xmlns="http://www.w3.org/1999/xhtml">
            <p>FORMULA:     CO2</p>
            <p>CARBON NUMBER: 0</p>
          </body>
        </notes>
      </species>
      <species id="M_co2_c" name="M_CO2" compartment="Cytosol">
        <notes>
          <body xmlns="http://www.w3.org/1999/xhtml">
            <p>FORMULA:     CO2</p>
            <p>CARBON NUMBER: 0</p>
          </body>
        </notes>
      </species>
      <species id="M_co2_c" name="M_CO2" compartment="Cytosol">
        <notes>
          <body xmlns="http://www.w3.org/1999/xhtml">
            <p>FORMULA:     CO2</p>
            <p>CARBON NUMBER: 0</p>
          </body>
        </notes>
      </species>
      <species id="M_co2_c" name="M_CO2" compartment="Cytosol">
        <notes>
          <body xmlns="http://www.w3.org/1999/xhtml">
            <p>FORMULA:     CO2</p>
            <p>CARBON NUMBER: 0</p>
          </body>
        </notes>
      </species>
      <species id="M_co2_c" name="M_CO2" compartment="Cytosol">
        <notes>
          <body xmlns="http://www.w3.org/1999/xhtml">
            <p>FORMULA:     CO2</p>
            <p>CARBON NUMBER: 0</p>
          </body>
        </notes>
      </species>
      <species id="M_co2_c" name="M_CO2" compartment="Cytosol">
        <notes>
          <body xmlns="http://www.w3.org/1999/xhtml">
            <p>FORMULA:     CO2</p>
            <p>CARBON NUMBER: 0</p>
          </body>
        </notes>
      </species>
      <species id="M_co2_c" name="M_CO2" compartment="Cytosol">
        <notes>
          <body xmlns="http://www.w3.org/1999/xhtml">
            <p>FORMULA:     CO2</p>
            <p>CARBON NUMBER: 0</p>
          </body>
        </notes>
      </species>
      <species id="M_co2_c" name="M_CO2" compartment="Cytosol">
        <notes>
          <body xmlns="http://www.w3.org/1999/xhtml">
            <p>FORMULA:     CO2</p>
            <p>CARBON NUMBER: 0</p>
          </body>
        </notes>
      </species>
      <species id="M_co2_c" name="M_CO2" compartment="Cytosol">
        <notes>
          <body xmlns="http://www.w3.org/1999/xhtml">
            <p>FORMULA:     CO2</p>
            <p>CARBON NUMBER: 0</p>
          </body>
        </notes>
      </species>
      <species id="M_co2_c" name="M_CO2" compartment="Cytosol">
        <notes>
          <body xmlns="http://www.w3.org/1999/xhtml">
            <p>FORMULA:     CO2</p>
            <p>CARBON NUMBER: 0</p>
          </body>
        </notes>
      </species>
      <species id="M_co2_c" name="M_CO2" compartment="Cytosol">
        <notes>
          <body xmlns="http://www.w3.org/1999/xhtml">
            <p>FORMULA:     CO2</p>
            <p>CARBON NUMBER: 0</p>
          </body>
        </notes>
      </species>
      <species id="M_co2_c" name="M_CO2" compartment="Cytosol">
        <notes>
          <body xmlns="http://www.w3.org/1999/xhtml">
            <p>FORMULA:     CO2</p>
            <p>CARBON NUMBER: 0</p>
          </body>
        </notes>
      </species>
      <species id="M_co2_c" name="M_CO2" compartment="Cytosol">
        <notes>
          <body xmlns="http://www.w3.org/1999/xhtml">
            <p>FORMULA:     CO2</p>
            <p>CARBON NUMBER: 0</p>
          </body>
        </notes>
      </species>
      <species id="M_co2_c" name="M_CO2" compartment="Cytosol">
        <notes>
          <body xmlns="http://www.w3.org/1999/xhtml">
            <p>FORMULA:     CO2</p>
            <p>CARBON NUMBER: 0</p>
          </body>
        </notes>
      </species>
      <species id="M_co2_c" name="M_CO2" compartment="Cytosol">
        <notes>
          <body xmlns="http://www.w3.org/1999/xhtml">
            <p>FORMULA:     CO2</p>
            <p>CARBON NUMBER: 0</p>
          </body>
        </notes>
      </species>
      <species id="M_co2_c" name="M_CO2" compartment="Cytosol">
        <notes>
          <body xmlns="http://www.w3.org/1999/xhtml">
            <p>FORMULA:     CO2</p>
            <p>CARBON NUMBER: 0</p>
          </body>
        </notes>
      </species>
      <species id="M_co2_c" name="M_CO2" compartment="Cytosol">
        <notes>
          <body xmlns="http://www.w3.org/1999/xhtml">
            <p>FORMULA:     CO2</p>
            <p>CARBON NUMBER: 0</p>
          </body>
        </notes>
      </species>
      <species id="M_co2_e" name="M_CO2" compartment="Cytosol">
        <notes>
          <body xmlns="http://www.w3.org/1999/xhtml">
            <p>FORMULA:     CO2</p>
            <p>CARBON NUMBER: 0</p>
          </body>
        </notes>
      </species>
      <species id="M_co2_e" name="M_CO2" compartment="Cytosol">
        <notes>
          <body xmlns="http://www.w3.org/1999/xhtml">
            <p>FORMULA:     CO2</p>
            <p>CARBON NUMBER: 0</p>
          </body>
        </notes>
      </species>
      <species id="M_co2_m" name="M_CO2" compartment="Cytosol">
        <notes>
          <body xmlns="http://www.w3.org/1999/xhtml">
            <p>FORMULA:     CO2</p>
            <p>CARBON NUMBER: 0</p>
          </body>
        </notes>
      </species>
      <species id="M_co2_m" name="M_CO2" compartment="Cytosol">
        <notes>
          <body xmlns="http://www.w3.org/1999/xhtml">
            <p>FORMULA:     CO2</p>
            <p>CARBON NUMBER: 0</p>
          </body>
        </notes>
      </species>
      <species id="M_co2_m" name="M_CO2" compartment="Cytosol">
        <notes>
          <body xmlns="http://www.w3.org/1999/xhtml">
            <p>FORMULA:     CO2</p>
            <p>CARBON NUMBER: 0</p>
          </body>
        </notes>
      </species>
      <species id="M_co2_m" name="M_CO2" compartment="Cytosol">
        <notes>
          <body xmlns="http://www.w3.org/1999/xhtml">
            <p>FORMULA:     CO2</p>
            <p>CARBON NUMBER: 0</p>
          </body>
        </notes>
      </species>
      <species id="M_co2_m" name="M_CO2" compartment="Cytosol">
        <notes>
          <body xmlns="http://www.w3.org/1999/xhtml">
            <p>FORMULA:     CO2</p>
            <p>CARBON NUMBER: 0</p>
          </body>
        </notes>
      </species>
      <species id="M_co2_m" name="M_CO2" compartment="Cytosol">
        <notes>
          <body xmlns="http://www.w3.org/1999/xhtml">
            <p>FORMULA:     CO2</p>
            <p>CARBON NUMBER: 0</p>
          </body>
        </notes>
      </species>
      <species id="M_co2_m" name="M_CO2" compartment="Cytosol">
        <notes>
          <body xmlns="http://www.w3.org/1999/xhtml">
            <p>FORMULA:     CO2</p>
            <p>CARBON NUMBER: 0</p>
          </body>
        </notes>
      </species>
      <species id="M_co2_m" name="M_CO2" compartment="Cytosol">
        <notes>
          <body xmlns="http://www.w3.org/1999/xhtml">
            <p>FORMULA:     CO2</p>
            <p>CARBON NUMBER: 0</p>
          </body>
        </notes>
      </species>
      <species id="M_co2_m" name="M_CO2" compartment="Cytosol">
        <notes>
          <body xmlns="http://www.w3.org/1999/xhtml">
            <p>FORMULA:     CO2</p>
            <p>CARBON NUMBER: 0</p>
          </body>
        </notes>
      </species>
      <species id="M_co2_m" name="M_CO2" compartment="Cytosol">
        <notes>
          <body xmlns="http://www.w3.org/1999/xhtml">
            <p>FORMULA:     CO2</p>
            <p>CARBON NUMBER: 0</p>
          </body>
        </notes>
      </species>
      <species id="M_co2_m" name="M_CO2" compartment="Cytosol">
        <notes>
          <body xmlns="http://www.w3.org/1999/xhtml">
            <p>FORMULA:     CO2</p>
            <p>CARBON NUMBER: 0</p>
          </body>
        </notes>
      </species>
      <species id="M_cys_L_c" name="M_L-Cysteine" compartment="Cytosol">
        <notes>
          <body xmlns="http://www.w3.org/1999/xhtml">
            <p>FORMULA:     C3H7NO2S</p>
            <p>CARBON NUMBER: 0</p>
          </body>
        </notes>
      </species>
      <species id="M_dca_c" name="M_Decanoate (n-C10:0)" compartment="Cytosol">
        <notes>
          <body xmlns="http://www.w3.org/1999/xhtml">
            <p>FORMULA:     C10H19O2</p>
            <p>CARBON NUMBER: 0</p>
          </body>
        </notes>
      </species>
      <species id="M_dca_c" name="M_Decanoate (n-C10:0)" compartment="Cytosol">
        <notes>
          <body xmlns="http://www.w3.org/1999/xhtml">
            <p>FORMULA:     C10H19O2</p>
            <p>CARBON NUMBER: 0</p>
          </body>
        </notes>
      </species>
      <species id="M_dcacoa_c" name="M_Decanoyl-CoA (n-C10:0CoA)" compartment="Cytosol">
        <notes>
          <body xmlns="http://www.w3.org/1999/xhtml">
            <p>FORMULA:     C31H50N7O17P3S</p>
            <p>CARBON NUMBER: 0</p>
          </body>
        </notes>
      </species>
      <species id="M_dcacoa_c" name="M_Decanoyl-CoA (n-C10:0CoA)" compartment="Cytosol">
        <notes>
          <body xmlns="http://www.w3.org/1999/xhtml">
            <p>FORMULA:     C31H50N7O17P3S</p>
            <p>CARBON NUMBER: 0</p>
          </body>
        </notes>
      </species>
      <species id="M_dcamp_c" name="M_N6-(1,2-Dicarboxyethyl)-AMP" compartment="Cytosol">
        <notes>
          <body xmlns="http://www.w3.org/1999/xhtml">
            <p>FORMULA:     C14H14N5O11P</p>
            <p>CARBON NUMBER: 0</p>
          </body>
        </notes>
      </species>
      <species id="M_dcamp_c" name="M_N6-(1,2-Dicarboxyethyl)-AMP" compartment="Cytosol">
        <notes>
          <body xmlns="http://www.w3.org/1999/xhtml">
            <p>FORMULA:     C14H14N5O11P</p>
            <p>CARBON NUMBER: 0</p>
          </body>
        </notes>
      </species>
      <species id="M_ddca_c" name="M_Dodecanoate (n-C12:0)" compartment="Cytosol">
        <notes>
          <body xmlns="http://www.w3.org/1999/xhtml">
            <p>FORMULA:     C12H23O2</p>
            <p>CARBON NUMBER: 0</p>
          </body>
        </notes>
      </species>
      <species id="M_ddca_c" name="M_Dodecanoate (n-C12:0)" compartment="Cytosol">
        <notes>
          <body xmlns="http://www.w3.org/1999/xhtml">
            <p>FORMULA:     C12H23O2</p>
            <p>CARBON NUMBER: 0</p>
          </body>
        </notes>
      </species>
      <species id="M_ddcacoa_c" name="M_Dodecanoyl-CoA (n-C12:0CoA)" compartment="Cytosol">
        <notes>
          <body xmlns="http://www.w3.org/1999/xhtml">
            <p>FORMULA:     C33H54N7O17P3S</p>
            <p>CARBON NUMBER: 0</p>
          </body>
        </notes>
      </species>
      <species id="M_ddcacoa_c" name="M_Dodecanoyl-CoA (n-C12:0CoA)" compartment="Cytosol">
        <notes>
          <body xmlns="http://www.w3.org/1999/xhtml">
            <p>FORMULA:     C33H54N7O17P3S</p>
            <p>CARBON NUMBER: 0</p>
          </body>
        </notes>
      </species>
      <species id="M_dhap_c" name="M_Dihydroxyacetone phosphate" compartment="Cytosol">
        <notes>
          <body xmlns="http://www.w3.org/1999/xhtml">
            <p>FORMULA:     C3H5O6P</p>
            <p>CARBON NUMBER: 0</p>
          </body>
        </notes>
      </species>
      <species id="M_dhap_c" name="M_Dihydroxyacetone phosphate" compartment="Cytosol">
        <notes>
          <body xmlns="http://www.w3.org/1999/xhtml">
            <p>FORMULA:     C3H5O6P</p>
            <p>CARBON NUMBER: 0</p>
          </body>
        </notes>
      </species>
      <species id="M_dhap_c" name="M_Dihydroxyacetone phosphate" compartment="Cytosol">
        <notes>
          <body xmlns="http://www.w3.org/1999/xhtml">
            <p>FORMULA:     C3H5O6P</p>
            <p>CARBON NUMBER: 0</p>
          </body>
        </notes>
      </species>
      <species id="M_e4p_c" name="M_D-Erythrose 4-phosphate" compartment="Cytosol">
        <notes>
          <body xmlns="http://www.w3.org/1999/xhtml">
            <p>FORMULA:     C4H7O7P</p>
            <p>CARBON NUMBER: 0</p>
          </body>
        </notes>
      </species>
      <species id="M_e4p_c" name="M_D-Erythrose 4-phosphate" compartment="Cytosol">
        <notes>
          <body xmlns="http://www.w3.org/1999/xhtml">
            <p>FORMULA:     C4H7O7P</p>
            <p>CARBON NUMBER: 0</p>
          </body>
        </notes>
      </species>
      <species id="M_e4p_c" name="M_D-Erythrose 4-phosphate" compartment="Cytosol">
        <notes>
          <body xmlns="http://www.w3.org/1999/xhtml">
            <p>FORMULA:     C4H7O7P</p>
            <p>CARBON NUMBER: 0</p>
          </body>
        </notes>
      </species>
      <species id="M_etoh_c" name="M_Ethanol" compartment="Cytosol">
        <notes>
          <body xmlns="http://www.w3.org/1999/xhtml">
            <p>DEST: 0</p>
            <p>FORMULA:     C2H6O</p>
            <p>CARBON NUMBER: 0</p>
          </body>
        </notes>
      </species>
      <species id="M_etoh_c" name="M_Ethanol" compartment="Cytosol">
        <notes>
          <body xmlns="http://www.w3.org/1999/xhtml">
            <p>DEST: 0</p>
            <p>FORMULA:     C2H6O</p>
            <p>CARBON NUMBER: 0</p>
          </body>
        </notes>
      </species>
      <species id="M_etoh_e" name="M_Ethanol" compartment="Cytosol">
        <notes>
          <body xmlns="http://www.w3.org/1999/xhtml">
            <p>FORMULA:     C2H6O</p>
            <p>CARBON NUMBER: 0</p>
          </body>
        </notes>
      </species>
      <species id="M_etoh_e" name="M_Ethanol" compartment="Cytosol">
        <notes>
          <body xmlns="http://www.w3.org/1999/xhtml">
            <p>FORMULA:     C2H6O</p>
            <p>CARBON NUMBER: 0</p>
          </body>
        </notes>
      </species>
      <species id="M_f6p_c" name="M_D-Fructose 6-phosphate" compartment="Cytosol">
        <notes>
          <body xmlns="http://www.w3.org/1999/xhtml">
            <p>FORMULA:     C6H11O9P</p>
            <p>CARBON NUMBER: 0</p>
          </body>
        </notes>
      </species>
      <species id="M_f6p_c" name="M_D-Fructose 6-phosphate" compartment="Cytosol">
        <notes>
          <body xmlns="http://www.w3.org/1999/xhtml">
            <p>FORMULA:     C6H11O9P</p>
            <p>CARBON NUMBER: 0</p>
          </body>
        </notes>
      </species>
      <species id="M_f6p_c" name="M_D-Fructose 6-phosphate" compartment="Cytosol">
        <notes>
          <body xmlns="http://www.w3.org/1999/xhtml">
            <p>FORMULA:     C6H11O9P</p>
            <p>CARBON NUMBER: 0</p>
          </body>
        </notes>
      </species>
      <species id="M_f6p_c" name="M_D-Fructose 6-phosphate" compartment="Cytosol">
        <notes>
          <body xmlns="http://www.w3.org/1999/xhtml">
            <p>FORMULA:     C6H11O9P</p>
            <p>CARBON NUMBER: 0</p>
          </body>
        </notes>
      </species>
      <species id="M_fdp_c" name="M_D-Fructose 1,6-bisphosphate" compartment="Cytosol">
        <notes>
          <body xmlns="http://www.w3.org/1999/xhtml">
            <p>FORMULA:     C6H10O12P2</p>
            <p>CARBON NUMBER: 0</p>
          </body>
        </notes>
      </species>
      <species id="M_fdp_c" name="M_D-Fructose 1,6-bisphosphate" compartment="Cytosol">
        <notes>
          <body xmlns="http://www.w3.org/1999/xhtml">
            <p>FORMULA:     C6H10O12P2</p>
            <p>CARBON NUMBER: 0</p>
          </body>
        </notes>
      </species>
      <species id="M_fum_c" name="M_Fumarate" compartment="Cytosol">
        <notes>
          <body xmlns="http://www.w3.org/1999/xhtml">
            <p>FORMULA:     C4H2O4</p>
            <p>CARBON NUMBER: 0</p>
          </body>
        </notes>
      </species>
      <species id="M_fum_c" name="M_Fumarate" compartment="Cytosol">
        <notes>
          <body xmlns="http://www.w3.org/1999/xhtml">
            <p>FORMULA:     C4H2O4</p>
            <p>CARBON NUMBER: 0</p>
          </body>
        </notes>
      </species>
      <species id="M_fum_c" name="M_Fumarate" compartment="Cytosol">
        <notes>
          <body xmlns="http://www.w3.org/1999/xhtml">
            <p>FORMULA:     C4H2O4</p>
            <p>CARBON NUMBER: 0</p>
          </body>
        </notes>
      </species>
      <species id="M_fum_c" name="M_Fumarate" compartment="Cytosol">
        <notes>
          <body xmlns="http://www.w3.org/1999/xhtml">
            <p>FORMULA:     C4H2O4</p>
            <p>CARBON NUMBER: 0</p>
          </body>
        </notes>
      </species>
      <species id="M_fum_m" name="M_Fumarate" compartment="Cytosol">
        <notes>
          <body xmlns="http://www.w3.org/1999/xhtml">
            <p>FORMULA:     C4H2O4</p>
            <p>CARBON NUMBER: 0</p>
          </body>
        </notes>
      </species>
      <species id="M_fum_m" name="M_Fumarate" compartment="Cytosol">
        <notes>
          <body xmlns="http://www.w3.org/1999/xhtml">
            <p>FORMULA:     C4H2O4</p>
            <p>CARBON NUMBER: 0</p>
          </body>
        </notes>
      </species>
      <species id="M_fum_m" name="M_Fumarate" compartment="Cytosol">
        <notes>
          <body xmlns="http://www.w3.org/1999/xhtml">
            <p>FORMULA:     C4H2O4</p>
            <p>CARBON NUMBER: 0</p>
          </body>
        </notes>
      </species>
      <species id="M_fum_m" name="M_Fumarate" compartment="Cytosol">
        <notes>
          <body xmlns="http://www.w3.org/1999/xhtml">
            <p>FORMULA:     C4H2O4</p>
            <p>CARBON NUMBER: 0</p>
          </body>
        </notes>
      </species>
      <species id="M_g3p_c" name="M_Glyceraldehyde 3-phosphate" compartment="Cytosol">
        <notes>
          <body xmlns="http://www.w3.org/1999/xhtml">
            <p>FORMULA:     C3H5O6P</p>
            <p>CARBON NUMBER: 0</p>
          </body>
        </notes>
      </species>
      <species id="M_g3p_c" name="M_Glyceraldehyde 3-phosphate" compartment="Cytosol">
        <notes>
          <body xmlns="http://www.w3.org/1999/xhtml">
            <p>FORMULA:     C3H5O6P</p>
            <p>CARBON NUMBER: 0</p>
          </body>
        </notes>
      </species>
      <species id="M_g3p_c" name="M_Glyceraldehyde 3-phosphate" compartment="Cytosol">
        <notes>
          <body xmlns="http://www.w3.org/1999/xhtml">
            <p>FORMULA:     C3H5O6P</p>
            <p>CARBON NUMBER: 0</p>
          </body>
        </notes>
      </species>
      <species id="M_g3p_c" name="M_Glyceraldehyde 3-phosphate" compartment="Cytosol">
        <notes>
          <body xmlns="http://www.w3.org/1999/xhtml">
            <p>FORMULA:     C3H5O6P</p>
            <p>CARBON NUMBER: 0</p>
          </body>
        </notes>
      </species>
      <species id="M_g3p_c" name="M_Glyceraldehyde 3-phosphate" compartment="Cytosol">
        <notes>
          <body xmlns="http://www.w3.org/1999/xhtml">
            <p>FORMULA:     C3H5O6P</p>
            <p>CARBON NUMBER: 0</p>
          </body>
        </notes>
      </species>
      <species id="M_g6p_c" name="M_D-Glucose 6-phosphate" compartment="Cytosol">
        <notes>
          <body xmlns="http://www.w3.org/1999/xhtml">
            <p>FORMULA:     C6H11O9P</p>
            <p>CARBON NUMBER: 0</p>
          </body>
        </notes>
      </species>
      <species id="M_g6p_c" name="M_D-Glucose 6-phosphate" compartment="Cytosol">
        <notes>
          <body xmlns="http://www.w3.org/1999/xhtml">
            <p>FORMULA:     C6H11O9P</p>
            <p>CARBON NUMBER: 0</p>
          </body>
        </notes>
      </species>
      <species id="M_g6p_c" name="M_D-Glucose 6-phosphate" compartment="Cytosol">
        <notes>
          <body xmlns="http://www.w3.org/1999/xhtml">
            <p>FORMULA:     C6H11O9P</p>
            <p>CARBON NUMBER: 0</p>
          </body>
        </notes>
      </species>
      <species id="M_g6p_c" name="M_D-Glucose 6-phosphate" compartment="Cytosol">
        <notes>
          <body xmlns="http://www.w3.org/1999/xhtml">
            <p>FORMULA:     C6H11O9P</p>
            <p>CARBON NUMBER: 0</p>
          </body>
        </notes>
      </species>
      <species id="M_g6p_r" name="M_D-Glucose 6-phosphate" compartment="Cytosol">
        <notes>
          <body xmlns="http://www.w3.org/1999/xhtml">
            <p>FORMULA:     C6H11O9P</p>
            <p>CARBON NUMBER: 0</p>
          </body>
        </notes>
      </species>
      <species id="M_g6p_r" name="M_D-Glucose 6-phosphate" compartment="Cytosol">
        <notes>
          <body xmlns="http://www.w3.org/1999/xhtml">
            <p>FORMULA:     C6H11O9P</p>
            <p>CARBON NUMBER: 0</p>
          </body>
        </notes>
      </species>
      <species id="M_glc_D_c" name="M_D-Glucose" compartment="Cytosol">
        <notes>
          <body xmlns="http://www.w3.org/1999/xhtml">
            <p>FORMULA:     C6H12O6</p>
            <p>CARBON NUMBER: 0</p>
          </body>
        </notes>
      </species>
      <species id="M_glc_D_c" name="M_D-Glucose" compartment="Cytosol">
        <notes>
          <body xmlns="http://www.w3.org/1999/xhtml">
            <p>FORMULA:     C6H12O6</p>
            <p>CARBON NUMBER: 0</p>
          </body>
        </notes>
      </species>
      <species id="M_glc_D_e" name="M_D-Glucose" compartment="Cytosol">
        <notes>
          <body xmlns="http://www.w3.org/1999/xhtml">
            <p>FEED:    1.5% Glucose: 80% 1-C 20% U 0% UN 
</p>
            <p>FORMULA:     C6H12O6</p>
            <p>CARBON NUMBER: 0</p>
            <p>SOURCE: </p>
          </body>
        </notes>
      </species>
      <species id="M_glc_D_e" name="M_D-Glucose" compartment="Cytosol">
        <notes>
          <body xmlns="http://www.w3.org/1999/xhtml">
            <p>FEED:    1.5% Glucose: 80% 1-C 20% U 0% UN 
</p>
            <p>FORMULA:     C6H12O6</p>
            <p>CARBON NUMBER: 0</p>
            <p>SOURCE: </p>
          </body>
        </notes>
      </species>
      <species id="M_gln_L_c" name="M_L-Glutamine" compartment="Cytosol">
        <notes>
          <body xmlns="http://www.w3.org/1999/xhtml">
            <p>DEST: 0</p>
            <p>FORMULA:     C5H10N2O3</p>
            <p>CARBON NUMBER: 0</p>
          </body>
        </notes>
      </species>
      <species id="M_gln_L_c" name="M_L-Glutamine" compartment="Cytosol">
        <notes>
          <body xmlns="http://www.w3.org/1999/xhtml">
            <p>DEST: 0</p>
            <p>FORMULA:     C5H10N2O3</p>
            <p>CARBON NUMBER: 0</p>
          </body>
        </notes>
      </species>
      <species id="M_gln_L_c" name="M_L-Glutamine" compartment="Cytosol">
        <notes>
          <body xmlns="http://www.w3.org/1999/xhtml">
            <p>DEST: 0</p>
            <p>FORMULA:     C5H10N2O3</p>
            <p>CARBON NUMBER: 0</p>
          </body>
        </notes>
      </species>
      <species id="M_gln_L_c" name="M_L-Glutamine" compartment="Cytosol">
        <notes>
          <body xmlns="http://www.w3.org/1999/xhtml">
            <p>DEST: 0</p>
            <p>FORMULA:     C5H10N2O3</p>
            <p>CARBON NUMBER: 0</p>
          </body>
        </notes>
      </species>
      <species id="M_gln_L_c" name="M_L-Glutamine" compartment="Cytosol">
        <notes>
          <body xmlns="http://www.w3.org/1999/xhtml">
            <p>DEST: 0</p>
            <p>FORMULA:     C5H10N2O3</p>
            <p>CARBON NUMBER: 0</p>
          </body>
        </notes>
      </species>
      <species id="M_glu_L_c" name="M_L-Glutamate" compartment="Cytosol">
        <notes>
          <body xmlns="http://www.w3.org/1999/xhtml">
            <p>DEST: 0</p>
            <p>FORMULA:     C5H8NO4</p>
            <p>CARBON NUMBER: 0</p>
          </body>
        </notes>
      </species>
      <species id="M_glu_L_c" name="M_L-Glutamate" compartment="Cytosol">
        <notes>
          <body xmlns="http://www.w3.org/1999/xhtml">
            <p>DEST: 0</p>
            <p>FORMULA:     C5H8NO4</p>
            <p>CARBON NUMBER: 0</p>
          </body>
        </notes>
      </species>
      <species id="M_glu_L_c" name="M_L-Glutamate" compartment="Cytosol">
        <notes>
          <body xmlns="http://www.w3.org/1999/xhtml">
            <p>DEST: 0</p>
            <p>FORMULA:     C5H8NO4</p>
            <p>CARBON NUMBER: 0</p>
          </body>
        </notes>
      </species>
      <species id="M_glu_L_c" name="M_L-Glutamate" compartment="Cytosol">
        <notes>
          <body xmlns="http://www.w3.org/1999/xhtml">
            <p>DEST: 0</p>
            <p>FORMULA:     C5H8NO4</p>
            <p>CARBON NUMBER: 0</p>
          </body>
        </notes>
      </species>
      <species id="M_glu_L_c" name="M_L-Glutamate" compartment="Cytosol">
        <notes>
          <body xmlns="http://www.w3.org/1999/xhtml">
            <p>DEST: 0</p>
            <p>FORMULA:     C5H8NO4</p>
            <p>CARBON NUMBER: 0</p>
          </body>
        </notes>
      </species>
      <species id="M_glu_L_c" name="M_L-Glutamate" compartment="Cytosol">
        <notes>
          <body xmlns="http://www.w3.org/1999/xhtml">
            <p>DEST: 0</p>
            <p>FORMULA:     C5H8NO4</p>
            <p>CARBON NUMBER: 0</p>
          </body>
        </notes>
      </species>
      <species id="M_glu_L_c" name="M_L-Glutamate" compartment="Cytosol">
        <notes>
          <body xmlns="http://www.w3.org/1999/xhtml">
            <p>DEST: 0</p>
            <p>FORMULA:     C5H8NO4</p>
            <p>CARBON NUMBER: 0</p>
          </body>
        </notes>
      </species>
      <species id="M_glu_L_c" name="M_L-Glutamate" compartment="Cytosol">
        <notes>
          <body xmlns="http://www.w3.org/1999/xhtml">
            <p>DEST: 0</p>
            <p>FORMULA:     C5H8NO4</p>
            <p>CARBON NUMBER: 0</p>
          </body>
        </notes>
      </species>
      <species id="M_glu_L_c" name="M_L-Glutamate" compartment="Cytosol">
        <notes>
          <body xmlns="http://www.w3.org/1999/xhtml">
            <p>DEST: 0</p>
            <p>FORMULA:     C5H8NO4</p>
            <p>CARBON NUMBER: 0</p>
          </body>
        </notes>
      </species>
      <species id="M_glu_L_c" name="M_L-Glutamate" compartment="Cytosol">
        <notes>
          <body xmlns="http://www.w3.org/1999/xhtml">
            <p>DEST: 0</p>
            <p>FORMULA:     C5H8NO4</p>
            <p>CARBON NUMBER: 0</p>
          </body>
        </notes>
      </species>
      <species id="M_glu_L_c" name="M_L-Glutamate" compartment="Cytosol">
        <notes>
          <body xmlns="http://www.w3.org/1999/xhtml">
            <p>DEST: 0</p>
            <p>FORMULA:     C5H8NO4</p>
            <p>CARBON NUMBER: 0</p>
          </body>
        </notes>
      </species>
      <species id="M_glu_L_c" name="M_L-Glutamate" compartment="Cytosol">
        <notes>
          <body xmlns="http://www.w3.org/1999/xhtml">
            <p>DEST: 0</p>
            <p>FORMULA:     C5H8NO4</p>
            <p>CARBON NUMBER: 0</p>
          </body>
        </notes>
      </species>
      <species id="M_glu_L_c" name="M_L-Glutamate" compartment="Cytosol">
        <notes>
          <body xmlns="http://www.w3.org/1999/xhtml">
            <p>DEST: 0</p>
            <p>FORMULA:     C5H8NO4</p>
            <p>CARBON NUMBER: 0</p>
          </body>
        </notes>
      </species>
      <species id="M_glu_L_c" name="M_L-Glutamate" compartment="Cytosol">
        <notes>
          <body xmlns="http://www.w3.org/1999/xhtml">
            <p>DEST: 0</p>
            <p>FORMULA:     C5H8NO4</p>
            <p>CARBON NUMBER: 0</p>
          </body>
        </notes>
      </species>
      <species id="M_glu_L_c" name="M_L-Glutamate" compartment="Cytosol">
        <notes>
          <body xmlns="http://www.w3.org/1999/xhtml">
            <p>DEST: 0</p>
            <p>FORMULA:     C5H8NO4</p>
            <p>CARBON NUMBER: 0</p>
          </body>
        </notes>
      </species>
      <species id="M_glu_L_c" name="M_L-Glutamate" compartment="Cytosol">
        <notes>
          <body xmlns="http://www.w3.org/1999/xhtml">
            <p>DEST: 0</p>
            <p>FORMULA:     C5H8NO4</p>
            <p>CARBON NUMBER: 0</p>
          </body>
        </notes>
      </species>
      <species id="M_glu_L_c" name="M_L-Glutamate" compartment="Cytosol">
        <notes>
          <body xmlns="http://www.w3.org/1999/xhtml">
            <p>DEST: 0</p>
            <p>FORMULA:     C5H8NO4</p>
            <p>CARBON NUMBER: 0</p>
          </body>
        </notes>
      </species>
      <species id="M_glu_L_m" name="M_L-Glutamate" compartment="Cytosol">
        <notes>
          <body xmlns="http://www.w3.org/1999/xhtml">
            <p>FORMULA:     C5H8NO4</p>
            <p>CARBON NUMBER: 0</p>
          </body>
        </notes>
      </species>
      <species id="M_glu_L_m" name="M_L-Glutamate" compartment="Cytosol">
        <notes>
          <body xmlns="http://www.w3.org/1999/xhtml">
            <p>FORMULA:     C5H8NO4</p>
            <p>CARBON NUMBER: 0</p>
          </body>
        </notes>
      </species>
      <species id="M_glu_L_m" name="M_L-Glutamate" compartment="Cytosol">
        <notes>
          <body xmlns="http://www.w3.org/1999/xhtml">
            <p>FORMULA:     C5H8NO4</p>
            <p>CARBON NUMBER: 0</p>
          </body>
        </notes>
      </species>
      <species id="M_glu_L_m" name="M_L-Glutamate" compartment="Cytosol">
        <notes>
          <body xmlns="http://www.w3.org/1999/xhtml">
            <p>FORMULA:     C5H8NO4</p>
            <p>CARBON NUMBER: 0</p>
          </body>
        </notes>
      </species>
      <species id="M_glu_L_m" name="M_L-Glutamate" compartment="Cytosol">
        <notes>
          <body xmlns="http://www.w3.org/1999/xhtml">
            <p>FORMULA:     C5H8NO4</p>
            <p>CARBON NUMBER: 0</p>
          </body>
        </notes>
      </species>
      <species id="M_glu_L_m" name="M_L-Glutamate" compartment="Cytosol">
        <notes>
          <body xmlns="http://www.w3.org/1999/xhtml">
            <p>FORMULA:     C5H8NO4</p>
            <p>CARBON NUMBER: 0</p>
          </body>
        </notes>
      </species>
      <species id="M_glu_L_m" name="M_L-Glutamate" compartment="Cytosol">
        <notes>
          <body xmlns="http://www.w3.org/1999/xhtml">
            <p>FORMULA:     C5H8NO4</p>
            <p>CARBON NUMBER: 0</p>
          </body>
        </notes>
      </species>
      <species id="M_glu_L_m" name="M_L-Glutamate" compartment="Cytosol">
        <notes>
          <body xmlns="http://www.w3.org/1999/xhtml">
            <p>FORMULA:     C5H8NO4</p>
            <p>CARBON NUMBER: 0</p>
          </body>
        </notes>
      </species>
      <species id="M_glx_c" name="M_Glyoxylate" compartment="Cytosol">
        <notes>
          <body xmlns="http://www.w3.org/1999/xhtml">
            <p>FORMULA:     C2H1O3</p>
            <p>CARBON NUMBER: 0</p>
          </body>
        </notes>
      </species>
      <species id="M_glx_c" name="M_Glyoxylate" compartment="Cytosol">
        <notes>
          <body xmlns="http://www.w3.org/1999/xhtml">
            <p>FORMULA:     C2H1O3</p>
            <p>CARBON NUMBER: 0</p>
          </body>
        </notes>
      </species>
      <species id="M_glx_c" name="M_Glyoxylate" compartment="Cytosol">
        <notes>
          <body xmlns="http://www.w3.org/1999/xhtml">
            <p>FORMULA:     C2H1O3</p>
            <p>CARBON NUMBER: 0</p>
          </body>
        </notes>
      </species>
      <species id="M_gly_c" name="M_Glycine" compartment="Cytosol">
        <notes>
          <body xmlns="http://www.w3.org/1999/xhtml">
            <p>DEST: 0</p>
            <p>FORMULA:     C2H5NO2</p>
            <p>CARBON NUMBER: 0</p>
          </body>
        </notes>
      </species>
      <species id="M_gly_c" name="M_Glycine" compartment="Cytosol">
        <notes>
          <body xmlns="http://www.w3.org/1999/xhtml">
            <p>DEST: 0</p>
            <p>FORMULA:     C2H5NO2</p>
            <p>CARBON NUMBER: 0</p>
          </body>
        </notes>
      </species>
      <species id="M_gly_c" name="M_Glycine" compartment="Cytosol">
        <notes>
          <body xmlns="http://www.w3.org/1999/xhtml">
            <p>DEST: 0</p>
            <p>FORMULA:     C2H5NO2</p>
            <p>CARBON NUMBER: 0</p>
          </body>
        </notes>
      </species>
      <species id="M_glyc3p_c" name="M_Glycerol 3-phosphate" compartment="Cytosol">
        <notes>
          <body xmlns="http://www.w3.org/1999/xhtml">
            <p>FORMULA:     C3H7O6P</p>
            <p>CARBON NUMBER: 0</p>
          </body>
        </notes>
      </species>
      <species id="M_glyc3p_c" name="M_Glycerol 3-phosphate" compartment="Cytosol">
        <notes>
          <body xmlns="http://www.w3.org/1999/xhtml">
            <p>FORMULA:     C3H7O6P</p>
            <p>CARBON NUMBER: 0</p>
          </body>
        </notes>
      </species>
      <species id="M_glyc_c" name="M_Glycerol" compartment="Cytosol">
        <notes>
          <body xmlns="http://www.w3.org/1999/xhtml">
            <p>FORMULA:     C3H8O3</p>
            <p>CARBON NUMBER: 0</p>
          </body>
        </notes>
      </species>
      <species id="M_glyc_c" name="M_Glycerol" compartment="Cytosol">
        <notes>
          <body xmlns="http://www.w3.org/1999/xhtml">
            <p>FORMULA:     C3H8O3</p>
            <p>CARBON NUMBER: 0</p>
          </body>
        </notes>
      </species>
      <species id="M_glyc_e" name="M_Glycerol" compartment="Cytosol">
        <notes>
          <body xmlns="http://www.w3.org/1999/xhtml">
            <p>FORMULA:     C3H8O3</p>
            <p>CARBON NUMBER: 0</p>
          </body>
        </notes>
      </species>
      <species id="M_glyc_e" name="M_Glycerol" compartment="Cytosol">
        <notes>
          <body xmlns="http://www.w3.org/1999/xhtml">
            <p>FORMULA:     C3H8O3</p>
            <p>CARBON NUMBER: 0</p>
          </body>
        </notes>
      </species>
      <species id="M_hcit_m" name="M_2-Hydroxybutane-1,2,4-tricarboxylate" compartment="Cytosol">
        <notes>
          <body xmlns="http://www.w3.org/1999/xhtml">
            <p>FORMULA:     C7H7O7</p>
            <p>CARBON NUMBER: 0</p>
          </body>
        </notes>
      </species>
      <species id="M_hcit_m" name="M_2-Hydroxybutane-1,2,4-tricarboxylate" compartment="Cytosol">
        <notes>
          <body xmlns="http://www.w3.org/1999/xhtml">
            <p>FORMULA:     C7H7O7</p>
            <p>CARBON NUMBER: 0</p>
          </body>
        </notes>
      </species>
      <species id="M_hco3_c" name="M_Bicarbonate" compartment="Cytosol">
        <notes>
          <body xmlns="http://www.w3.org/1999/xhtml">
            <p>FORMULA:     CHO3</p>
            <p>CARBON NUMBER: 0</p>
          </body>
        </notes>
      </species>
      <species id="M_hco3_c" name="M_Bicarbonate" compartment="Cytosol">
        <notes>
          <body xmlns="http://www.w3.org/1999/xhtml">
            <p>FORMULA:     CHO3</p>
            <p>CARBON NUMBER: 0</p>
          </body>
        </notes>
      </species>
      <species id="M_hco3_c" name="M_Bicarbonate" compartment="Cytosol">
        <notes>
          <body xmlns="http://www.w3.org/1999/xhtml">
            <p>FORMULA:     CHO3</p>
            <p>CARBON NUMBER: 0</p>
          </body>
        </notes>
      </species>
      <species id="M_hco3_c" name="M_Bicarbonate" compartment="Cytosol">
        <notes>
          <body xmlns="http://www.w3.org/1999/xhtml">
            <p>FORMULA:     CHO3</p>
            <p>CARBON NUMBER: 0</p>
          </body>
        </notes>
      </species>
      <species id="M_hcys_L_c" name="M_L-Homocysteine" compartment="Cytosol">
        <notes>
          <body xmlns="http://www.w3.org/1999/xhtml">
            <p>FORMULA:     C4H9NO2S</p>
            <p>CARBON NUMBER: 0</p>
          </body>
        </notes>
      </species>
      <species id="M_hdca_c" name="M_Hexadecanoate (n-C16:0)" compartment="Cytosol">
        <notes>
          <body xmlns="http://www.w3.org/1999/xhtml">
            <p>FORMULA:     C16H31O2</p>
            <p>CARBON NUMBER: 0</p>
          </body>
        </notes>
      </species>
      <species id="M_hdca_c" name="M_Hexadecanoate (n-C16:0)" compartment="Cytosol">
        <notes>
          <body xmlns="http://www.w3.org/1999/xhtml">
            <p>FORMULA:     C16H31O2</p>
            <p>CARBON NUMBER: 0</p>
          </body>
        </notes>
      </species>
      <species id="M_hicit_m" name="M_Homoisocitrate" compartment="Cytosol">
        <notes>
          <body xmlns="http://www.w3.org/1999/xhtml">
            <p>FORMULA:     C7H7O7</p>
            <p>CARBON NUMBER: 0</p>
          </body>
        </notes>
      </species>
      <species id="M_hicit_m" name="M_Homoisocitrate" compartment="Cytosol">
        <notes>
          <body xmlns="http://www.w3.org/1999/xhtml">
            <p>FORMULA:     C7H7O7</p>
            <p>CARBON NUMBER: 0</p>
          </body>
        </notes>
      </species>
      <species id="M_hom_L_c" name="M_L-Homoserine" compartment="Cytosol">
        <notes>
          <body xmlns="http://www.w3.org/1999/xhtml">
            <p>FORMULA:     C4H9NO3</p>
            <p>CARBON NUMBER: 0</p>
          </body>
        </notes>
      </species>
      <species id="M_hom_L_c" name="M_L-Homoserine" compartment="Cytosol">
        <notes>
          <body xmlns="http://www.w3.org/1999/xhtml">
            <p>FORMULA:     C4H9NO3</p>
            <p>CARBON NUMBER: 0</p>
          </body>
        </notes>
      </species>
      <species id="M_hom_L_c" name="M_L-Homoserine" compartment="Cytosol">
        <notes>
          <body xmlns="http://www.w3.org/1999/xhtml">
            <p>FORMULA:     C4H9NO3</p>
            <p>CARBON NUMBER: 0</p>
          </body>
        </notes>
      </species>
      <species id="M_hxa_c" name="M_Hexanoate (n-C6:0)" compartment="Cytosol">
        <notes>
          <body xmlns="http://www.w3.org/1999/xhtml">
            <p>FORMULA:     C6H11O2</p>
            <p>CARBON NUMBER: 0</p>
          </body>
        </notes>
      </species>
      <species id="M_hxa_c" name="M_Hexanoate (n-C6:0)" compartment="Cytosol">
        <notes>
          <body xmlns="http://www.w3.org/1999/xhtml">
            <p>FORMULA:     C6H11O2</p>
            <p>CARBON NUMBER: 0</p>
          </body>
        </notes>
      </species>
      <species id="M_hxcoa_c" name="M_Hexanoyl-CoA (n-C6:0CoA)" compartment="Cytosol">
        <notes>
          <body xmlns="http://www.w3.org/1999/xhtml">
            <p>FORMULA:     C27H42N7O17P3S</p>
            <p>CARBON NUMBER: 0</p>
          </body>
        </notes>
      </species>
      <species id="M_hxcoa_c" name="M_Hexanoyl-CoA (n-C6:0CoA)" compartment="Cytosol">
        <notes>
          <body xmlns="http://www.w3.org/1999/xhtml">
            <p>FORMULA:     C27H42N7O17P3S</p>
            <p>CARBON NUMBER: 0</p>
          </body>
        </notes>
      </species>
      <species id="M_icit_c" name="M_Isocitrate" compartment="Cytosol">
        <notes>
          <body xmlns="http://www.w3.org/1999/xhtml">
            <p>FORMULA:     C6H5O7</p>
            <p>CARBON NUMBER: 0</p>
          </body>
        </notes>
      </species>
      <species id="M_icit_c" name="M_Isocitrate" compartment="Cytosol">
        <notes>
          <body xmlns="http://www.w3.org/1999/xhtml">
            <p>FORMULA:     C6H5O7</p>
            <p>CARBON NUMBER: 0</p>
          </body>
        </notes>
      </species>
      <species id="M_icit_c" name="M_Isocitrate" compartment="Cytosol">
        <notes>
          <body xmlns="http://www.w3.org/1999/xhtml">
            <p>FORMULA:     C6H5O7</p>
            <p>CARBON NUMBER: 0</p>
          </body>
        </notes>
      </species>
      <species id="M_icit_c" name="M_Isocitrate" compartment="Cytosol">
        <notes>
          <body xmlns="http://www.w3.org/1999/xhtml">
            <p>FORMULA:     C6H5O7</p>
            <p>CARBON NUMBER: 0</p>
          </body>
        </notes>
      </species>
      <species id="M_icit_m" name="M_Isocitrate" compartment="Cytosol">
        <notes>
          <body xmlns="http://www.w3.org/1999/xhtml">
            <p>FORMULA:     C6H5O7</p>
            <p>CARBON NUMBER: 0</p>
          </body>
        </notes>
      </species>
      <species id="M_icit_m" name="M_Isocitrate" compartment="Cytosol">
        <notes>
          <body xmlns="http://www.w3.org/1999/xhtml">
            <p>FORMULA:     C6H5O7</p>
            <p>CARBON NUMBER: 0</p>
          </body>
        </notes>
      </species>
      <species id="M_icit_m" name="M_Isocitrate" compartment="Cytosol">
        <notes>
          <body xmlns="http://www.w3.org/1999/xhtml">
            <p>FORMULA:     C6H5O7</p>
            <p>CARBON NUMBER: 0</p>
          </body>
        </notes>
      </species>
      <species id="M_icit_m" name="M_Isocitrate" compartment="Cytosol">
        <notes>
          <body xmlns="http://www.w3.org/1999/xhtml">
            <p>FORMULA:     C6H5O7</p>
            <p>CARBON NUMBER: 0</p>
          </body>
        </notes>
      </species>
      <species id="M_ile_L_c" name="M_L-Isoleucine" compartment="Cytosol">
        <notes>
          <body xmlns="http://www.w3.org/1999/xhtml">
            <p>DEST: 0</p>
            <p>FORMULA:     C6H13NO2</p>
            <p>CARBON NUMBER: 0</p>
          </body>
        </notes>
      </species>
      <species id="M_ile_L_m" name="M_L-Isoleucine" compartment="Cytosol">
        <notes>
          <body xmlns="http://www.w3.org/1999/xhtml">
            <p>FORMULA:     C6H13NO2</p>
            <p>CARBON NUMBER: 0</p>
          </body>
        </notes>
      </species>
      <species id="M_leu_L_c" name="M_L-Leucine" compartment="Cytosol">
        <notes>
          <body xmlns="http://www.w3.org/1999/xhtml">
            <p>DEST: 0</p>
            <p>FORMULA:     C6H13NO2</p>
            <p>CARBON NUMBER: 0</p>
          </body>
        </notes>
      </species>
      <species id="M_leu_L_m" name="M_L-Leucine" compartment="Cytosol">
        <notes>
          <body xmlns="http://www.w3.org/1999/xhtml">
            <p>FORMULA:     C6H13NO2</p>
            <p>CARBON NUMBER: 0</p>
          </body>
        </notes>
      </species>
      <species id="M_lys_L_c" name="M_L-Lysine" compartment="Cytosol">
        <notes>
          <body xmlns="http://www.w3.org/1999/xhtml">
            <p>FORMULA:     C6H15N2O2</p>
            <p>CARBON NUMBER: 0</p>
          </body>
        </notes>
      </species>
      <species id="M_mal_L_c" name="M_L-Malate" compartment="Cytosol">
        <notes>
          <body xmlns="http://www.w3.org/1999/xhtml">
            <p>FORMULA:     C4H4O5</p>
            <p>CARBON NUMBER: 0</p>
          </body>
        </notes>
      </species>
      <species id="M_mal_L_c" name="M_L-Malate" compartment="Cytosol">
        <notes>
          <body xmlns="http://www.w3.org/1999/xhtml">
            <p>FORMULA:     C4H4O5</p>
            <p>CARBON NUMBER: 0</p>
          </body>
        </notes>
      </species>
      <species id="M_mal_L_c" name="M_L-Malate" compartment="Cytosol">
        <notes>
          <body xmlns="http://www.w3.org/1999/xhtml">
            <p>FORMULA:     C4H4O5</p>
            <p>CARBON NUMBER: 0</p>
          </body>
        </notes>
      </species>
      <species id="M_mal_L_c" name="M_L-Malate" compartment="Cytosol">
        <notes>
          <body xmlns="http://www.w3.org/1999/xhtml">
            <p>FORMULA:     C4H4O5</p>
            <p>CARBON NUMBER: 0</p>
          </body>
        </notes>
      </species>
      <species id="M_mal_L_c" name="M_L-Malate" compartment="Cytosol">
        <notes>
          <body xmlns="http://www.w3.org/1999/xhtml">
            <p>FORMULA:     C4H4O5</p>
            <p>CARBON NUMBER: 0</p>
          </body>
        </notes>
      </species>
      <species id="M_mal_L_m" name="M_L-Malate" compartment="Cytosol">
        <notes>
          <body xmlns="http://www.w3.org/1999/xhtml">
            <p>FORMULA:     C4H4O5</p>
            <p>CARBON NUMBER: 0</p>
          </body>
        </notes>
      </species>
      <species id="M_mal_L_m" name="M_L-Malate" compartment="Cytosol">
        <notes>
          <body xmlns="http://www.w3.org/1999/xhtml">
            <p>FORMULA:     C4H4O5</p>
            <p>CARBON NUMBER: 0</p>
          </body>
        </notes>
      </species>
      <species id="M_mal_L_m" name="M_L-Malate" compartment="Cytosol">
        <notes>
          <body xmlns="http://www.w3.org/1999/xhtml">
            <p>FORMULA:     C4H4O5</p>
            <p>CARBON NUMBER: 0</p>
          </body>
        </notes>
      </species>
      <species id="M_mal_L_m" name="M_L-Malate" compartment="Cytosol">
        <notes>
          <body xmlns="http://www.w3.org/1999/xhtml">
            <p>FORMULA:     C4H4O5</p>
            <p>CARBON NUMBER: 0</p>
          </body>
        </notes>
      </species>
      <species id="M_mal_L_m" name="M_L-Malate" compartment="Cytosol">
        <notes>
          <body xmlns="http://www.w3.org/1999/xhtml">
            <p>FORMULA:     C4H4O5</p>
            <p>CARBON NUMBER: 0</p>
          </body>
        </notes>
      </species>
      <species id="M_mal_L_m" name="M_L-Malate" compartment="Cytosol">
        <notes>
          <body xmlns="http://www.w3.org/1999/xhtml">
            <p>FORMULA:     C4H4O5</p>
            <p>CARBON NUMBER: 0</p>
          </body>
        </notes>
      </species>
      <species id="M_malcoa_c" name="M_Malonyl-CoA" compartment="Cytosol">
        <notes>
          <body xmlns="http://www.w3.org/1999/xhtml">
            <p>FORMULA:     C24H33N7O19P3S</p>
            <p>CARBON NUMBER: 0</p>
          </body>
        </notes>
      </species>
      <species id="M_malcoa_c" name="M_Malonyl-CoA" compartment="Cytosol">
        <notes>
          <body xmlns="http://www.w3.org/1999/xhtml">
            <p>FORMULA:     C24H33N7O19P3S</p>
            <p>CARBON NUMBER: 0</p>
          </body>
        </notes>
      </species>
      <species id="M_malcoa_c" name="M_Malonyl-CoA" compartment="Cytosol">
        <notes>
          <body xmlns="http://www.w3.org/1999/xhtml">
            <p>FORMULA:     C24H33N7O19P3S</p>
            <p>CARBON NUMBER: 0</p>
          </body>
        </notes>
      </species>
      <species id="M_malcoa_c" name="M_Malonyl-CoA" compartment="Cytosol">
        <notes>
          <body xmlns="http://www.w3.org/1999/xhtml">
            <p>FORMULA:     C24H33N7O19P3S</p>
            <p>CARBON NUMBER: 0</p>
          </body>
        </notes>
      </species>
      <species id="M_malcoa_c" name="M_Malonyl-CoA" compartment="Cytosol">
        <notes>
          <body xmlns="http://www.w3.org/1999/xhtml">
            <p>FORMULA:     C24H33N7O19P3S</p>
            <p>CARBON NUMBER: 0</p>
          </body>
        </notes>
      </species>
      <species id="M_malcoa_c" name="M_Malonyl-CoA" compartment="Cytosol">
        <notes>
          <body xmlns="http://www.w3.org/1999/xhtml">
            <p>FORMULA:     C24H33N7O19P3S</p>
            <p>CARBON NUMBER: 0</p>
          </body>
        </notes>
      </species>
      <species id="M_malcoa_c" name="M_Malonyl-CoA" compartment="Cytosol">
        <notes>
          <body xmlns="http://www.w3.org/1999/xhtml">
            <p>FORMULA:     C24H33N7O19P3S</p>
            <p>CARBON NUMBER: 0</p>
          </body>
        </notes>
      </species>
      <species id="M_malcoa_c" name="M_Malonyl-CoA" compartment="Cytosol">
        <notes>
          <body xmlns="http://www.w3.org/1999/xhtml">
            <p>FORMULA:     C24H33N7O19P3S</p>
            <p>CARBON NUMBER: 0</p>
          </body>
        </notes>
      </species>
      <species id="M_malcoa_c" name="M_Malonyl-CoA" compartment="Cytosol">
        <notes>
          <body xmlns="http://www.w3.org/1999/xhtml">
            <p>FORMULA:     C24H33N7O19P3S</p>
            <p>CARBON NUMBER: 0</p>
          </body>
        </notes>
      </species>
      <species id="M_malcoa_c" name="M_Malonyl-CoA" compartment="Cytosol">
        <notes>
          <body xmlns="http://www.w3.org/1999/xhtml">
            <p>FORMULA:     C24H33N7O19P3S</p>
            <p>CARBON NUMBER: 0</p>
          </body>
        </notes>
      </species>
      <species id="M_malcoa_c" name="M_Malonyl-CoA" compartment="Cytosol">
        <notes>
          <body xmlns="http://www.w3.org/1999/xhtml">
            <p>FORMULA:     C24H33N7O19P3S</p>
            <p>CARBON NUMBER: 0</p>
          </body>
        </notes>
      </species>
      <species id="M_malcoa_c" name="M_Malonyl-CoA" compartment="Cytosol">
        <notes>
          <body xmlns="http://www.w3.org/1999/xhtml">
            <p>FORMULA:     C24H33N7O19P3S</p>
            <p>CARBON NUMBER: 0</p>
          </body>
        </notes>
      </species>
      <species id="M_malcoa_c" name="M_Malonyl-CoA" compartment="Cytosol">
        <notes>
          <body xmlns="http://www.w3.org/1999/xhtml">
            <p>FORMULA:     C24H33N7O19P3S</p>
            <p>CARBON NUMBER: 0</p>
          </body>
        </notes>
      </species>
      <species id="M_malcoa_c" name="M_Malonyl-CoA" compartment="Cytosol">
        <notes>
          <body xmlns="http://www.w3.org/1999/xhtml">
            <p>FORMULA:     C24H33N7O19P3S</p>
            <p>CARBON NUMBER: 0</p>
          </body>
        </notes>
      </species>
      <species id="M_malcoa_c" name="M_Malonyl-CoA" compartment="Cytosol">
        <notes>
          <body xmlns="http://www.w3.org/1999/xhtml">
            <p>FORMULA:     C24H33N7O19P3S</p>
            <p>CARBON NUMBER: 0</p>
          </body>
        </notes>
      </species>
      <species id="M_malcoa_c" name="M_Malonyl-CoA" compartment="Cytosol">
        <notes>
          <body xmlns="http://www.w3.org/1999/xhtml">
            <p>FORMULA:     C24H33N7O19P3S</p>
            <p>CARBON NUMBER: 0</p>
          </body>
        </notes>
      </species>
      <species id="M_malcoa_c" name="M_Malonyl-CoA" compartment="Cytosol">
        <notes>
          <body xmlns="http://www.w3.org/1999/xhtml">
            <p>FORMULA:     C24H33N7O19P3S</p>
            <p>CARBON NUMBER: 0</p>
          </body>
        </notes>
      </species>
      <species id="M_mlthf_c" name="M_5,10-Methylenetetrahydrofolate" compartment="Cytosol">
        <notes>
          <body xmlns="http://www.w3.org/1999/xhtml">
            <p>FORMULA:     C20H21N7O6</p>
            <p>CARBON NUMBER: 0</p>
          </body>
        </notes>
      </species>
      <species id="M_oaa_c" name="M_Oxaloacetate" compartment="Cytosol">
        <notes>
          <body xmlns="http://www.w3.org/1999/xhtml">
            <p>FORMULA:     C4H2O5</p>
            <p>CARBON NUMBER: 0</p>
          </body>
        </notes>
      </species>
      <species id="M_oaa_c" name="M_Oxaloacetate" compartment="Cytosol">
        <notes>
          <body xmlns="http://www.w3.org/1999/xhtml">
            <p>FORMULA:     C4H2O5</p>
            <p>CARBON NUMBER: 0</p>
          </body>
        </notes>
      </species>
      <species id="M_oaa_c" name="M_Oxaloacetate" compartment="Cytosol">
        <notes>
          <body xmlns="http://www.w3.org/1999/xhtml">
            <p>FORMULA:     C4H2O5</p>
            <p>CARBON NUMBER: 0</p>
          </body>
        </notes>
      </species>
      <species id="M_oaa_c" name="M_Oxaloacetate" compartment="Cytosol">
        <notes>
          <body xmlns="http://www.w3.org/1999/xhtml">
            <p>FORMULA:     C4H2O5</p>
            <p>CARBON NUMBER: 0</p>
          </body>
        </notes>
      </species>
      <species id="M_oaa_c" name="M_Oxaloacetate" compartment="Cytosol">
        <notes>
          <body xmlns="http://www.w3.org/1999/xhtml">
            <p>FORMULA:     C4H2O5</p>
            <p>CARBON NUMBER: 0</p>
          </body>
        </notes>
      </species>
      <species id="M_oaa_c" name="M_Oxaloacetate" compartment="Cytosol">
        <notes>
          <body xmlns="http://www.w3.org/1999/xhtml">
            <p>FORMULA:     C4H2O5</p>
            <p>CARBON NUMBER: 0</p>
          </body>
        </notes>
      </species>
      <species id="M_oaa_m" name="M_Oxaloacetate" compartment="Cytosol">
        <notes>
          <body xmlns="http://www.w3.org/1999/xhtml">
            <p>FORMULA:     C4H2O5</p>
            <p>CARBON NUMBER: 0</p>
          </body>
        </notes>
      </species>
      <species id="M_oaa_m" name="M_Oxaloacetate" compartment="Cytosol">
        <notes>
          <body xmlns="http://www.w3.org/1999/xhtml">
            <p>FORMULA:     C4H2O5</p>
            <p>CARBON NUMBER: 0</p>
          </body>
        </notes>
      </species>
      <species id="M_oaa_m" name="M_Oxaloacetate" compartment="Cytosol">
        <notes>
          <body xmlns="http://www.w3.org/1999/xhtml">
            <p>FORMULA:     C4H2O5</p>
            <p>CARBON NUMBER: 0</p>
          </body>
        </notes>
      </species>
      <species id="M_oaa_m" name="M_Oxaloacetate" compartment="Cytosol">
        <notes>
          <body xmlns="http://www.w3.org/1999/xhtml">
            <p>FORMULA:     C4H2O5</p>
            <p>CARBON NUMBER: 0</p>
          </body>
        </notes>
      </species>
      <species id="M_occoa_c" name="M_Octanoyl-CoA (n-C8:0CoA)" compartment="Cytosol">
        <notes>
          <body xmlns="http://www.w3.org/1999/xhtml">
            <p>FORMULA:     C29H46N7O17P3S</p>
            <p>CARBON NUMBER: 0</p>
          </body>
        </notes>
      </species>
      <species id="M_occoa_c" name="M_Octanoyl-CoA (n-C8:0CoA)" compartment="Cytosol">
        <notes>
          <body xmlns="http://www.w3.org/1999/xhtml">
            <p>FORMULA:     C29H46N7O17P3S</p>
            <p>CARBON NUMBER: 0</p>
          </body>
        </notes>
      </species>
      <species id="M_ocdca_c" name="M_octadecanoate (n-C18:0)" compartment="Cytosol">
        <notes>
          <body xmlns="http://www.w3.org/1999/xhtml">
            <p>FORMULA:     C18H35O2</p>
            <p>CARBON NUMBER: 0</p>
          </body>
        </notes>
      </species>
      <species id="M_octa_c" name="M_octanoate (n-C8:0)" compartment="Cytosol">
        <notes>
          <body xmlns="http://www.w3.org/1999/xhtml">
            <p>FORMULA:     C8H15O2</p>
            <p>CARBON NUMBER: 0</p>
          </body>
        </notes>
      </species>
      <species id="M_octa_c" name="M_octanoate (n-C8:0)" compartment="Cytosol">
        <notes>
          <body xmlns="http://www.w3.org/1999/xhtml">
            <p>FORMULA:     C8H15O2</p>
            <p>CARBON NUMBER: 0</p>
          </body>
        </notes>
      </species>
      <species id="M_orn_c" name="M_Ornithine" compartment="Cytosol">
        <notes>
          <body xmlns="http://www.w3.org/1999/xhtml">
            <p>FORMULA:     C5H13N2O2</p>
            <p>CARBON NUMBER: 0</p>
          </body>
        </notes>
      </species>
      <species id="M_orn_c" name="M_Ornithine" compartment="Cytosol">
        <notes>
          <body xmlns="http://www.w3.org/1999/xhtml">
            <p>FORMULA:     C5H13N2O2</p>
            <p>CARBON NUMBER: 0</p>
          </body>
        </notes>
      </species>
      <species id="M_orn_m" name="M_Ornithine" compartment="Cytosol">
        <notes>
          <body xmlns="http://www.w3.org/1999/xhtml">
            <p>FORMULA:     C5H13N2O2</p>
            <p>CARBON NUMBER: 0</p>
          </body>
        </notes>
      </species>
      <species id="M_orn_m" name="M_Ornithine" compartment="Cytosol">
        <notes>
          <body xmlns="http://www.w3.org/1999/xhtml">
            <p>FORMULA:     C5H13N2O2</p>
            <p>CARBON NUMBER: 0</p>
          </body>
        </notes>
      </species>
      <species id="M_oxag_c" name="M_Oxaloglutarate" compartment="Cytosol">
        <notes>
          <body xmlns="http://www.w3.org/1999/xhtml">
            <p>FORMULA:     C7H5O7</p>
            <p>CARBON NUMBER: 0</p>
          </body>
        </notes>
      </species>
      <species id="M_oxag_m" name="M_Oxaloglutarate" compartment="Cytosol">
        <notes>
          <body xmlns="http://www.w3.org/1999/xhtml">
            <p>FORMULA:     C7H5O7</p>
            <p>CARBON NUMBER: 0</p>
          </body>
        </notes>
      </species>
      <species id="M_oxag_m" name="M_Oxaloglutarate" compartment="Cytosol">
        <notes>
          <body xmlns="http://www.w3.org/1999/xhtml">
            <p>FORMULA:     C7H5O7</p>
            <p>CARBON NUMBER: 0</p>
          </body>
        </notes>
      </species>
      <species id="M_oxag_m" name="M_Oxaloglutarate" compartment="Cytosol">
        <notes>
          <body xmlns="http://www.w3.org/1999/xhtml">
            <p>FORMULA:     C7H5O7</p>
            <p>CARBON NUMBER: 0</p>
          </body>
        </notes>
      </species>
      <species id="M_pep_c" name="M_Phosphoenolpyruvate" compartment="Cytosol">
        <notes>
          <body xmlns="http://www.w3.org/1999/xhtml">
            <p>FORMULA:     C3H2O6P</p>
            <p>CARBON NUMBER: 0</p>
          </body>
        </notes>
      </species>
      <species id="M_pep_c" name="M_Phosphoenolpyruvate" compartment="Cytosol">
        <notes>
          <body xmlns="http://www.w3.org/1999/xhtml">
            <p>FORMULA:     C3H2O6P</p>
            <p>CARBON NUMBER: 0</p>
          </body>
        </notes>
      </species>
      <species id="M_pep_c" name="M_Phosphoenolpyruvate" compartment="Cytosol">
        <notes>
          <body xmlns="http://www.w3.org/1999/xhtml">
            <p>FORMULA:     C3H2O6P</p>
            <p>CARBON NUMBER: 0</p>
          </body>
        </notes>
      </species>
      <species id="M_pep_c" name="M_Phosphoenolpyruvate" compartment="Cytosol">
        <notes>
          <body xmlns="http://www.w3.org/1999/xhtml">
            <p>FORMULA:     C3H2O6P</p>
            <p>CARBON NUMBER: 0</p>
          </body>
        </notes>
      </species>
      <species id="M_pep_c" name="M_Phosphoenolpyruvate" compartment="Cytosol">
        <notes>
          <body xmlns="http://www.w3.org/1999/xhtml">
            <p>FORMULA:     C3H2O6P</p>
            <p>CARBON NUMBER: 0</p>
          </body>
        </notes>
      </species>
      <species id="M_phe_L_c" name="M_L-Phenylalanine" compartment="Cytosol">
        <notes>
          <body xmlns="http://www.w3.org/1999/xhtml">
            <p>DEST: 0</p>
            <p>FORMULA:     C9H11NO2</p>
            <p>CARBON NUMBER: 0</p>
          </body>
        </notes>
      </species>
      <species id="M_phom_c" name="M_O-Phospho-L-homoserine" compartment="Cytosol">
        <notes>
          <body xmlns="http://www.w3.org/1999/xhtml">
            <p>FORMULA:     C4H8NO6P</p>
            <p>CARBON NUMBER: 0</p>
          </body>
        </notes>
      </species>
      <species id="M_phom_c" name="M_O-Phospho-L-homoserine" compartment="Cytosol">
        <notes>
          <body xmlns="http://www.w3.org/1999/xhtml">
            <p>FORMULA:     C4H8NO6P</p>
            <p>CARBON NUMBER: 0</p>
          </body>
        </notes>
      </species>
      <species id="M_phpyr_c" name="M_Phenylpyruvate" compartment="Cytosol">
        <notes>
          <body xmlns="http://www.w3.org/1999/xhtml">
            <p>FORMULA:     C9H7O3</p>
            <p>CARBON NUMBER: 0</p>
          </body>
        </notes>
      </species>
      <species id="M_phpyr_c" name="M_Phenylpyruvate" compartment="Cytosol">
        <notes>
          <body xmlns="http://www.w3.org/1999/xhtml">
            <p>FORMULA:     C9H7O3</p>
            <p>CARBON NUMBER: 0</p>
          </body>
        </notes>
      </species>
      <species id="M_pmtcoa_c" name="M_Palmitoyl-CoA (n-C16:0CoA)" compartment="Cytosol">
        <notes>
          <body xmlns="http://www.w3.org/1999/xhtml">
            <p>FORMULA:     C37H62N7O17P3S</p>
            <p>CARBON NUMBER: 0</p>
          </body>
        </notes>
      </species>
      <species id="M_pmtcoa_c" name="M_Palmitoyl-CoA (n-C16:0CoA)" compartment="Cytosol">
        <notes>
          <body xmlns="http://www.w3.org/1999/xhtml">
            <p>FORMULA:     C37H62N7O17P3S</p>
            <p>CARBON NUMBER: 0</p>
          </body>
        </notes>
      </species>
      <species id="M_pphn_c" name="M_Prephenate" compartment="Cytosol">
        <notes>
          <body xmlns="http://www.w3.org/1999/xhtml">
            <p>FORMULA:     C10H8O6</p>
            <p>CARBON NUMBER: 0</p>
          </body>
        </notes>
      </species>
      <species id="M_pphn_c" name="M_Prephenate" compartment="Cytosol">
        <notes>
          <body xmlns="http://www.w3.org/1999/xhtml">
            <p>FORMULA:     C10H8O6</p>
            <p>CARBON NUMBER: 0</p>
          </body>
        </notes>
      </species>
      <species id="M_pphn_c" name="M_Prephenate" compartment="Cytosol">
        <notes>
          <body xmlns="http://www.w3.org/1999/xhtml">
            <p>FORMULA:     C10H8O6</p>
            <p>CARBON NUMBER: 0</p>
          </body>
        </notes>
      </species>
      <species id="M_pram_c" name="M_5-Phospho-beta-D-ribosylamine" compartment="Cytosol">
        <notes>
          <body xmlns="http://www.w3.org/1999/xhtml">
            <p>FORMULA:     C5H11NO7P</p>
            <p>CARBON NUMBER: 0</p>
          </body>
        </notes>
      </species>
      <species id="M_prpp_c" name="M_5-Phospho-alpha-D-ribose 1-diphosphate" compartment="Cytosol">
        <notes>
          <body xmlns="http://www.w3.org/1999/xhtml">
            <p>FORMULA:     C5H8O14P3</p>
            <p>CARBON NUMBER: 0</p>
          </body>
        </notes>
      </species>
      <species id="M_prpp_c" name="M_5-Phospho-alpha-D-ribose 1-diphosphate" compartment="Cytosol">
        <notes>
          <body xmlns="http://www.w3.org/1999/xhtml">
            <p>FORMULA:     C5H8O14P3</p>
            <p>CARBON NUMBER: 0</p>
          </body>
        </notes>
      </species>
      <species id="M_pser_L_c" name="M_O-Phospho-L-serine" compartment="Cytosol">
        <notes>
          <body xmlns="http://www.w3.org/1999/xhtml">
            <p>FORMULA:     C3H6NO6P</p>
            <p>CARBON NUMBER: 0</p>
          </body>
        </notes>
      </species>
      <species id="M_pser_L_c" name="M_O-Phospho-L-serine" compartment="Cytosol">
        <notes>
          <body xmlns="http://www.w3.org/1999/xhtml">
            <p>FORMULA:     C3H6NO6P</p>
            <p>CARBON NUMBER: 0</p>
          </body>
        </notes>
      </species>
      <species id="M_pyr_c" name="M_Pyruvate" compartment="Cytosol">
        <notes>
          <body xmlns="http://www.w3.org/1999/xhtml">
            <p>FORMULA:     C3H3O3</p>
            <p>CARBON NUMBER: 0</p>
          </body>
        </notes>
      </species>
      <species id="M_pyr_c" name="M_Pyruvate" compartment="Cytosol">
        <notes>
          <body xmlns="http://www.w3.org/1999/xhtml">
            <p>FORMULA:     C3H3O3</p>
            <p>CARBON NUMBER: 0</p>
          </body>
        </notes>
      </species>
      <species id="M_pyr_c" name="M_Pyruvate" compartment="Cytosol">
        <notes>
          <body xmlns="http://www.w3.org/1999/xhtml">
            <p>FORMULA:     C3H3O3</p>
            <p>CARBON NUMBER: 0</p>
          </body>
        </notes>
      </species>
      <species id="M_pyr_c" name="M_Pyruvate" compartment="Cytosol">
        <notes>
          <body xmlns="http://www.w3.org/1999/xhtml">
            <p>FORMULA:     C3H3O3</p>
            <p>CARBON NUMBER: 0</p>
          </body>
        </notes>
      </species>
      <species id="M_pyr_c" name="M_Pyruvate" compartment="Cytosol">
        <notes>
          <body xmlns="http://www.w3.org/1999/xhtml">
            <p>FORMULA:     C3H3O3</p>
            <p>CARBON NUMBER: 0</p>
          </body>
        </notes>
      </species>
      <species id="M_pyr_c" name="M_Pyruvate" compartment="Cytosol">
        <notes>
          <body xmlns="http://www.w3.org/1999/xhtml">
            <p>FORMULA:     C3H3O3</p>
            <p>CARBON NUMBER: 0</p>
          </body>
        </notes>
      </species>
      <species id="M_pyr_m" name="M_Pyruvate" compartment="Cytosol">
        <notes>
          <body xmlns="http://www.w3.org/1999/xhtml">
            <p>FORMULA:     C3H3O3</p>
            <p>CARBON NUMBER: 0</p>
          </body>
        </notes>
      </species>
      <species id="M_pyr_m" name="M_Pyruvate" compartment="Cytosol">
        <notes>
          <body xmlns="http://www.w3.org/1999/xhtml">
            <p>FORMULA:     C3H3O3</p>
            <p>CARBON NUMBER: 0</p>
          </body>
        </notes>
      </species>
      <species id="M_pyr_m" name="M_Pyruvate" compartment="Cytosol">
        <notes>
          <body xmlns="http://www.w3.org/1999/xhtml">
            <p>FORMULA:     C3H3O3</p>
            <p>CARBON NUMBER: 0</p>
          </body>
        </notes>
      </species>
      <species id="M_pyr_m" name="M_Pyruvate" compartment="Cytosol">
        <notes>
          <body xmlns="http://www.w3.org/1999/xhtml">
            <p>FORMULA:     C3H3O3</p>
            <p>CARBON NUMBER: 0</p>
          </body>
        </notes>
      </species>
      <species id="M_pyr_m" name="M_Pyruvate" compartment="Cytosol">
        <notes>
          <body xmlns="http://www.w3.org/1999/xhtml">
            <p>FORMULA:     C3H3O3</p>
            <p>CARBON NUMBER: 0</p>
          </body>
        </notes>
      </species>
      <species id="M_pyr_m" name="M_Pyruvate" compartment="Cytosol">
        <notes>
          <body xmlns="http://www.w3.org/1999/xhtml">
            <p>FORMULA:     C3H3O3</p>
            <p>CARBON NUMBER: 0</p>
          </body>
        </notes>
      </species>
      <species id="M_pyr_m" name="M_Pyruvate" compartment="Cytosol">
        <notes>
          <body xmlns="http://www.w3.org/1999/xhtml">
            <p>FORMULA:     C3H3O3</p>
            <p>CARBON NUMBER: 0</p>
          </body>
        </notes>
      </species>
      <species id="M_r5p_c" name="M_alpha-D-Ribose 5-phosphate" compartment="Cytosol">
        <notes>
          <body xmlns="http://www.w3.org/1999/xhtml">
            <p>FORMULA:     C5H9O8P</p>
            <p>CARBON NUMBER: 0</p>
          </body>
        </notes>
      </species>
      <species id="M_r5p_c" name="M_alpha-D-Ribose 5-phosphate" compartment="Cytosol">
        <notes>
          <body xmlns="http://www.w3.org/1999/xhtml">
            <p>FORMULA:     C5H9O8P</p>
            <p>CARBON NUMBER: 0</p>
          </body>
        </notes>
      </species>
      <species id="M_r5p_c" name="M_alpha-D-Ribose 5-phosphate" compartment="Cytosol">
        <notes>
          <body xmlns="http://www.w3.org/1999/xhtml">
            <p>FORMULA:     C5H9O8P</p>
            <p>CARBON NUMBER: 0</p>
          </body>
        </notes>
      </species>
      <species id="M_ru5p_D_c" name="M_D-Ribulose 5-phosphate" compartment="Cytosol">
        <notes>
          <body xmlns="http://www.w3.org/1999/xhtml">
            <p>FORMULA:     C5H9O8P</p>
            <p>CARBON NUMBER: 0</p>
          </body>
        </notes>
      </species>
      <species id="M_ru5p_D_c" name="M_D-Ribulose 5-phosphate" compartment="Cytosol">
        <notes>
          <body xmlns="http://www.w3.org/1999/xhtml">
            <p>FORMULA:     C5H9O8P</p>
            <p>CARBON NUMBER: 0</p>
          </body>
        </notes>
      </species>
      <species id="M_ru5p_D_c" name="M_D-Ribulose 5-phosphate" compartment="Cytosol">
        <notes>
          <body xmlns="http://www.w3.org/1999/xhtml">
            <p>FORMULA:     C5H9O8P</p>
            <p>CARBON NUMBER: 0</p>
          </body>
        </notes>
      </species>
      <species id="M_s7p_c" name="M_Sedoheptulose 7-phosphate" compartment="Cytosol">
        <notes>
          <body xmlns="http://www.w3.org/1999/xhtml">
            <p>FORMULA:     C7H13O10P</p>
            <p>CARBON NUMBER: 0</p>
          </body>
        </notes>
      </species>
      <species id="M_s7p_c" name="M_Sedoheptulose 7-phosphate" compartment="Cytosol">
        <notes>
          <body xmlns="http://www.w3.org/1999/xhtml">
            <p>FORMULA:     C7H13O10P</p>
            <p>CARBON NUMBER: 0</p>
          </body>
        </notes>
      </species>
      <species id="M_saccrp_L_c" name="M_L-Saccharopine" compartment="Cytosol">
        <notes>
          <body xmlns="http://www.w3.org/1999/xhtml">
            <p>FORMULA:     C11H19N2O6</p>
            <p>CARBON NUMBER: 0</p>
          </body>
        </notes>
      </species>
      <species id="M_saccrp_L_c" name="M_L-Saccharopine" compartment="Cytosol">
        <notes>
          <body xmlns="http://www.w3.org/1999/xhtml">
            <p>FORMULA:     C11H19N2O6</p>
            <p>CARBON NUMBER: 0</p>
          </body>
        </notes>
      </species>
      <species id="M_sdhlam_m" name="M_S-Succinyldihydrolipoamide" compartment="Cytosol">
        <notes>
          <body xmlns="http://www.w3.org/1999/xhtml">
            <p>FORMULA:     C12H20NO4S2</p>
            <p>CARBON NUMBER: 0</p>
          </body>
        </notes>
      </species>
      <species id="M_sdhlam_m" name="M_S-Succinyldihydrolipoamide" compartment="Cytosol">
        <notes>
          <body xmlns="http://www.w3.org/1999/xhtml">
            <p>FORMULA:     C12H20NO4S2</p>
            <p>CARBON NUMBER: 0</p>
          </body>
        </notes>
      </species>
      <species id="M_ser_L_c" name="M_L-Serine" compartment="Cytosol">
        <notes>
          <body xmlns="http://www.w3.org/1999/xhtml">
            <p>FORMULA:     C3H7NO3</p>
            <p>CARBON NUMBER: 0</p>
          </body>
        </notes>
      </species>
      <species id="M_ser_L_c" name="M_L-Serine" compartment="Cytosol">
        <notes>
          <body xmlns="http://www.w3.org/1999/xhtml">
            <p>FORMULA:     C3H7NO3</p>
            <p>CARBON NUMBER: 0</p>
          </body>
        </notes>
      </species>
      <species id="M_ser_L_c" name="M_L-Serine" compartment="Cytosol">
        <notes>
          <body xmlns="http://www.w3.org/1999/xhtml">
            <p>FORMULA:     C3H7NO3</p>
            <p>CARBON NUMBER: 0</p>
          </body>
        </notes>
      </species>
      <species id="M_skm5p_c" name="M_Shikimate 5-phosphate" compartment="Cytosol">
        <notes>
          <body xmlns="http://www.w3.org/1999/xhtml">
            <p>FORMULA:     C7H8O8P</p>
            <p>CARBON NUMBER: 0</p>
          </body>
        </notes>
      </species>
      <species id="M_skm5p_c" name="M_Shikimate 5-phosphate" compartment="Cytosol">
        <notes>
          <body xmlns="http://www.w3.org/1999/xhtml">
            <p>FORMULA:     C7H8O8P</p>
            <p>CARBON NUMBER: 0</p>
          </body>
        </notes>
      </species>
      <species id="M_skm_c" name="M_Shikimate" compartment="Cytosol">
        <notes>
          <body xmlns="http://www.w3.org/1999/xhtml">
            <p>FORMULA:     C7H9O5</p>
            <p>CARBON NUMBER: 0</p>
          </body>
        </notes>
      </species>
      <species id="M_skm_c" name="M_Shikimate" compartment="Cytosol">
        <notes>
          <body xmlns="http://www.w3.org/1999/xhtml">
            <p>FORMULA:     C7H9O5</p>
            <p>CARBON NUMBER: 0</p>
          </body>
        </notes>
      </species>
      <species id="M_stcoa_c" name="M_Stearoyl-CoA (n-C18:0CoA)" compartment="Cytosol">
        <notes>
          <body xmlns="http://www.w3.org/1999/xhtml">
            <p>FORMULA:     C39H66N7O17P3S</p>
            <p>CARBON NUMBER: 0</p>
          </body>
        </notes>
      </species>
      <species id="M_succ_c" name="M_Succinate" compartment="Cytosol">
        <notes>
          <body xmlns="http://www.w3.org/1999/xhtml">
            <p>FORMULA:     C4H4O4</p>
            <p>CARBON NUMBER: 0</p>
          </body>
        </notes>
      </species>
      <species id="M_succ_c" name="M_Succinate" compartment="Cytosol">
        <notes>
          <body xmlns="http://www.w3.org/1999/xhtml">
            <p>FORMULA:     C4H4O4</p>
            <p>CARBON NUMBER: 0</p>
          </body>
        </notes>
      </species>
      <species id="M_succ_m" name="M_Succinate" compartment="Cytosol">
        <notes>
          <body xmlns="http://www.w3.org/1999/xhtml">
            <p>FORMULA:     C4H4O4</p>
            <p>CARBON NUMBER: 0</p>
          </body>
        </notes>
      </species>
      <species id="M_succ_m" name="M_Succinate" compartment="Cytosol">
        <notes>
          <body xmlns="http://www.w3.org/1999/xhtml">
            <p>FORMULA:     C4H4O4</p>
            <p>CARBON NUMBER: 0</p>
          </body>
        </notes>
      </species>
      <species id="M_succ_m" name="M_Succinate" compartment="Cytosol">
        <notes>
          <body xmlns="http://www.w3.org/1999/xhtml">
            <p>FORMULA:     C4H4O4</p>
            <p>CARBON NUMBER: 0</p>
          </body>
        </notes>
      </species>
      <species id="M_succ_m" name="M_Succinate" compartment="Cytosol">
        <notes>
          <body xmlns="http://www.w3.org/1999/xhtml">
            <p>FORMULA:     C4H4O4</p>
            <p>CARBON NUMBER: 0</p>
          </body>
        </notes>
      </species>
      <species id="M_succoa_m" name="M_Succinyl-CoA" compartment="Cytosol">
        <notes>
          <body xmlns="http://www.w3.org/1999/xhtml">
            <p>FORMULA:     C25H35N7O19P3S</p>
            <p>CARBON NUMBER: 0</p>
          </body>
        </notes>
      </species>
      <species id="M_succoa_m" name="M_Succinyl-CoA" compartment="Cytosol">
        <notes>
          <body xmlns="http://www.w3.org/1999/xhtml">
            <p>FORMULA:     C25H35N7O19P3S</p>
            <p>CARBON NUMBER: 0</p>
          </body>
        </notes>
      </species>
      <species id="M_tdcoa_c" name="M_Tetradecanoyl-CoA (n-C14:0CoA)" compartment="Cytosol">
        <notes>
          <body xmlns="http://www.w3.org/1999/xhtml">
            <p>FORMULA:     C35H58N7O17P3S</p>
            <p>CARBON NUMBER: 0</p>
          </body>
        </notes>
      </species>
      <species id="M_tdcoa_c" name="M_Tetradecanoyl-CoA (n-C14:0CoA)" compartment="Cytosol">
        <notes>
          <body xmlns="http://www.w3.org/1999/xhtml">
            <p>FORMULA:     C35H58N7O17P3S</p>
            <p>CARBON NUMBER: 0</p>
          </body>
        </notes>
      </species>
      <species id="M_thr_L_c" name="M_L-Threonine" compartment="Cytosol">
        <notes>
          <body xmlns="http://www.w3.org/1999/xhtml">
            <p>DEST: 0</p>
            <p>FORMULA:     C4H9NO3</p>
            <p>CARBON NUMBER: 0</p>
          </body>
        </notes>
      </species>
      <species id="M_thr_L_c" name="M_L-Threonine" compartment="Cytosol">
        <notes>
          <body xmlns="http://www.w3.org/1999/xhtml">
            <p>DEST: 0</p>
            <p>FORMULA:     C4H9NO3</p>
            <p>CARBON NUMBER: 0</p>
          </body>
        </notes>
      </species>
      <species id="M_thr_L_c" name="M_L-Threonine" compartment="Cytosol">
        <notes>
          <body xmlns="http://www.w3.org/1999/xhtml">
            <p>DEST: 0</p>
            <p>FORMULA:     C4H9NO3</p>
            <p>CARBON NUMBER: 0</p>
          </body>
        </notes>
      </species>
      <species id="M_thr_L_m" name="M_L-Threonine" compartment="Cytosol">
        <notes>
          <body xmlns="http://www.w3.org/1999/xhtml">
            <p>FORMULA:     C4H9NO3</p>
            <p>CARBON NUMBER: 0</p>
          </body>
        </notes>
      </species>
      <species id="M_thr_L_m" name="M_L-Threonine" compartment="Cytosol">
        <notes>
          <body xmlns="http://www.w3.org/1999/xhtml">
            <p>FORMULA:     C4H9NO3</p>
            <p>CARBON NUMBER: 0</p>
          </body>
        </notes>
      </species>
      <species id="M_ttdca_c" name="M_tetradecanoate (n-C14:0)" compartment="Cytosol">
        <notes>
          <body xmlns="http://www.w3.org/1999/xhtml">
            <p>FORMULA:     C14H27O2</p>
            <p>CARBON NUMBER: 0</p>
          </body>
        </notes>
      </species>
      <species id="M_ttdca_c" name="M_tetradecanoate (n-C14:0)" compartment="Cytosol">
        <notes>
          <body xmlns="http://www.w3.org/1999/xhtml">
            <p>FORMULA:     C14H27O2</p>
            <p>CARBON NUMBER: 0</p>
          </body>
        </notes>
      </species>
      <species id="M_tyr_L_c" name="M_L-Tyrosine" compartment="Cytosol">
        <notes>
          <body xmlns="http://www.w3.org/1999/xhtml">
            <p>DEST: 0</p>
            <p>FORMULA:     C9H11NO3</p>
            <p>CARBON NUMBER: 0</p>
          </body>
        </notes>
      </species>
      <species id="M_val_L_c" name="M_L-Valine" compartment="Cytosol">
        <notes>
          <body xmlns="http://www.w3.org/1999/xhtml">
            <p>DEST: 0</p>
            <p>FORMULA:     C5H11NO2</p>
            <p>CARBON NUMBER: 0</p>
          </body>
        </notes>
      </species>
      <species id="M_xu5p_D_c" name="M_D-Xylulose 5-phosphate" compartment="Cytosol">
        <notes>
          <body xmlns="http://www.w3.org/1999/xhtml">
            <p>FORMULA:     C5H9O8P</p>
            <p>CARBON NUMBER: 0</p>
          </body>
        </notes>
      </species>
      <species id="M_xu5p_D_c" name="M_D-Xylulose 5-phosphate" compartment="Cytosol">
        <notes>
          <body xmlns="http://www.w3.org/1999/xhtml">
            <p>FORMULA:     C5H9O8P</p>
            <p>CARBON NUMBER: 0</p>
          </body>
        </notes>
      </species>
    </listOfSpecies>
    <listOfReactions>
      <reaction id="R_2OXOADPtim" name="R_2OXOADPtim" reversible="false">
        <notes>
          <body xmlns="http://www.w3.org/1999/xhtml">
            <p>SUBSYSTEM: Transport, Mitochondrial</p>
            <p>CARBON_TRANSITIONS: 2oxoadp_m -- 2oxoadp_c	abcdef : abcdef</p>
            <p>GENE_ASSOCIATION:     </p>
            <p>FLUX VALUE: 0.0056610989011,0.0,0.0056610989011,0.0</p>
          </body>
        </notes>
        <listOfReactants>
          <speciesReference species="M_2oxoadp_m" stoichiometry="1"/>
        </listOfReactants>
        <listOfProducts>
          <speciesReference species="M_2oxoadp_c" stoichiometry="1"/>
        </listOfProducts>
        <kineticLaw>
          <listOfParameters>
            <parameter id="LOWER_BOUND" value="0" units="mmol_per_gdW_per_hr"/>
            <parameter id="UPPER_BOUND" value="54.9450549450549" units="mmol_per_gdW_per_hr"/>
            <parameter id="OBJECTIVE_COEFFICIENT" value="0"/>
          </listOfParameters>
        </kineticLaw>
      </reaction>
      <reaction id="R_3C3HMPtm" name="R_3C3HMPtm" reversible="true">
        <notes>
          <body xmlns="http://www.w3.org/1999/xhtml">
            <p>SUBSYSTEM: Transport, Mitochondrial</p>
            <p>CARBON_TRANSITIONS: 3c3hmp_c == 3c3hmp_m	ABDGHEF : ABDGHEF</p>
            <p>GENE_ASSOCIATION:     </p>
            <p>FLUX VALUE: 7.02142160794,7.02142160794,0.0,7.02142160794</p>
          </body>
        </notes>
        <listOfReactants>
          <speciesReference species="M_3c3hmp_c" stoichiometry="1"/>
        </listOfReactants>
        <listOfProducts>
          <speciesReference species="M_3c3hmp_m" stoichiometry="1"/>
        </listOfProducts>
        <kineticLaw>
          <listOfParameters>
            <parameter id="LOWER_BOUND" value="-54.9450549450549" units="mmol_per_gdW_per_hr"/>
            <parameter id="UPPER_BOUND" value="54.9450549450549" units="mmol_per_gdW_per_hr"/>
            <parameter id="OBJECTIVE_COEFFICIENT" value="0"/>
          </listOfParameters>
        </kineticLaw>
      </reaction>
      <reaction id="R_3C4MOPtm" name="R_3C4MOPtm" reversible="true">
        <notes>
          <body xmlns="http://www.w3.org/1999/xhtml">
            <p>SUBSYSTEM: Transport, Mitochondrial</p>
            <p>CARBON_TRANSITIONS: 3c4mop_c == 3c4mop_m	ABDGHEF : ABDGHEF</p>
            <p>GENE_ASSOCIATION:     </p>
            <p>FLUX VALUE: 2.47279860168,2.47279860168,0.0,2.47279860168</p>
          </body>
        </notes>
        <listOfReactants>
          <speciesReference species="M_3c4mop_c" stoichiometry="1"/>
        </listOfReactants>
        <listOfProducts>
          <speciesReference species="M_3c4mop_m" stoichiometry="1"/>
        </listOfProducts>
        <kineticLaw>
          <listOfParameters>
            <parameter id="LOWER_BOUND" value="-54.9450549450549" units="mmol_per_gdW_per_hr"/>
            <parameter id="UPPER_BOUND" value="54.9450549450549" units="mmol_per_gdW_per_hr"/>
            <parameter id="OBJECTIVE_COEFFICIENT" value="0"/>
          </listOfParameters>
        </kineticLaw>
      </reaction>
      <reaction id="R_3MOBtm" name="R_3MOBtm" reversible="true">
        <notes>
          <body xmlns="http://www.w3.org/1999/xhtml">
            <p>SUBSYSTEM: Transport, Mitochondrial</p>
            <p>CARBON_TRANSITIONS: 3mob_c == 3mob_m	abcde : abcde</p>
            <p>GENE_ASSOCIATION:     </p>
            <p>FLUX VALUE: 7.06949705568,7.14519199193,-0.0756949362494,7.06949705568</p>
          </body>
        </notes>
        <listOfReactants>
          <speciesReference species="M_3mob_c" stoichiometry="1"/>
        </listOfReactants>
        <listOfProducts>
          <speciesReference species="M_3mob_m" stoichiometry="1"/>
        </listOfProducts>
        <kineticLaw>
          <listOfParameters>
            <parameter id="LOWER_BOUND" value="-54.9450549450549" units="mmol_per_gdW_per_hr"/>
            <parameter id="UPPER_BOUND" value="54.9450549450549" units="mmol_per_gdW_per_hr"/>
            <parameter id="OBJECTIVE_COEFFICIENT" value="0"/>
          </listOfParameters>
        </kineticLaw>
      </reaction>
      <reaction id="R_3MOPtm" name="R_3MOPtm" reversible="true">
        <notes>
          <body xmlns="http://www.w3.org/1999/xhtml">
            <p>SUBSYSTEM: Transport, Mitochondrial</p>
            <p>CARBON_TRANSITIONS: 3mop_c == 3mop_m	abcdef : abcdef</p>
            <p>GENE_ASSOCIATION:     </p>
            <p>FLUX VALUE: 4.11365913731,4.11747078566,-0.00381164835165,4.11365913731</p>
          </body>
        </notes>
        <listOfReactants>
          <speciesReference species="M_3mop_c" stoichiometry="1"/>
        </listOfReactants>
        <listOfProducts>
          <speciesReference species="M_3mop_m" stoichiometry="1"/>
        </listOfProducts>
        <kineticLaw>
          <listOfParameters>
            <parameter id="LOWER_BOUND" value="-54.9450549450549" units="mmol_per_gdW_per_hr"/>
            <parameter id="UPPER_BOUND" value="54.9450549450549" units="mmol_per_gdW_per_hr"/>
            <parameter id="OBJECTIVE_COEFFICIENT" value="0"/>
          </listOfParameters>
        </kineticLaw>
      </reaction>
      <reaction id="R_6PGLter" name="R_6PGLter" reversible="true">
        <notes>
          <body xmlns="http://www.w3.org/1999/xhtml">
            <p>SUBSYSTEM: Transport, Endoplasmic Reticular</p>
            <p>CARBON_TRANSITIONS: 6pgl_c == 6pgl_r	abcdef : abcdef</p>
            <p>GENE_ASSOCIATION:     </p>
            <p>FLUX VALUE: 7.2197717163,7.21982907894,-5.73626373628e-05,7.2197717163</p>
          </body>
        </notes>
        <listOfReactants>
          <speciesReference species="M_6pgl_c" stoichiometry="1"/>
        </listOfReactants>
        <listOfProducts>
          <speciesReference species="M_6pgl_r" stoichiometry="1"/>
        </listOfProducts>
        <kineticLaw>
          <listOfParameters>
            <parameter id="LOWER_BOUND" value="-54.9450549450549" units="mmol_per_gdW_per_hr"/>
            <parameter id="UPPER_BOUND" value="54.9450549450549" units="mmol_per_gdW_per_hr"/>
            <parameter id="OBJECTIVE_COEFFICIENT" value="0"/>
          </listOfParameters>
        </kineticLaw>
      </reaction>
      <reaction id="R_AASAD1" name="R_AASAD1" reversible="false">
        <notes>
          <body xmlns="http://www.w3.org/1999/xhtml">
            <p>SUBSYSTEM: Threonine and Lysine Metabolism</p>
            <p>CARBON_TRANSITIONS: L2aadp_c -- L2aadp6sa_c	abcdef : abcdef</p>
            <p>GENE_ASSOCIATION:     (YBR115C and YGL154C)</p>
            <p>FLUX VALUE: 0.0056610989011,0.0,0.0056610989011,0.0</p>
          </body>
        </notes>
        <listOfReactants>
          <speciesReference species="M_L2aadp_c" stoichiometry="1"/>
        </listOfReactants>
        <listOfProducts>
          <speciesReference species="M_L2aadp6sa_c" stoichiometry="1"/>
        </listOfProducts>
        <kineticLaw>
          <listOfParameters>
            <parameter id="LOWER_BOUND" value="0" units="mmol_per_gdW_per_hr"/>
            <parameter id="UPPER_BOUND" value="54.9450549450549" units="mmol_per_gdW_per_hr"/>
            <parameter id="OBJECTIVE_COEFFICIENT" value="0"/>
          </listOfParameters>
        </kineticLaw>
      </reaction>
      <reaction id="R_AATA" name="R_AATA" reversible="true">
        <notes>
          <body xmlns="http://www.w3.org/1999/xhtml">
            <p>SUBSYSTEM: Threonine and Lysine Metabolism</p>
            <p>CARBON_TRANSITIONS: 2oxoadp_c + glu_L_c == L2aadp_c + akg_c	abcdef + ABCDE : abcdef + ABCDE</p>
            <p>GENE_ASSOCIATION:     </p>
            <p>FLUX VALUE: 8.20499579816,8.19933469926,0.0056610989011,8.19933469926</p>
          </body>
        </notes>
        <listOfReactants>
          <speciesReference species="M_2oxoadp_c" stoichiometry="1"/>
          <speciesReference species="M_glu_L_c" stoichiometry="1"/>
        </listOfReactants>
        <listOfProducts>
          <speciesReference species="M_L2aadp_c" stoichiometry="1"/>
          <speciesReference species="M_akg_c" stoichiometry="1"/>
        </listOfProducts>
        <kineticLaw>
          <listOfParameters>
            <parameter id="LOWER_BOUND" value="-54.9450549450549" units="mmol_per_gdW_per_hr"/>
            <parameter id="UPPER_BOUND" value="54.9450549450549" units="mmol_per_gdW_per_hr"/>
            <parameter id="OBJECTIVE_COEFFICIENT" value="0"/>
          </listOfParameters>
        </kineticLaw>
      </reaction>
      <reaction id="R_ACCOACr" name="R_ACCOACr" reversible="true">
        <notes>
          <body xmlns="http://www.w3.org/1999/xhtml">
            <p>SUBSYSTEM: Fatty Acid  Biosynthesis</p>
            <p>CARBON_TRANSITIONS: accoa_c + hco3_c == malcoa_c	ab + c : abc</p>
            <p>GENE_ASSOCIATION:     YNR016C</p>
            <p>FLUX VALUE: 3.77505836805,3.61774320322,0.157315164835,3.61774320322</p>
          </body>
        </notes>
        <listOfReactants>
          <speciesReference species="M_accoa_c" stoichiometry="1"/>
          <speciesReference species="M_hco3_c" stoichiometry="1"/>
        </listOfReactants>
        <listOfProducts>
          <speciesReference species="M_malcoa_c" stoichiometry="1"/>
        </listOfProducts>
        <kineticLaw>
          <listOfParameters>
            <parameter id="LOWER_BOUND" value="-54.9450549450549" units="mmol_per_gdW_per_hr"/>
            <parameter id="UPPER_BOUND" value="54.9450549450549" units="mmol_per_gdW_per_hr"/>
            <parameter id="OBJECTIVE_COEFFICIENT" value="0"/>
          </listOfParameters>
        </kineticLaw>
      </reaction>
      <reaction id="R_ACGKm" name="R_ACGKm" reversible="false">
        <notes>
          <body xmlns="http://www.w3.org/1999/xhtml">
            <p>SUBSYSTEM: Arginine and Proline Metabolism</p>
            <p>CARBON_TRANSITIONS: acglu_m -- acg5p_m	abcdepq : abcdepq</p>
            <p>GENE_ASSOCIATION:     YER069W</p>
            <p>FLUX VALUE: 0.00317868131868,0.0,0.00317868131868,0.0</p>
          </body>
        </notes>
        <listOfReactants>
          <speciesReference species="M_acglu_m" stoichiometry="1"/>
        </listOfReactants>
        <listOfProducts>
          <speciesReference species="M_acg5p_m" stoichiometry="1"/>
        </listOfProducts>
        <kineticLaw>
          <listOfParameters>
            <parameter id="LOWER_BOUND" value="0" units="mmol_per_gdW_per_hr"/>
            <parameter id="UPPER_BOUND" value="54.9450549450549" units="mmol_per_gdW_per_hr"/>
            <parameter id="OBJECTIVE_COEFFICIENT" value="0"/>
          </listOfParameters>
        </kineticLaw>
      </reaction>
      <reaction id="R_ACGSm" name="R_ACGSm" reversible="false">
        <notes>
          <body xmlns="http://www.w3.org/1999/xhtml">
            <p>SUBSYSTEM: Arginine and Proline Metabolism</p>
            <p>CARBON_TRANSITIONS: accoa_m + glu_L_m -- acglu_m	pq + abcde : abcdepq</p>
            <p>GENE_ASSOCIATION:     (YMR062C or YJL071W)</p>
            <p>FLUX VALUE: 0.0,0.0,0.0,0.0</p>
          </body>
        </notes>
        <listOfReactants>
          <speciesReference species="M_accoa_m" stoichiometry="1"/>
          <speciesReference species="M_glu_L_m" stoichiometry="1"/>
        </listOfReactants>
        <listOfProducts>
          <speciesReference species="M_acglu_m" stoichiometry="1"/>
        </listOfProducts>
        <kineticLaw>
          <listOfParameters>
            <parameter id="LOWER_BOUND" value="0" units="mmol_per_gdW_per_hr"/>
            <parameter id="UPPER_BOUND" value="54.9450549450549" units="mmol_per_gdW_per_hr"/>
            <parameter id="OBJECTIVE_COEFFICIENT" value="0"/>
          </listOfParameters>
        </kineticLaw>
      </reaction>
      <reaction id="R_ACHBSm" name="R_ACHBSm" reversible="false">
        <notes>
          <body xmlns="http://www.w3.org/1999/xhtml">
            <p>SUBSYSTEM: Valine, Leucine, and Isoleucine Metabolism</p>
            <p>CARBON_TRANSITIONS: 2obut_m + pyr_m -- 2ahbut_m + co2_m	abcd + ABC : abBcCd + A</p>
            <p>GENE_ASSOCIATION:     (YCL009C and YMR108W)</p>
            <p>FLUX VALUE: 0.00381164835165,0.0,0.00381164835165,0.0</p>
          </body>
        </notes>
        <listOfReactants>
          <speciesReference species="M_2obut_m" stoichiometry="1"/>
          <speciesReference species="M_pyr_m" stoichiometry="1"/>
        </listOfReactants>
        <listOfProducts>
          <speciesReference species="M_2ahbut_m" stoichiometry="1"/>
          <speciesReference species="M_co2_m" stoichiometry="1"/>
        </listOfProducts>
        <kineticLaw>
          <listOfParameters>
            <parameter id="LOWER_BOUND" value="0" units="mmol_per_gdW_per_hr"/>
            <parameter id="UPPER_BOUND" value="54.9450549450549" units="mmol_per_gdW_per_hr"/>
            <parameter id="OBJECTIVE_COEFFICIENT" value="0"/>
          </listOfParameters>
        </kineticLaw>
      </reaction>
      <reaction id="R_ACL" name="R_ACL" reversible="false">
        <notes>
          <body xmlns="http://www.w3.org/1999/xhtml">
            <p>SUBSYSTEM: None</p>
            <p>CARBON_TRANSITIONS: cit_c -- accoa_c + oaa_c	abcdef : ef + abcd</p>
            <p>FLUX VALUE: 0.0549450549451,0.0,0.0549450549451,0.0</p>
          </body>
        </notes>
        <listOfReactants>
          <speciesReference species="M_cit_c" stoichiometry="1"/>
        </listOfReactants>
        <listOfProducts>
          <speciesReference species="M_oaa_c" stoichiometry="1"/>
          <speciesReference species="M_accoa_c" stoichiometry="1"/>
        </listOfProducts>
        <kineticLaw>
          <listOfParameters>
            <parameter id="LOWER_BOUND" value="0.0549450549450549" units="mmol_per_gdW_per_hr"/>
            <parameter id="UPPER_BOUND" value="109890" units="mmol_per_gdW_per_hr"/>
            <parameter id="OBJECTIVE_COEFFICIENT" value="0"/>
          </listOfParameters>
        </kineticLaw>
      </reaction>
      <reaction id="R_ACLSm" name="R_ACLSm" reversible="false">
        <notes>
          <body xmlns="http://www.w3.org/1999/xhtml">
            <p>SUBSYSTEM: Valine, Leucine, and Isoleucine Metabolism</p>
            <p>CARBON_TRANSITIONS: pyr_m + pyr_m -- alac_S_m + co2_m	cde + fgh : fgdhe + c</p>
            <p>GENE_ASSOCIATION:     (YCL009C and YMR108W)</p>
            <p>FLUX VALUE: 0.0756949362494,0.0,0.0756949362494,0.0</p>
          </body>
        </notes>
        <listOfReactants>
          <speciesReference species="M_pyr_m" stoichiometry="2"/>
        </listOfReactants>
        <listOfProducts>
          <speciesReference species="M_alac_S_m" stoichiometry="1"/>
          <speciesReference species="M_co2_m" stoichiometry="1"/>
        </listOfProducts>
        <kineticLaw>
          <listOfParameters>
            <parameter id="LOWER_BOUND" value="0" units="mmol_per_gdW_per_hr"/>
            <parameter id="UPPER_BOUND" value="54.9450549450549" units="mmol_per_gdW_per_hr"/>
            <parameter id="OBJECTIVE_COEFFICIENT" value="0"/>
          </listOfParameters>
        </kineticLaw>
      </reaction>
      <reaction id="R_ACONT" name="R_ACONT" reversible="true">
        <notes>
          <body xmlns="http://www.w3.org/1999/xhtml">
            <p>SUBSYSTEM: Citric Acid Cycle</p>
            <p>CARBON_TRANSITIONS: cit_c == icit_c	abcdef : abcdef</p>
            <p>GENE_ASSOCIATION:     YLR304C</p>
            <p>FLUX VALUE: 6.32942986668,6.6847322568,-0.355302390118,6.32942986668</p>
          </body>
        </notes>
        <listOfReactants>
          <speciesReference species="M_cit_c" stoichiometry="1"/>
        </listOfReactants>
        <listOfProducts>
          <speciesReference species="M_icit_c" stoichiometry="1"/>
        </listOfProducts>
        <kineticLaw>
          <listOfParameters>
            <parameter id="LOWER_BOUND" value="-54.9450549450549" units="mmol_per_gdW_per_hr"/>
            <parameter id="UPPER_BOUND" value="54.9450549450549" units="mmol_per_gdW_per_hr"/>
            <parameter id="OBJECTIVE_COEFFICIENT" value="0"/>
          </listOfParameters>
        </kineticLaw>
      </reaction>
      <reaction id="R_ACONTm" name="R_ACONTm" reversible="true">
        <notes>
          <body xmlns="http://www.w3.org/1999/xhtml">
            <p>SUBSYSTEM: Citric Acid Cycle</p>
            <p>CARBON_TRANSITIONS: cit_m == icit_m	abcdef : abcdef</p>
            <p>GENE_ASSOCIATION:     (YLR304C or YJL200C)</p>
            <p>FLUX VALUE: 5.25378429586,4.70073409904,0.55305019682,4.70073409904</p>
          </body>
        </notes>
        <listOfReactants>
          <speciesReference species="M_cit_m" stoichiometry="1"/>
        </listOfReactants>
        <listOfProducts>
          <speciesReference species="M_icit_m" stoichiometry="1"/>
        </listOfProducts>
        <kineticLaw>
          <listOfParameters>
            <parameter id="LOWER_BOUND" value="-54.9450549450549" units="mmol_per_gdW_per_hr"/>
            <parameter id="UPPER_BOUND" value="54.9450549450549" units="mmol_per_gdW_per_hr"/>
            <parameter id="OBJECTIVE_COEFFICIENT" value="0"/>
          </listOfParameters>
        </kineticLaw>
      </reaction>
      <reaction id="R_ACOTAim" name="R_ACOTAim" reversible="false">
        <notes>
          <body xmlns="http://www.w3.org/1999/xhtml">
            <p>SUBSYSTEM: Arginine and Proline Metabolism</p>
            <p>CARBON_TRANSITIONS: acg5sa_m + glu_L_m -- acorn_m + akg_m	abcdepq + ghijk : abcdepq + ghijk</p>
            <p>GENE_ASSOCIATION:     YOL140W</p>
            <p>FLUX VALUE: 0.00317868131868,0.0,0.00317868131868,0.0</p>
          </body>
        </notes>
        <listOfReactants>
          <speciesReference species="M_acg5sa_m" stoichiometry="1"/>
          <speciesReference species="M_glu_L_m" stoichiometry="1"/>
        </listOfReactants>
        <listOfProducts>
          <speciesReference species="M_acorn_m" stoichiometry="1"/>
          <speciesReference species="M_akg_m" stoichiometry="1"/>
        </listOfProducts>
        <kineticLaw>
          <listOfParameters>
            <parameter id="LOWER_BOUND" value="0" units="mmol_per_gdW_per_hr"/>
            <parameter id="UPPER_BOUND" value="54.9450549450549" units="mmol_per_gdW_per_hr"/>
            <parameter id="OBJECTIVE_COEFFICIENT" value="0"/>
          </listOfParameters>
        </kineticLaw>
      </reaction>
      <reaction id="R_ACS" name="R_ACS" reversible="false">
        <notes>
          <body xmlns="http://www.w3.org/1999/xhtml">
            <p>SUBSYSTEM: Pyruvate Metabolism</p>
            <p>CARBON_TRANSITIONS: ac_c -- accoa_c	ab : ab</p>
            <p>GENE_ASSOCIATION:     YLR153C</p>
            <p>FLUX VALUE: 0.360648772622,0.0,0.360648772622,0.0</p>
          </body>
        </notes>
        <listOfReactants>
          <speciesReference species="M_ac_c" stoichiometry="1"/>
        </listOfReactants>
        <listOfProducts>
          <speciesReference species="M_accoa_c" stoichiometry="1"/>
        </listOfProducts>
        <kineticLaw>
          <listOfParameters>
            <parameter id="LOWER_BOUND" value="0" units="mmol_per_gdW_per_hr"/>
            <parameter id="UPPER_BOUND" value="54.9450549450549" units="mmol_per_gdW_per_hr"/>
            <parameter id="OBJECTIVE_COEFFICIENT" value="0"/>
          </listOfParameters>
        </kineticLaw>
      </reaction>
      <reaction id="R_ACt2r" name="R_ACt2r" reversible="true">
        <notes>
          <body xmlns="http://www.w3.org/1999/xhtml">
            <p>SUBSYSTEM: Transport, Extracellular</p>
            <p>CARBON_TRANSITIONS: ac_e == ac_c	ab : ab</p>
            <p>GENE_ASSOCIATION:     YCR032W</p>
            <p>FLUX VALUE: 3.31916782229,3.35323375635,-0.0340659340659,3.31916782229</p>
          </body>
        </notes>
        <listOfReactants>
          <speciesReference species="M_ac_e" stoichiometry="1"/>
        </listOfReactants>
        <listOfProducts>
          <speciesReference species="M_ac_c" stoichiometry="1"/>
        </listOfProducts>
        <kineticLaw>
          <listOfParameters>
            <parameter id="LOWER_BOUND" value="-54.9450549450549" units="mmol_per_gdW_per_hr"/>
            <parameter id="UPPER_BOUND" value="54.9450549450549" units="mmol_per_gdW_per_hr"/>
            <parameter id="OBJECTIVE_COEFFICIENT" value="0"/>
          </listOfParameters>
        </kineticLaw>
      </reaction>
      <reaction id="R_ACtr" name="R_ACtr" reversible="true">
        <notes>
          <body xmlns="http://www.w3.org/1999/xhtml">
            <p>SUBSYSTEM: Transport, Extracellular</p>
            <p>CARBON_TRANSITIONS: ac_e == ac_c	ab : ab</p>
            <p>GENE_ASSOCIATION:     YCR010C</p>
            <p>FLUX VALUE: 0.0,0.0,0.0,0.0</p>
          </body>
        </notes>
        <listOfReactants>
          <speciesReference species="M_ac_e" stoichiometry="1"/>
        </listOfReactants>
        <listOfProducts>
          <speciesReference species="M_ac_c" stoichiometry="1"/>
        </listOfProducts>
        <kineticLaw>
          <listOfParameters>
            <parameter id="LOWER_BOUND" value="0" units="mmol_per_gdW_per_hr"/>
            <parameter id="UPPER_BOUND" value="0" units="mmol_per_gdW_per_hr"/>
            <parameter id="OBJECTIVE_COEFFICIENT" value="0"/>
          </listOfParameters>
        </kineticLaw>
      </reaction>
      <reaction id="R_ADSL1r" name="R_ADSL1r" reversible="false">
        <notes>
          <body xmlns="http://www.w3.org/1999/xhtml">
            <p>SUBSYSTEM: Purine and Pyrimidine Biosynthesis</p>
            <p>CARBON_TRANSITIONS: dcamp_c -- fum_c	abcd : abcd</p>
            <p>GENE_ASSOCIATION:     YLR359W</p>
            <p>FLUX VALUE: 0.0022925274725,0.0,0.0022925274725,0.0</p>
          </body>
        </notes>
        <listOfReactants>
          <speciesReference species="M_dcamp_c" stoichiometry="1"/>
        </listOfReactants>
        <listOfProducts>
          <speciesReference species="M_fum_c" stoichiometry="1"/>
        </listOfProducts>
        <kineticLaw>
          <listOfParameters>
            <parameter id="LOWER_BOUND" value="0" units="mmol_per_gdW_per_hr"/>
            <parameter id="UPPER_BOUND" value="54.9450549450549" units="mmol_per_gdW_per_hr"/>
            <parameter id="OBJECTIVE_COEFFICIENT" value="0"/>
          </listOfParameters>
        </kineticLaw>
      </reaction>
      <reaction id="R_ADSS" name="R_ADSS" reversible="false">
        <notes>
          <body xmlns="http://www.w3.org/1999/xhtml">
            <p>SUBSYSTEM: Purine and Pyrimidine Biosynthesis</p>
            <p>CARBON_TRANSITIONS: asp_L_c -- dcamp_c	abcd : abcd</p>
            <p>GENE_ASSOCIATION:     YNL220W</p>
            <p>FLUX VALUE: 0.0022925274725,0.0,0.0022925274725,0.0</p>
          </body>
        </notes>
        <listOfReactants>
          <speciesReference species="M_asp_L_c" stoichiometry="1"/>
        </listOfReactants>
        <listOfProducts>
          <speciesReference species="M_dcamp_c" stoichiometry="1"/>
        </listOfProducts>
        <kineticLaw>
          <listOfParameters>
            <parameter id="LOWER_BOUND" value="0" units="mmol_per_gdW_per_hr"/>
            <parameter id="UPPER_BOUND" value="54.9450549450549" units="mmol_per_gdW_per_hr"/>
            <parameter id="OBJECTIVE_COEFFICIENT" value="0"/>
          </listOfParameters>
        </kineticLaw>
      </reaction>
      <reaction id="R_AGPRim" name="R_AGPRim" reversible="false">
        <notes>
          <body xmlns="http://www.w3.org/1999/xhtml">
            <p>SUBSYSTEM: Arginine and Proline Metabolism</p>
            <p>CARBON_TRANSITIONS: acg5p_m -- acg5sa_m	abcdepq : abcdepq</p>
            <p>GENE_ASSOCIATION:     YER069W</p>
            <p>FLUX VALUE: 0.00317868131868,0.0,0.00317868131868,0.0</p>
          </body>
        </notes>
        <listOfReactants>
          <speciesReference species="M_acg5p_m" stoichiometry="1"/>
        </listOfReactants>
        <listOfProducts>
          <speciesReference species="M_acg5sa_m" stoichiometry="1"/>
        </listOfProducts>
        <kineticLaw>
          <listOfParameters>
            <parameter id="LOWER_BOUND" value="0" units="mmol_per_gdW_per_hr"/>
            <parameter id="UPPER_BOUND" value="54.9450549450549" units="mmol_per_gdW_per_hr"/>
            <parameter id="OBJECTIVE_COEFFICIENT" value="0"/>
          </listOfParameters>
        </kineticLaw>
      </reaction>
      <reaction id="R_AGTi" name="R_AGTi" reversible="false">
        <notes>
          <body xmlns="http://www.w3.org/1999/xhtml">
            <p>SUBSYSTEM: Glycine and Serine Metabolism</p>
            <p>CARBON_TRANSITIONS: glx_c + ala_L_c -- gly_c + pyr_c	ab + cde : ab + cde</p>
            <p>GENE_ASSOCIATION:     YFL030W</p>
            <p>FLUX VALUE: 0.00159375054935,0.0,0.00159375054935,0.0</p>
          </body>
        </notes>
        <listOfReactants>
          <speciesReference species="M_ala_L_c" stoichiometry="1"/>
          <speciesReference species="M_glx_c" stoichiometry="1"/>
        </listOfReactants>
        <listOfProducts>
          <speciesReference species="M_gly_c" stoichiometry="1"/>
          <speciesReference species="M_pyr_c" stoichiometry="1"/>
        </listOfProducts>
        <kineticLaw>
          <listOfParameters>
            <parameter id="LOWER_BOUND" value="1e-06" units="mmol_per_gdW_per_hr"/>
            <parameter id="UPPER_BOUND" value="54.9450549450549" units="mmol_per_gdW_per_hr"/>
            <parameter id="OBJECTIVE_COEFFICIENT" value="0"/>
          </listOfParameters>
        </kineticLaw>
      </reaction>
      <reaction id="R_AHSERL2" name="R_AHSERL2" reversible="false">
        <notes>
          <body xmlns="http://www.w3.org/1999/xhtml">
            <p>SUBSYSTEM: Methionine Metabolism</p>
            <p>CARBON_TRANSITIONS: achms_c -- hcys_L_c + ac_c	abcdij : abcd + ij</p>
            <p>GENE_ASSOCIATION:     YLR303W</p>
            <p>FLUX VALUE: 0.00100285714286,0.0,0.00100285714286,0.0</p>
          </body>
        </notes>
        <listOfReactants>
          <speciesReference species="M_achms_c" stoichiometry="1"/>
        </listOfReactants>
        <listOfProducts>
          <speciesReference species="M_ac_c" stoichiometry="1"/>
          <speciesReference species="M_hcys_L_c" stoichiometry="1"/>
        </listOfProducts>
        <kineticLaw>
          <listOfParameters>
            <parameter id="LOWER_BOUND" value="0" units="mmol_per_gdW_per_hr"/>
            <parameter id="UPPER_BOUND" value="54.9450549450549" units="mmol_per_gdW_per_hr"/>
            <parameter id="OBJECTIVE_COEFFICIENT" value="0"/>
          </listOfParameters>
        </kineticLaw>
      </reaction>
      <reaction id="R_AKGDam" name="R_AKGDam" reversible="false">
        <notes>
          <body xmlns="http://www.w3.org/1999/xhtml">
            <p>SUBSYSTEM: Citric Acid Cycle</p>
            <p>CARBON_TRANSITIONS: akg_m -- sdhlam_m + co2_m	abcde : bcde + a</p>
            <p>GENE_ASSOCIATION:     (YIL125W and YDR148C and YFL018C)</p>
            <p>FLUX VALUE: 0.0,0.0,0.0,0.0</p>
          </body>
        </notes>
        <listOfReactants>
          <speciesReference species="M_akg_m" stoichiometry="1"/>
        </listOfReactants>
        <listOfProducts>
          <speciesReference species="M_co2_m" stoichiometry="1"/>
          <speciesReference species="M_sdhlam_m" stoichiometry="1"/>
        </listOfProducts>
        <kineticLaw>
          <listOfParameters>
            <parameter id="LOWER_BOUND" value="0" units="mmol_per_gdW_per_hr"/>
            <parameter id="UPPER_BOUND" value="54.9450549450549" units="mmol_per_gdW_per_hr"/>
            <parameter id="OBJECTIVE_COEFFICIENT" value="0"/>
          </listOfParameters>
        </kineticLaw>
      </reaction>
      <reaction id="R_AKGDbm" name="R_AKGDbm" reversible="false">
        <notes>
          <body xmlns="http://www.w3.org/1999/xhtml">
            <p>SUBSYSTEM: Citric Acid Cycle</p>
            <p>CARBON_TRANSITIONS: sdhlam_m -- succoa_m	abcd : abcd</p>
            <p>GENE_ASSOCIATION:     (YIL125W and YDR148C and YFL018C)</p>
            <p>FLUX VALUE: 0.0,0.0,0.0,0.0</p>
          </body>
        </notes>
        <listOfReactants>
          <speciesReference species="M_sdhlam_m" stoichiometry="1"/>
        </listOfReactants>
        <listOfProducts>
          <speciesReference species="M_succoa_m" stoichiometry="1"/>
        </listOfProducts>
        <kineticLaw>
          <listOfParameters>
            <parameter id="LOWER_BOUND" value="0" units="mmol_per_gdW_per_hr"/>
            <parameter id="UPPER_BOUND" value="54.9450549450549" units="mmol_per_gdW_per_hr"/>
            <parameter id="OBJECTIVE_COEFFICIENT" value="0"/>
          </listOfParameters>
        </kineticLaw>
      </reaction>
      <reaction id="R_ALATA_L" name="R_ALATA_L" reversible="true">
        <notes>
          <body xmlns="http://www.w3.org/1999/xhtml">
            <p>SUBSYSTEM: Alanine and Aspartate Metabolism</p>
            <p>CARBON_TRANSITIONS: ala_L_c + akg_c == pyr_c + glu_L_c	abc + ABCDE : abc + ABCDE</p>
            <p>GENE_ASSOCIATION:     YDR111C</p>
            <p>FLUX VALUE: 5.92378183385,5.95952071466,-0.0357388808052,5.92378183385</p>
          </body>
        </notes>
        <listOfReactants>
          <speciesReference species="M_akg_c" stoichiometry="1"/>
          <speciesReference species="M_ala_L_c" stoichiometry="1"/>
        </listOfReactants>
        <listOfProducts>
          <speciesReference species="M_glu_L_c" stoichiometry="1"/>
          <speciesReference species="M_pyr_c" stoichiometry="1"/>
        </listOfProducts>
        <kineticLaw>
          <listOfParameters>
            <parameter id="LOWER_BOUND" value="-54.9450549450549" units="mmol_per_gdW_per_hr"/>
            <parameter id="UPPER_BOUND" value="54.9450549450549" units="mmol_per_gdW_per_hr"/>
            <parameter id="OBJECTIVE_COEFFICIENT" value="0"/>
          </listOfParameters>
        </kineticLaw>
      </reaction>
      <reaction id="R_ALATA_Lm" name="R_ALATA_Lm" reversible="true">
        <notes>
          <body xmlns="http://www.w3.org/1999/xhtml">
            <p>SUBSYSTEM: Alanine and Aspartate Metabolism</p>
            <p>CARBON_TRANSITIONS: ala_L_m + akg_m == pyr_m + glu_L_m	abc + ABCDE : abc + ABCDE</p>
            <p>GENE_ASSOCIATION:     YLR089C</p>
            <p>FLUX VALUE: 5.06873451048,5.06873451048,0.0,5.06873451048</p>
          </body>
        </notes>
        <listOfReactants>
          <speciesReference species="M_akg_m" stoichiometry="1"/>
          <speciesReference species="M_ala_L_m" stoichiometry="1"/>
        </listOfReactants>
        <listOfProducts>
          <speciesReference species="M_glu_L_m" stoichiometry="1"/>
          <speciesReference species="M_pyr_m" stoichiometry="1"/>
        </listOfProducts>
        <kineticLaw>
          <listOfParameters>
            <parameter id="LOWER_BOUND" value="-54.9450549450549" units="mmol_per_gdW_per_hr"/>
            <parameter id="UPPER_BOUND" value="54.9450549450549" units="mmol_per_gdW_per_hr"/>
            <parameter id="OBJECTIVE_COEFFICIENT" value="0"/>
          </listOfParameters>
        </kineticLaw>
      </reaction>
      <reaction id="R_ALCD2x" name="R_ALCD2x" reversible="true">
        <notes>
          <body xmlns="http://www.w3.org/1999/xhtml">
            <p>SUBSYSTEM: Pyruvate Metabolism</p>
            <p>CARBON_TRANSITIONS: etoh_c == acald_c	ab : ab</p>
            <p>GENE_ASSOCIATION:     YDL168W</p>
            <p>FLUX VALUE: 7.83958649173,8.7736524258,-0.934065934066,7.83958649173</p>
          </body>
        </notes>
        <listOfReactants>
          <speciesReference species="M_etoh_c" stoichiometry="1"/>
        </listOfReactants>
        <listOfProducts>
          <speciesReference species="M_acald_c" stoichiometry="1"/>
        </listOfProducts>
        <kineticLaw>
          <listOfParameters>
            <parameter id="LOWER_BOUND" value="-54.9450549450549" units="mmol_per_gdW_per_hr"/>
            <parameter id="UPPER_BOUND" value="54.9450549450549" units="mmol_per_gdW_per_hr"/>
            <parameter id="OBJECTIVE_COEFFICIENT" value="0"/>
          </listOfParameters>
        </kineticLaw>
      </reaction>
      <reaction id="R_ALDD2y" name="R_ALDD2y" reversible="false">
        <notes>
          <body xmlns="http://www.w3.org/1999/xhtml">
            <p>SUBSYSTEM: Pyruvate Metabolism</p>
            <p>CARBON_TRANSITIONS: acald_c -- ac_c	ab : ab</p>
            <p>GENE_ASSOCIATION:     YPL061W</p>
            <p>FLUX VALUE: 0.395779102292,0.0,0.395779102292,0.0</p>
          </body>
        </notes>
        <listOfReactants>
          <speciesReference species="M_acald_c" stoichiometry="1"/>
        </listOfReactants>
        <listOfProducts>
          <speciesReference species="M_ac_c" stoichiometry="1"/>
        </listOfProducts>
        <kineticLaw>
          <listOfParameters>
            <parameter id="LOWER_BOUND" value="0" units="mmol_per_gdW_per_hr"/>
            <parameter id="UPPER_BOUND" value="54.9450549450549" units="mmol_per_gdW_per_hr"/>
            <parameter id="OBJECTIVE_COEFFICIENT" value="0"/>
          </listOfParameters>
        </kineticLaw>
      </reaction>
      <reaction id="R_ARGSL" name="R_ARGSL" reversible="true">
        <notes>
          <body xmlns="http://www.w3.org/1999/xhtml">
            <p>SUBSYSTEM: Arginine and Proline Metabolism</p>
            <p>CARBON_TRANSITIONS: argsuc_c == arg_L_c + fum_c	abcdeflmno : abcdef + (lmno;onml)</p>
            <p>GENE_ASSOCIATION:     YHR018C</p>
            <p>FLUX VALUE: 6.44518631405,6.44200763273,0.00317868131868,6.44200763273</p>
          </body>
        </notes>
        <listOfReactants>
          <speciesReference species="M_argsuc_c" stoichiometry="1"/>
        </listOfReactants>
        <listOfProducts>
          <speciesReference species="M_arg_L_c" stoichiometry="1"/>
          <speciesReference species="M_fum_c" stoichiometry="1"/>
        </listOfProducts>
        <kineticLaw>
          <listOfParameters>
            <parameter id="LOWER_BOUND" value="-54.9450549450549" units="mmol_per_gdW_per_hr"/>
            <parameter id="UPPER_BOUND" value="54.9450549450549" units="mmol_per_gdW_per_hr"/>
            <parameter id="OBJECTIVE_COEFFICIENT" value="0"/>
          </listOfParameters>
        </kineticLaw>
      </reaction>
      <reaction id="R_ARGSSr" name="R_ARGSSr" reversible="false">
        <notes>
          <body xmlns="http://www.w3.org/1999/xhtml">
            <p>SUBSYSTEM: Arginine and Proline Metabolism</p>
            <p>CARBON_TRANSITIONS: asp_L_c + citr_L_c -- argsuc_c	lmno + abcdef : abcdeflmno</p>
            <p>GENE_ASSOCIATION:     YOL058W</p>
            <p>FLUX VALUE: 0.00317868131868,0.0,0.00317868131868,0.0</p>
          </body>
        </notes>
        <listOfReactants>
          <speciesReference species="M_asp_L_c" stoichiometry="1"/>
          <speciesReference species="M_citr_L_c" stoichiometry="1"/>
        </listOfReactants>
        <listOfProducts>
          <speciesReference species="M_argsuc_c" stoichiometry="1"/>
        </listOfProducts>
        <kineticLaw>
          <listOfParameters>
            <parameter id="LOWER_BOUND" value="0" units="mmol_per_gdW_per_hr"/>
            <parameter id="UPPER_BOUND" value="54.9450549450549" units="mmol_per_gdW_per_hr"/>
            <parameter id="OBJECTIVE_COEFFICIENT" value="0"/>
          </listOfParameters>
        </kineticLaw>
      </reaction>
      <reaction id="R_ASADi" name="R_ASADi" reversible="false">
        <notes>
          <body xmlns="http://www.w3.org/1999/xhtml">
            <p>SUBSYSTEM: Alanine and Aspartate Metabolism</p>
            <p>CARBON_TRANSITIONS: 4pasp_c -- aspsa_c	abcd : abcd</p>
            <p>GENE_ASSOCIATION:     YDR158W</p>
            <p>FLUX VALUE: 0.00860143956044,0.0,0.00860143956044,0.0</p>
          </body>
        </notes>
        <listOfReactants>
          <speciesReference species="M_4pasp_c" stoichiometry="1"/>
        </listOfReactants>
        <listOfProducts>
          <speciesReference species="M_aspsa_c" stoichiometry="1"/>
        </listOfProducts>
        <kineticLaw>
          <listOfParameters>
            <parameter id="LOWER_BOUND" value="0" units="mmol_per_gdW_per_hr"/>
            <parameter id="UPPER_BOUND" value="54.9450549450549" units="mmol_per_gdW_per_hr"/>
            <parameter id="OBJECTIVE_COEFFICIENT" value="0"/>
          </listOfParameters>
        </kineticLaw>
      </reaction>
      <reaction id="R_ASNS1" name="R_ASNS1" reversible="false">
        <notes>
          <body xmlns="http://www.w3.org/1999/xhtml">
            <p>SUBSYSTEM: Alanine and Aspartate Metabolism</p>
            <p>CARBON_TRANSITIONS: asp_L_c + gln_L_c -- asn_L_c + glu_L_c	abcd + ABCDE : abcd + ABCDE</p>
            <p>GENE_ASSOCIATION:     (YML096W or YGR124W or YPR145W)</p>
            <p>FLUX VALUE: 0.00201164835165,0.0,0.00201164835165,0.0</p>
          </body>
        </notes>
        <listOfReactants>
          <speciesReference species="M_asp_L_c" stoichiometry="1"/>
          <speciesReference species="M_gln_L_c" stoichiometry="1"/>
        </listOfReactants>
        <listOfProducts>
          <speciesReference species="M_asn_L_c" stoichiometry="1"/>
          <speciesReference species="M_glu_L_c" stoichiometry="1"/>
        </listOfProducts>
        <kineticLaw>
          <listOfParameters>
            <parameter id="LOWER_BOUND" value="1e-06" units="mmol_per_gdW_per_hr"/>
            <parameter id="UPPER_BOUND" value="54.9450549450549" units="mmol_per_gdW_per_hr"/>
            <parameter id="OBJECTIVE_COEFFICIENT" value="0"/>
          </listOfParameters>
        </kineticLaw>
      </reaction>
      <reaction id="R_ASPKi" name="R_ASPKi" reversible="false">
        <notes>
          <body xmlns="http://www.w3.org/1999/xhtml">
            <p>SUBSYSTEM: Alanine and Aspartate Metabolism</p>
            <p>CARBON_TRANSITIONS: asp_L_c -- 4pasp_c	abcd : abcd</p>
            <p>GENE_ASSOCIATION:     YER052C</p>
            <p>FLUX VALUE: 0.00860143956044,0.0,0.00860143956044,0.0</p>
          </body>
        </notes>
        <listOfReactants>
          <speciesReference species="M_asp_L_c" stoichiometry="1"/>
        </listOfReactants>
        <listOfProducts>
          <speciesReference species="M_4pasp_c" stoichiometry="1"/>
        </listOfProducts>
        <kineticLaw>
          <listOfParameters>
            <parameter id="LOWER_BOUND" value="0" units="mmol_per_gdW_per_hr"/>
            <parameter id="UPPER_BOUND" value="54.9450549450549" units="mmol_per_gdW_per_hr"/>
            <parameter id="OBJECTIVE_COEFFICIENT" value="0"/>
          </listOfParameters>
        </kineticLaw>
      </reaction>
      <reaction id="R_ASPTA" name="R_ASPTA" reversible="true">
        <notes>
          <body xmlns="http://www.w3.org/1999/xhtml">
            <p>SUBSYSTEM: Alanine and Aspartate Metabolism</p>
            <p>CARBON_TRANSITIONS: akg_c + asp_L_c == glu_L_c + oaa_c	ABCDE + abcd : ABCDE + abcd</p>
            <p>GENE_ASSOCIATION:     YLR027C</p>
            <p>FLUX VALUE: 7.47902059627,7.50513424462,-0.0261136483516,7.47902059627</p>
          </body>
        </notes>
        <listOfReactants>
          <speciesReference species="M_akg_c" stoichiometry="1"/>
          <speciesReference species="M_asp_L_c" stoichiometry="1"/>
        </listOfReactants>
        <listOfProducts>
          <speciesReference species="M_glu_L_c" stoichiometry="1"/>
          <speciesReference species="M_oaa_c" stoichiometry="1"/>
        </listOfProducts>
        <kineticLaw>
          <listOfParameters>
            <parameter id="LOWER_BOUND" value="-54.9450549450549" units="mmol_per_gdW_per_hr"/>
            <parameter id="UPPER_BOUND" value="54.9450549450549" units="mmol_per_gdW_per_hr"/>
            <parameter id="OBJECTIVE_COEFFICIENT" value="0"/>
          </listOfParameters>
        </kineticLaw>
      </reaction>
      <reaction id="R_ASPTAm" name="R_ASPTAm" reversible="true">
        <notes>
          <body xmlns="http://www.w3.org/1999/xhtml">
            <p>SUBSYSTEM: Alanine and Aspartate Metabolism</p>
            <p>CARBON_TRANSITIONS: akg_m + asp_L_m == glu_L_m + oaa_m	ABCDE + abcd : ABCDE + abcd</p>
            <p>GENE_ASSOCIATION:     YKL106W</p>
            <p>FLUX VALUE: 4.63539010928,4.63539110928,-1.00000000103e-06,4.63539010928</p>
          </body>
        </notes>
        <listOfReactants>
          <speciesReference species="M_akg_m" stoichiometry="1"/>
          <speciesReference species="M_asp_L_m" stoichiometry="1"/>
        </listOfReactants>
        <listOfProducts>
          <speciesReference species="M_glu_L_m" stoichiometry="1"/>
          <speciesReference species="M_oaa_m" stoichiometry="1"/>
        </listOfProducts>
        <kineticLaw>
          <listOfParameters>
            <parameter id="LOWER_BOUND" value="-54.9450549450549" units="mmol_per_gdW_per_hr"/>
            <parameter id="UPPER_BOUND" value="54.9450549450549" units="mmol_per_gdW_per_hr"/>
            <parameter id="OBJECTIVE_COEFFICIENT" value="0"/>
          </listOfParameters>
        </kineticLaw>
      </reaction>
      <reaction id="R_ASPt2m" name="R_ASPt2m" reversible="true">
        <notes>
          <body xmlns="http://www.w3.org/1999/xhtml">
            <p>SUBSYSTEM: Transport, Mitochondrial</p>
            <p>CARBON_TRANSITIONS: asp_L_c == asp_L_m	abcd : abcd</p>
            <p>GENE_ASSOCIATION:     </p>
            <p>FLUX VALUE: 0.0,1e-06,-1e-06,0.0</p>
          </body>
        </notes>
        <listOfReactants>
          <speciesReference species="M_asp_L_c" stoichiometry="1"/>
        </listOfReactants>
        <listOfProducts>
          <speciesReference species="M_asp_L_m" stoichiometry="1"/>
        </listOfProducts>
        <kineticLaw>
          <listOfParameters>
            <parameter id="LOWER_BOUND" value="-54.9450549450549" units="mmol_per_gdW_per_hr"/>
            <parameter id="UPPER_BOUND" value="54.9450549450549" units="mmol_per_gdW_per_hr"/>
            <parameter id="OBJECTIVE_COEFFICIENT" value="0"/>
          </listOfParameters>
        </kineticLaw>
      </reaction>
      <reaction id="R_CBPS" name="R_CBPS" reversible="false">
        <notes>
          <body xmlns="http://www.w3.org/1999/xhtml">
            <p>SUBSYSTEM: Arginine and Proline Metabolism</p>
            <p>CARBON_TRANSITIONS: gln_L_c + hco3_c -- cbp_c + glu_L_c	ghijk + f : f + ghijk</p>
            <p>GENE_ASSOCIATION:     ((YJR109C and YOR303W) or YJL130C)</p>
            <p>FLUX VALUE: 0.00536637362637,0.0,0.00536637362637,0.0</p>
          </body>
        </notes>
        <listOfReactants>
          <speciesReference species="M_gln_L_c" stoichiometry="1"/>
          <speciesReference species="M_hco3_c" stoichiometry="1"/>
        </listOfReactants>
        <listOfProducts>
          <speciesReference species="M_cbp_c" stoichiometry="1"/>
          <speciesReference species="M_glu_L_c" stoichiometry="1"/>
        </listOfProducts>
        <kineticLaw>
          <listOfParameters>
            <parameter id="LOWER_BOUND" value="1e-06" units="mmol_per_gdW_per_hr"/>
            <parameter id="UPPER_BOUND" value="54.9450549450549" units="mmol_per_gdW_per_hr"/>
            <parameter id="OBJECTIVE_COEFFICIENT" value="0"/>
          </listOfParameters>
        </kineticLaw>
      </reaction>
      <reaction id="R_CHORM" name="R_CHORM" reversible="false">
        <notes>
          <body xmlns="http://www.w3.org/1999/xhtml">
            <p>SUBSYSTEM: Tyrosine, Tryptophan, and Phenylalanine Metabolism</p>
            <p>CARBON_TRANSITIONS: chor_c -- pphn_c	abcdefghij : abcdefghij</p>
            <p>GENE_ASSOCIATION:     YPR060C</p>
            <p>FLUX VALUE: 0.00466615384615,0.0,0.00466615384615,0.0</p>
          </body>
        </notes>
        <listOfReactants>
          <speciesReference species="M_chor_c" stoichiometry="1"/>
        </listOfReactants>
        <listOfProducts>
          <speciesReference species="M_pphn_c" stoichiometry="1"/>
        </listOfProducts>
        <kineticLaw>
          <listOfParameters>
            <parameter id="LOWER_BOUND" value="0" units="mmol_per_gdW_per_hr"/>
            <parameter id="UPPER_BOUND" value="54.9450549450549" units="mmol_per_gdW_per_hr"/>
            <parameter id="OBJECTIVE_COEFFICIENT" value="0"/>
          </listOfParameters>
        </kineticLaw>
      </reaction>
      <reaction id="R_CHORS" name="R_CHORS" reversible="false">
        <notes>
          <body xmlns="http://www.w3.org/1999/xhtml">
            <p>SUBSYSTEM: Tyrosine, Tryptophan, and Phenylalanine Metabolism</p>
            <p>CARBON_TRANSITIONS: 3psme_c -- chor_c	abcdefghij : abcdefghij</p>
            <p>GENE_ASSOCIATION:     YGL148W</p>
            <p>FLUX VALUE: 0.00522791208791,0.0,0.00522791208791,0.0</p>
          </body>
        </notes>
        <listOfReactants>
          <speciesReference species="M_3psme_c" stoichiometry="1"/>
        </listOfReactants>
        <listOfProducts>
          <speciesReference species="M_chor_c" stoichiometry="1"/>
        </listOfProducts>
        <kineticLaw>
          <listOfParameters>
            <parameter id="LOWER_BOUND" value="0" units="mmol_per_gdW_per_hr"/>
            <parameter id="UPPER_BOUND" value="54.9450549450549" units="mmol_per_gdW_per_hr"/>
            <parameter id="OBJECTIVE_COEFFICIENT" value="0"/>
          </listOfParameters>
        </kineticLaw>
      </reaction>
      <reaction id="R_CITtam" name="R_CITtam" reversible="true">
        <notes>
          <body xmlns="http://www.w3.org/1999/xhtml">
            <p>SUBSYSTEM: Transport, Mitochondrial</p>
            <p>CARBON_TRANSITIONS: cit_c + mal_L_m == cit_m + mal_L_c	abcdef + BCDE : abcdef + BCDE</p>
            <p>GENE_ASSOCIATION:     (YBR291C or UNKNOWN)</p>
            <p>FLUX VALUE: 54.694843501,54.9450549451,-0.250211444065,54.694843501</p>
          </body>
        </notes>
        <listOfReactants>
          <speciesReference species="M_cit_c" stoichiometry="1"/>
          <speciesReference species="M_mal_L_m" stoichiometry="1"/>
        </listOfReactants>
        <listOfProducts>
          <speciesReference species="M_mal_L_c" stoichiometry="1"/>
          <speciesReference species="M_cit_m" stoichiometry="1"/>
        </listOfProducts>
        <kineticLaw>
          <listOfParameters>
            <parameter id="LOWER_BOUND" value="-54.9450549450549" units="mmol_per_gdW_per_hr"/>
            <parameter id="UPPER_BOUND" value="54.9450549450549" units="mmol_per_gdW_per_hr"/>
            <parameter id="OBJECTIVE_COEFFICIENT" value="0"/>
          </listOfParameters>
        </kineticLaw>
      </reaction>
      <reaction id="R_CITtcm" name="R_CITtcm" reversible="true">
        <notes>
          <body xmlns="http://www.w3.org/1999/xhtml">
            <p>SUBSYSTEM: Transport, Mitochondrial</p>
            <p>CARBON_TRANSITIONS: cit_c + icit_m == cit_m + icit_c	ABCDEF + abcdef : ABCDEF + abcdef</p>
            <p>GENE_ASSOCIATION:     YBR291C</p>
            <p>FLUX VALUE: 4.37075485077,3.82018607154,0.550568779237,3.82018607154</p>
          </body>
        </notes>
        <listOfReactants>
          <speciesReference species="M_cit_c" stoichiometry="1"/>
          <speciesReference species="M_icit_m" stoichiometry="1"/>
        </listOfReactants>
        <listOfProducts>
          <speciesReference species="M_icit_c" stoichiometry="1"/>
          <speciesReference species="M_cit_m" stoichiometry="1"/>
        </listOfProducts>
        <kineticLaw>
          <listOfParameters>
            <parameter id="LOWER_BOUND" value="-54.9450549450549" units="mmol_per_gdW_per_hr"/>
            <parameter id="UPPER_BOUND" value="54.9450549450549" units="mmol_per_gdW_per_hr"/>
            <parameter id="OBJECTIVE_COEFFICIENT" value="0"/>
          </listOfParameters>
        </kineticLaw>
      </reaction>
      <reaction id="R_CO2t" name="R_CO2t" reversible="true">
        <notes>
          <body xmlns="http://www.w3.org/1999/xhtml">
            <p>SUBSYSTEM: Transport, Extracellular</p>
            <p>CARBON_TRANSITIONS: co2_e == co2_c	a : a</p>
            <p>GENE_ASSOCIATION:     </p>
            <p>FLUX VALUE: 0.763507694417,2.62503754551,-1.86152985109,0.763507694417</p>
          </body>
        </notes>
        <listOfReactants>
          <speciesReference species="M_co2_e" stoichiometry="1"/>
        </listOfReactants>
        <listOfProducts>
          <speciesReference species="M_co2_c" stoichiometry="1"/>
        </listOfProducts>
        <kineticLaw>
          <listOfParameters>
            <parameter id="LOWER_BOUND" value="-54.9450549450549" units="mmol_per_gdW_per_hr"/>
            <parameter id="UPPER_BOUND" value="54.9450549450549" units="mmol_per_gdW_per_hr"/>
            <parameter id="OBJECTIVE_COEFFICIENT" value="0"/>
          </listOfParameters>
        </kineticLaw>
      </reaction>
      <reaction id="R_CO2tm" name="R_CO2tm" reversible="true">
        <notes>
          <body xmlns="http://www.w3.org/1999/xhtml">
            <p>SUBSYSTEM: Transport, Mitochondrial</p>
            <p>CARBON_TRANSITIONS: co2_c == co2_m	a : a</p>
            <p>GENE_ASSOCIATION:     </p>
            <p>FLUX VALUE: 6.69088685848,7.39321512405,-0.702328265569,6.69088685848</p>
          </body>
        </notes>
        <listOfReactants>
          <speciesReference species="M_co2_c" stoichiometry="1"/>
        </listOfReactants>
        <listOfProducts>
          <speciesReference species="M_co2_m" stoichiometry="1"/>
        </listOfProducts>
        <kineticLaw>
          <listOfParameters>
            <parameter id="LOWER_BOUND" value="-54.9450549450549" units="mmol_per_gdW_per_hr"/>
            <parameter id="UPPER_BOUND" value="54.9450549450549" units="mmol_per_gdW_per_hr"/>
            <parameter id="OBJECTIVE_COEFFICIENT" value="0"/>
          </listOfParameters>
        </kineticLaw>
      </reaction>
      <reaction id="R_CSm" name="R_CSm" reversible="false">
        <notes>
          <body xmlns="http://www.w3.org/1999/xhtml">
            <p>SUBSYSTEM: Citric Acid Cycle</p>
            <p>CARBON_TRANSITIONS: oaa_m + accoa_m -- cit_m	abcd + ef : dcbafe</p>
            <p>GENE_ASSOCIATION:     (YNR001C or YPR001W)</p>
            <p>FLUX VALUE: 0.252692861647,0.0,0.252692861647,0.0</p>
          </body>
        </notes>
        <listOfReactants>
          <speciesReference species="M_accoa_m" stoichiometry="1"/>
          <speciesReference species="M_oaa_m" stoichiometry="1"/>
        </listOfReactants>
        <listOfProducts>
          <speciesReference species="M_cit_m" stoichiometry="1"/>
        </listOfProducts>
        <kineticLaw>
          <listOfParameters>
            <parameter id="LOWER_BOUND" value="0" units="mmol_per_gdW_per_hr"/>
            <parameter id="UPPER_BOUND" value="54.9450549450549" units="mmol_per_gdW_per_hr"/>
            <parameter id="OBJECTIVE_COEFFICIENT" value="0"/>
          </listOfParameters>
        </kineticLaw>
      </reaction>
      <reaction id="R_CYSS" name="R_CYSS" reversible="false">
        <notes>
          <body xmlns="http://www.w3.org/1999/xhtml">
            <p>SUBSYSTEM: Cysteine Metabolism</p>
            <p>CARBON_TRANSITIONS: acser_c -- cys_L_c + ac_c	abcde : abc + de</p>
            <p>GENE_ASSOCIATION:     YGR012W</p>
            <p>FLUX VALUE: 0.000130549450549,0.0,0.000130549450549,0.0</p>
          </body>
        </notes>
        <listOfReactants>
          <speciesReference species="M_acser_c" stoichiometry="1"/>
        </listOfReactants>
        <listOfProducts>
          <speciesReference species="M_ac_c" stoichiometry="1"/>
          <speciesReference species="M_cys_L_c" stoichiometry="1"/>
        </listOfProducts>
        <kineticLaw>
          <listOfParameters>
            <parameter id="LOWER_BOUND" value="0" units="mmol_per_gdW_per_hr"/>
            <parameter id="UPPER_BOUND" value="54.9450549450549" units="mmol_per_gdW_per_hr"/>
            <parameter id="OBJECTIVE_COEFFICIENT" value="0"/>
          </listOfParameters>
        </kineticLaw>
      </reaction>
      <reaction id="R_DDPA" name="R_DDPA" reversible="false">
        <notes>
          <body xmlns="http://www.w3.org/1999/xhtml">
            <p>SUBSYSTEM: Tyrosine, Tryptophan, and Phenylalanine Metabolism</p>
            <p>CARBON_TRANSITIONS: e4p_c + pep_c -- 2dda7p_c	ABCD + abc : abcABCD</p>
            <p>GENE_ASSOCIATION:     (YBR249C or YDR035W)</p>
            <p>FLUX VALUE: 0.00522791208791,0.0,0.00522791208791,0.0</p>
          </body>
        </notes>
        <listOfReactants>
          <speciesReference species="M_e4p_c" stoichiometry="1"/>
          <speciesReference species="M_pep_c" stoichiometry="1"/>
        </listOfReactants>
        <listOfProducts>
          <speciesReference species="M_2dda7p_c" stoichiometry="1"/>
        </listOfProducts>
        <kineticLaw>
          <listOfParameters>
            <parameter id="LOWER_BOUND" value="0" units="mmol_per_gdW_per_hr"/>
            <parameter id="UPPER_BOUND" value="54.9450549450549" units="mmol_per_gdW_per_hr"/>
            <parameter id="OBJECTIVE_COEFFICIENT" value="0"/>
          </listOfParameters>
        </kineticLaw>
      </reaction>
      <reaction id="R_DHAD1m" name="R_DHAD1m" reversible="false">
        <notes>
          <body xmlns="http://www.w3.org/1999/xhtml">
            <p>SUBSYSTEM: Valine, Leucine, and Isoleucine Metabolism</p>
            <p>CARBON_TRANSITIONS: 23dhmb_m -- 3mob_m	abcde : abcde</p>
            <p>GENE_ASSOCIATION:     YJR016C</p>
            <p>FLUX VALUE: 0.0756949362494,0.0,0.0756949362494,0.0</p>
          </body>
        </notes>
        <listOfReactants>
          <speciesReference species="M_23dhmb_m" stoichiometry="1"/>
        </listOfReactants>
        <listOfProducts>
          <speciesReference species="M_3mob_m" stoichiometry="1"/>
        </listOfProducts>
        <kineticLaw>
          <listOfParameters>
            <parameter id="LOWER_BOUND" value="0" units="mmol_per_gdW_per_hr"/>
            <parameter id="UPPER_BOUND" value="54.9450549450549" units="mmol_per_gdW_per_hr"/>
            <parameter id="OBJECTIVE_COEFFICIENT" value="0"/>
          </listOfParameters>
        </kineticLaw>
      </reaction>
      <reaction id="R_DHAD2m" name="R_DHAD2m" reversible="false">
        <notes>
          <body xmlns="http://www.w3.org/1999/xhtml">
            <p>SUBSYSTEM: Valine, Leucine, and Isoleucine Metabolism</p>
            <p>CARBON_TRANSITIONS: 23dhmp_m -- 3mop_m	abcdef : abcdef</p>
            <p>GENE_ASSOCIATION:     YJR016C</p>
            <p>FLUX VALUE: 0.00381164835165,0.0,0.00381164835165,0.0</p>
          </body>
        </notes>
        <listOfReactants>
          <speciesReference species="M_23dhmp_m" stoichiometry="1"/>
        </listOfReactants>
        <listOfProducts>
          <speciesReference species="M_3mop_m" stoichiometry="1"/>
        </listOfProducts>
        <kineticLaw>
          <listOfParameters>
            <parameter id="LOWER_BOUND" value="0" units="mmol_per_gdW_per_hr"/>
            <parameter id="UPPER_BOUND" value="54.9450549450549" units="mmol_per_gdW_per_hr"/>
            <parameter id="OBJECTIVE_COEFFICIENT" value="0"/>
          </listOfParameters>
        </kineticLaw>
      </reaction>
      <reaction id="R_DHQS" name="R_DHQS" reversible="false">
        <notes>
          <body xmlns="http://www.w3.org/1999/xhtml">
            <p>SUBSYSTEM: Tyrosine, Tryptophan, and Phenylalanine Metabolism</p>
            <p>CARBON_TRANSITIONS: 2dda7p_c -- 3dhq_c	abcdefg : abcdefg</p>
            <p>GENE_ASSOCIATION:     YDR127W</p>
            <p>FLUX VALUE: 0.00522791208791,0.0,0.00522791208791,0.0</p>
          </body>
        </notes>
        <listOfReactants>
          <speciesReference species="M_2dda7p_c" stoichiometry="1"/>
        </listOfReactants>
        <listOfProducts>
          <speciesReference species="M_3dhq_c" stoichiometry="1"/>
        </listOfProducts>
        <kineticLaw>
          <listOfParameters>
            <parameter id="LOWER_BOUND" value="0" units="mmol_per_gdW_per_hr"/>
            <parameter id="UPPER_BOUND" value="54.9450549450549" units="mmol_per_gdW_per_hr"/>
            <parameter id="OBJECTIVE_COEFFICIENT" value="0"/>
          </listOfParameters>
        </kineticLaw>
      </reaction>
      <reaction id="R_DHQTi" name="R_DHQTi" reversible="false">
        <notes>
          <body xmlns="http://www.w3.org/1999/xhtml">
            <p>SUBSYSTEM: Tyrosine, Tryptophan, and Phenylalanine Metabolism</p>
            <p>CARBON_TRANSITIONS: 3dhq_c -- 3dhsk_c	abcdefg : abcdefg</p>
            <p>GENE_ASSOCIATION:     YDR127W</p>
            <p>FLUX VALUE: 0.00522791208791,0.0,0.00522791208791,0.0</p>
          </body>
        </notes>
        <listOfReactants>
          <speciesReference species="M_3dhq_c" stoichiometry="1"/>
        </listOfReactants>
        <listOfProducts>
          <speciesReference species="M_3dhsk_c" stoichiometry="1"/>
        </listOfProducts>
        <kineticLaw>
          <listOfParameters>
            <parameter id="LOWER_BOUND" value="0" units="mmol_per_gdW_per_hr"/>
            <parameter id="UPPER_BOUND" value="54.9450549450549" units="mmol_per_gdW_per_hr"/>
            <parameter id="OBJECTIVE_COEFFICIENT" value="0"/>
          </listOfParameters>
        </kineticLaw>
      </reaction>
      <reaction id="R_ENO" name="R_ENO" reversible="true">
        <notes>
          <body xmlns="http://www.w3.org/1999/xhtml">
            <p>SUBSYSTEM: Glycolysis/Gluconeogenesis</p>
            <p>CARBON_TRANSITIONS: 2pg_c == pep_c	abc : abc</p>
            <p>GENE_ASSOCIATION:     (YPL281C or YGR254W or YHR174W or YOR393W or YMR323W)</p>
            <p>FLUX VALUE: 1.6744500534,0.0,1.6744500534,0.0</p>
          </body>
        </notes>
        <listOfReactants>
          <speciesReference species="M_2pg_c" stoichiometry="1"/>
        </listOfReactants>
        <listOfProducts>
          <speciesReference species="M_pep_c" stoichiometry="1"/>
        </listOfProducts>
        <kineticLaw>
          <listOfParameters>
            <parameter id="LOWER_BOUND" value="-54.9450549450549" units="mmol_per_gdW_per_hr"/>
            <parameter id="UPPER_BOUND" value="54.9450549450549" units="mmol_per_gdW_per_hr"/>
            <parameter id="OBJECTIVE_COEFFICIENT" value="0"/>
          </listOfParameters>
        </kineticLaw>
      </reaction>
      <reaction id="R_ETOHt" name="R_ETOHt" reversible="true">
        <notes>
          <body xmlns="http://www.w3.org/1999/xhtml">
            <p>SUBSYSTEM: Transport, Extracellular</p>
            <p>CARBON_TRANSITIONS: etoh_e == etoh_c	ab: ab</p>
            <p>GENE_ASSOCIATION:     </p>
            <p>FLUX VALUE: 3.05638031018,3.99044624425,-0.934065934066,3.05638031018</p>
          </body>
        </notes>
        <listOfReactants>
          <speciesReference species="M_etoh_e" stoichiometry="1"/>
        </listOfReactants>
        <listOfProducts>
          <speciesReference species="M_etoh_c" stoichiometry="1"/>
        </listOfProducts>
        <kineticLaw>
          <listOfParameters>
            <parameter id="LOWER_BOUND" value="-54.9450549450549" units="mmol_per_gdW_per_hr"/>
            <parameter id="UPPER_BOUND" value="54.9450549450549" units="mmol_per_gdW_per_hr"/>
            <parameter id="OBJECTIVE_COEFFICIENT" value="0"/>
          </listOfParameters>
        </kineticLaw>
      </reaction>
      <reaction id="R_EX_ac_e_" name="R_EX_ac_e_" reversible="true">
        <notes>
          <body xmlns="http://www.w3.org/1999/xhtml">
            <p>SUBSYSTEM: </p>
            <p>CARBON_TRANSITIONS: ac_e == acEX_c	ab : ab</p>
            <p>GENE_ASSOCIATION:     </p>
            <p>FLUX VALUE: 0.0340659340659,0.0,0.0340659340659,0.0</p>
          </body>
        </notes>
        <listOfReactants>
          <speciesReference species="M_ac_e" stoichiometry="1"/>
        </listOfReactants>
        <kineticLaw>
          <listOfParameters>
            <parameter id="LOWER_BOUND" value="0.0274725274725275" units="mmol_per_gdW_per_hr"/>
            <parameter id="UPPER_BOUND" value="0.0340659340659341" units="mmol_per_gdW_per_hr"/>
            <parameter id="OBJECTIVE_COEFFICIENT" value="0"/>
          </listOfParameters>
        </kineticLaw>
      </reaction>
      <reaction id="R_EX_co2_e_" name="R_EX_co2_e_" reversible="true">
        <notes>
          <body xmlns="http://www.w3.org/1999/xhtml">
            <p>SUBSYSTEM: </p>
            <p>CARBON_TRANSITIONS: co2_e ==  co2EX_c	a : a</p>
            <p>GENE_ASSOCIATION:     </p>
            <p>FLUX VALUE: 1.86152985109,0.0,1.86152985109,0.0</p>
          </body>
        </notes>
        <listOfReactants>
          <speciesReference species="M_co2_e" stoichiometry="1"/>
        </listOfReactants>
        <kineticLaw>
          <listOfParameters>
            <parameter id="LOWER_BOUND" value="0" units="mmol_per_gdW_per_hr"/>
            <parameter id="UPPER_BOUND" value="54.9450549450549" units="mmol_per_gdW_per_hr"/>
            <parameter id="OBJECTIVE_COEFFICIENT" value="0"/>
          </listOfParameters>
        </kineticLaw>
      </reaction>
      <reaction id="R_EX_etoh_e_" name="R_EX_etoh_e_" reversible="true">
        <notes>
          <body xmlns="http://www.w3.org/1999/xhtml">
            <p>SUBSYSTEM: </p>
            <p>CARBON_TRANSITIONS: etoh_e == etohEX_c	ab : ab</p>
            <p>GENE_ASSOCIATION:     </p>
            <p>FLUX VALUE: 0.934065934066,0.0,0.934065934066,0.0</p>
          </body>
        </notes>
        <listOfReactants>
          <speciesReference species="M_etoh_e" stoichiometry="1"/>
        </listOfReactants>
        <kineticLaw>
          <listOfParameters>
            <parameter id="LOWER_BOUND" value="0.934065934065934" units="mmol_per_gdW_per_hr"/>
            <parameter id="UPPER_BOUND" value="0.934065934065934" units="mmol_per_gdW_per_hr"/>
            <parameter id="OBJECTIVE_COEFFICIENT" value="0"/>
          </listOfParameters>
        </kineticLaw>
      </reaction>
      <reaction id="R_EX_glc_e_" name="R_EX_glc_e_" reversible="true">
        <notes>
          <body xmlns="http://www.w3.org/1999/xhtml">
            <p>SUBSYSTEM: </p>
            <p>CARBON_TRANSITIONS: glc_D_e == glcDEx_c	abcdef : abcdef</p>
            <p>GENE_ASSOCIATION:     </p>
            <p>FLUX VALUE: -1.0,0.0,-1.0,-1.0</p>
          </body>
        </notes>
        <listOfReactants>
          <speciesReference species="M_glc_D_e" stoichiometry="1"/>
        </listOfReactants>
        <kineticLaw>
          <listOfParameters>
            <parameter id="LOWER_BOUND" value="-1" units="mmol_per_gdW_per_hr"/>
            <parameter id="UPPER_BOUND" value="-1" units="mmol_per_gdW_per_hr"/>
            <parameter id="OBJECTIVE_COEFFICIENT" value="0"/>
          </listOfParameters>
        </kineticLaw>
      </reaction>
      <reaction id="R_EX_glyc_e_" name="R_EX_glyc_e_" reversible="true">
        <notes>
          <body xmlns="http://www.w3.org/1999/xhtml">
            <p>SUBSYSTEM: </p>
            <p>CARBON_TRANSITIONS: glyc_e == glycEX_c	abc : abc</p>
            <p>GENE_ASSOCIATION:     </p>
            <p>FLUX VALUE: 0.164835164835,0.0,0.164835164835,0.0</p>
          </body>
        </notes>
        <listOfReactants>
          <speciesReference species="M_glyc_e" stoichiometry="1"/>
        </listOfReactants>
        <kineticLaw>
          <listOfParameters>
            <parameter id="LOWER_BOUND" value="0.131868131868132" units="mmol_per_gdW_per_hr"/>
            <parameter id="UPPER_BOUND" value="0.164835164835165" units="mmol_per_gdW_per_hr"/>
            <parameter id="OBJECTIVE_COEFFICIENT" value="0"/>
          </listOfParameters>
        </kineticLaw>
      </reaction>
      <reaction id="R_FAS100" name="R_FAS100" reversible="false">
        <notes>
          <body xmlns="http://www.w3.org/1999/xhtml">
            <p>SUBSYSTEM: Fatty Acid  Biosynthesis</p>
            <p>CARBON_TRANSITIONS: malcoa_c + octa_c -- dca_c + co2_c	ijk + abcdefgh : abcdefghij + k</p>
            <p>GENE_ASSOCIATION:     (YGR037C and YNR016C and (YKL182W and YPL231W))</p>
            <p>FLUX VALUE: 0.0021978021978,0.0,0.0021978021978,0.0</p>
          </body>
        </notes>
        <listOfReactants>
          <speciesReference species="M_malcoa_c" stoichiometry="1"/>
          <speciesReference species="M_octa_c" stoichiometry="1"/>
        </listOfReactants>
        <listOfProducts>
          <speciesReference species="M_co2_c" stoichiometry="1"/>
          <speciesReference species="M_dca_c" stoichiometry="1"/>
        </listOfProducts>
        <kineticLaw>
          <listOfParameters>
            <parameter id="LOWER_BOUND" value="0" units="mmol_per_gdW_per_hr"/>
            <parameter id="UPPER_BOUND" value="54.9450549450549" units="mmol_per_gdW_per_hr"/>
            <parameter id="OBJECTIVE_COEFFICIENT" value="0"/>
          </listOfParameters>
        </kineticLaw>
      </reaction>
      <reaction id="R_FAS100COA" name="R_FAS100COA" reversible="false">
        <notes>
          <body xmlns="http://www.w3.org/1999/xhtml">
            <p>SUBSYSTEM: Fatty Acid  Biosynthesis</p>
            <p>CARBON_TRANSITIONS: malcoa_c + occoa_c -- dcacoa_c + co2_c	ijk + abcdefgh : abcdefghij + k</p>
            <p>GENE_ASSOCIATION:     (YGR037C and YNR016C and (YKL182W and YPL231W))</p>
            <p>FLUX VALUE: 0.0208879120879,0.0,0.0208879120879,0.0</p>
          </body>
        </notes>
        <listOfReactants>
          <speciesReference species="M_malcoa_c" stoichiometry="1"/>
          <speciesReference species="M_occoa_c" stoichiometry="1"/>
        </listOfReactants>
        <listOfProducts>
          <speciesReference species="M_co2_c" stoichiometry="1"/>
          <speciesReference species="M_dcacoa_c" stoichiometry="1"/>
        </listOfProducts>
        <kineticLaw>
          <listOfParameters>
            <parameter id="LOWER_BOUND" value="0" units="mmol_per_gdW_per_hr"/>
            <parameter id="UPPER_BOUND" value="54.9450549450549" units="mmol_per_gdW_per_hr"/>
            <parameter id="OBJECTIVE_COEFFICIENT" value="0"/>
          </listOfParameters>
        </kineticLaw>
      </reaction>
      <reaction id="R_FAS120" name="R_FAS120" reversible="false">
        <notes>
          <body xmlns="http://www.w3.org/1999/xhtml">
            <p>SUBSYSTEM: Fatty Acid  Biosynthesis</p>
            <p>CARBON_TRANSITIONS: dca_c + malcoa_c -- ddca_c + co2_c	abcdefghij + klm : abcdefghijkl + m</p>
            <p>GENE_ASSOCIATION:     (YGR037C and YNR016C and (YKL182W and YPL231W))</p>
            <p>FLUX VALUE: 0.0021978021978,0.0,0.0021978021978,0.0</p>
          </body>
        </notes>
        <listOfReactants>
          <speciesReference species="M_dca_c" stoichiometry="1"/>
          <speciesReference species="M_malcoa_c" stoichiometry="1"/>
        </listOfReactants>
        <listOfProducts>
          <speciesReference species="M_co2_c" stoichiometry="1"/>
          <speciesReference species="M_ddca_c" stoichiometry="1"/>
        </listOfProducts>
        <kineticLaw>
          <listOfParameters>
            <parameter id="LOWER_BOUND" value="0" units="mmol_per_gdW_per_hr"/>
            <parameter id="UPPER_BOUND" value="54.9450549450549" units="mmol_per_gdW_per_hr"/>
            <parameter id="OBJECTIVE_COEFFICIENT" value="0"/>
          </listOfParameters>
        </kineticLaw>
      </reaction>
      <reaction id="R_FAS120COA" name="R_FAS120COA" reversible="false">
        <notes>
          <body xmlns="http://www.w3.org/1999/xhtml">
            <p>SUBSYSTEM: Fatty Acid  Biosynthesis</p>
            <p>CARBON_TRANSITIONS: dcacoa_c + malcoa_c -- ddcacoa_c + co2_c	abcdefghij + klm : abcdefghijkl + m</p>
            <p>GENE_ASSOCIATION:     (YGR037C and YNR016C and (YKL182W and YPL231W))</p>
            <p>FLUX VALUE: 0.0208657582418,0.0,0.0208657582418,0.0</p>
          </body>
        </notes>
        <listOfReactants>
          <speciesReference species="M_dcacoa_c" stoichiometry="1"/>
          <speciesReference species="M_malcoa_c" stoichiometry="1"/>
        </listOfReactants>
        <listOfProducts>
          <speciesReference species="M_co2_c" stoichiometry="1"/>
          <speciesReference species="M_ddcacoa_c" stoichiometry="1"/>
        </listOfProducts>
        <kineticLaw>
          <listOfParameters>
            <parameter id="LOWER_BOUND" value="0" units="mmol_per_gdW_per_hr"/>
            <parameter id="UPPER_BOUND" value="54.9450549450549" units="mmol_per_gdW_per_hr"/>
            <parameter id="OBJECTIVE_COEFFICIENT" value="0"/>
          </listOfParameters>
        </kineticLaw>
      </reaction>
      <reaction id="R_FAS140" name="R_FAS140" reversible="false">
        <notes>
          <body xmlns="http://www.w3.org/1999/xhtml">
            <p>SUBSYSTEM: Fatty Acid  Biosynthesis</p>
            <p>CARBON_TRANSITIONS: ddca_c + malcoa_c -- ttdca_c + co2_c	abcdefghijkl + mno : abcdefghijklmn + o</p>
            <p>GENE_ASSOCIATION:     (YGR037C and YNR016C and (YKL182W and YPL231W))</p>
            <p>FLUX VALUE: 0.0,0.0,0.0,0.0</p>
          </body>
        </notes>
        <listOfReactants>
          <speciesReference species="M_ddca_c" stoichiometry="1"/>
          <speciesReference species="M_malcoa_c" stoichiometry="1"/>
        </listOfReactants>
        <listOfProducts>
          <speciesReference species="M_co2_c" stoichiometry="1"/>
          <speciesReference species="M_ttdca_c" stoichiometry="1"/>
        </listOfProducts>
        <kineticLaw>
          <listOfParameters>
            <parameter id="LOWER_BOUND" value="0" units="mmol_per_gdW_per_hr"/>
            <parameter id="UPPER_BOUND" value="54.9450549450549" units="mmol_per_gdW_per_hr"/>
            <parameter id="OBJECTIVE_COEFFICIENT" value="0"/>
          </listOfParameters>
        </kineticLaw>
      </reaction>
      <reaction id="R_FAS140COA" name="R_FAS140COA" reversible="false">
        <notes>
          <body xmlns="http://www.w3.org/1999/xhtml">
            <p>SUBSYSTEM: Fatty Acid  Biosynthesis</p>
            <p>CARBON_TRANSITIONS: ddcacoa_c + malcoa_c -- tdcoa_c + co2_c	abcdefghijkl + mno : abcdefghijklmn + o</p>
            <p>GENE_ASSOCIATION:     (YGR037C and YNR016C and (YKL182W and YPL231W))</p>
            <p>FLUX VALUE: 0.0207992967033,0.0,0.0207992967033,0.0</p>
          </body>
        </notes>
        <listOfReactants>
          <speciesReference species="M_ddcacoa_c" stoichiometry="1"/>
          <speciesReference species="M_malcoa_c" stoichiometry="1"/>
        </listOfReactants>
        <listOfProducts>
          <speciesReference species="M_co2_c" stoichiometry="1"/>
          <speciesReference species="M_tdcoa_c" stoichiometry="1"/>
        </listOfProducts>
        <kineticLaw>
          <listOfParameters>
            <parameter id="LOWER_BOUND" value="0" units="mmol_per_gdW_per_hr"/>
            <parameter id="UPPER_BOUND" value="54.9450549450549" units="mmol_per_gdW_per_hr"/>
            <parameter id="OBJECTIVE_COEFFICIENT" value="0"/>
          </listOfParameters>
        </kineticLaw>
      </reaction>
      <reaction id="R_FAS160" name="R_FAS160" reversible="false">
        <notes>
          <body xmlns="http://www.w3.org/1999/xhtml">
            <p>SUBSYSTEM: Fatty Acid  Biosynthesis</p>
            <p>CARBON_TRANSITIONS: ttdca_c + malcoa_c -- hdca_c + co2_c	abcdefghijklmn + opq : abcdefghijklmnop + q</p>
            <p>GENE_ASSOCIATION:     (YGR037C and YNR016C and (YKL182W and YPL231W))</p>
            <p>FLUX VALUE: 0.0,0.0,0.0,0.0</p>
          </body>
        </notes>
        <listOfReactants>
          <speciesReference species="M_malcoa_c" stoichiometry="1"/>
          <speciesReference species="M_ttdca_c" stoichiometry="1"/>
        </listOfReactants>
        <listOfProducts>
          <speciesReference species="M_co2_c" stoichiometry="1"/>
          <speciesReference species="M_hdca_c" stoichiometry="1"/>
        </listOfProducts>
        <kineticLaw>
          <listOfParameters>
            <parameter id="LOWER_BOUND" value="0" units="mmol_per_gdW_per_hr"/>
            <parameter id="UPPER_BOUND" value="54.9450549450549" units="mmol_per_gdW_per_hr"/>
            <parameter id="OBJECTIVE_COEFFICIENT" value="0"/>
          </listOfParameters>
        </kineticLaw>
      </reaction>
      <reaction id="R_FAS160COA" name="R_FAS160COA" reversible="false">
        <notes>
          <body xmlns="http://www.w3.org/1999/xhtml">
            <p>SUBSYSTEM: Fatty Acid  Biosynthesis</p>
            <p>CARBON_TRANSITIONS: tdcoa_c + malcoa_c -- pmtcoa_c + co2_c	abcdefghijklmn + opq : abcdefghijklmnop + q</p>
            <p>GENE_ASSOCIATION:     (YGR037C and YNR016C and (YKL182W and YPL231W))</p>
            <p>FLUX VALUE: 0.015194021978,0.0,0.015194021978,0.0</p>
          </body>
        </notes>
        <listOfReactants>
          <speciesReference species="M_malcoa_c" stoichiometry="1"/>
          <speciesReference species="M_tdcoa_c" stoichiometry="1"/>
        </listOfReactants>
        <listOfProducts>
          <speciesReference species="M_co2_c" stoichiometry="1"/>
          <speciesReference species="M_pmtcoa_c" stoichiometry="1"/>
        </listOfProducts>
        <kineticLaw>
          <listOfParameters>
            <parameter id="LOWER_BOUND" value="0" units="mmol_per_gdW_per_hr"/>
            <parameter id="UPPER_BOUND" value="54.9450549450549" units="mmol_per_gdW_per_hr"/>
            <parameter id="OBJECTIVE_COEFFICIENT" value="0"/>
          </listOfParameters>
        </kineticLaw>
      </reaction>
      <reaction id="R_FAS180" name="R_FAS180" reversible="false">
        <notes>
          <body xmlns="http://www.w3.org/1999/xhtml">
            <p>SUBSYSTEM: Fatty Acid  Biosynthesis</p>
            <p>CARBON_TRANSITIONS: hdca_c + malcoa_c -- ocdca_c + co2_c	abcdefghijklmnop + qrs : abcdefghijklmnopqr + s</p>
            <p>GENE_ASSOCIATION:     (YGR037C and YNR016C and (YKL182W and YPL231W))</p>
            <p>FLUX VALUE: 0.0054945054945,0.0,0.0054945054945,0.0</p>
          </body>
        </notes>
        <listOfReactants>
          <speciesReference species="M_hdca_c" stoichiometry="1"/>
          <speciesReference species="M_malcoa_c" stoichiometry="1"/>
        </listOfReactants>
        <listOfProducts>
          <speciesReference species="M_co2_c" stoichiometry="1"/>
          <speciesReference species="M_ocdca_c" stoichiometry="1"/>
        </listOfProducts>
        <kineticLaw>
          <listOfParameters>
            <parameter id="LOWER_BOUND" value="0" units="mmol_per_gdW_per_hr"/>
            <parameter id="UPPER_BOUND" value="54.9450549450549" units="mmol_per_gdW_per_hr"/>
            <parameter id="OBJECTIVE_COEFFICIENT" value="0"/>
          </listOfParameters>
        </kineticLaw>
      </reaction>
      <reaction id="R_FAS180COA" name="R_FAS180COA" reversible="false">
        <notes>
          <body xmlns="http://www.w3.org/1999/xhtml">
            <p>SUBSYSTEM: Fatty Acid  Biosynthesis</p>
            <p>CARBON_TRANSITIONS: pmtcoa_c + malcoa_c -- stcoa_c + co2_c	abcdefghijklmnop + qrs : abcdefghijklmnopqr + s</p>
            <p>GENE_ASSOCIATION:     (YGR037C and YNR016C and (YKL182W and YPL231W))</p>
            <p>FLUX VALUE: 0.000420923076923,0.0,0.000420923076923,0.0</p>
          </body>
        </notes>
        <listOfReactants>
          <speciesReference species="M_malcoa_c" stoichiometry="1"/>
          <speciesReference species="M_pmtcoa_c" stoichiometry="1"/>
        </listOfReactants>
        <listOfProducts>
          <speciesReference species="M_co2_c" stoichiometry="1"/>
          <speciesReference species="M_stcoa_c" stoichiometry="1"/>
        </listOfProducts>
        <kineticLaw>
          <listOfParameters>
            <parameter id="LOWER_BOUND" value="0" units="mmol_per_gdW_per_hr"/>
            <parameter id="UPPER_BOUND" value="54.9450549450549" units="mmol_per_gdW_per_hr"/>
            <parameter id="OBJECTIVE_COEFFICIENT" value="0"/>
          </listOfParameters>
        </kineticLaw>
      </reaction>
      <reaction id="R_FAS40" name="R_FAS40" reversible="false">
        <notes>
          <body xmlns="http://www.w3.org/1999/xhtml">
            <p>SUBSYSTEM: Fatty Acid  Biosynthesis</p>
            <p>CARBON_TRANSITIONS: ac_c + malcoa_c -- but_c + co2_c	ab + cde : abcd + e</p>
            <p>GENE_ASSOCIATION:     (YGR037C and YNR016C and (YKL182W and YPL231W))</p>
            <p>FLUX VALUE: 0.0021978021978,0.0,0.0021978021978,0.0</p>
          </body>
        </notes>
        <listOfReactants>
          <speciesReference species="M_ac_c" stoichiometry="1"/>
          <speciesReference species="M_malcoa_c" stoichiometry="1"/>
        </listOfReactants>
        <listOfProducts>
          <speciesReference species="M_co2_c" stoichiometry="1"/>
          <speciesReference species="M_but_c" stoichiometry="1"/>
        </listOfProducts>
        <kineticLaw>
          <listOfParameters>
            <parameter id="LOWER_BOUND" value="0" units="mmol_per_gdW_per_hr"/>
            <parameter id="UPPER_BOUND" value="54.9450549450549" units="mmol_per_gdW_per_hr"/>
            <parameter id="OBJECTIVE_COEFFICIENT" value="0"/>
          </listOfParameters>
        </kineticLaw>
      </reaction>
      <reaction id="R_FAS40COA" name="R_FAS40COA" reversible="false">
        <notes>
          <body xmlns="http://www.w3.org/1999/xhtml">
            <p>SUBSYSTEM: Fatty Acid  Biosynthesis</p>
            <p>CARBON_TRANSITIONS: accoa_c + malcoa_c -- btcoa_c + co2_c	ab + cde : abcd + e</p>
            <p>GENE_ASSOCIATION:     (YGR037C and YNR016C and (YKL182W and YPL231W))</p>
            <p>FLUX VALUE: 0.0208879120879,0.0,0.0208879120879,0.0</p>
          </body>
        </notes>
        <listOfReactants>
          <speciesReference species="M_accoa_c" stoichiometry="1"/>
          <speciesReference species="M_malcoa_c" stoichiometry="1"/>
        </listOfReactants>
        <listOfProducts>
          <speciesReference species="M_co2_c" stoichiometry="1"/>
          <speciesReference species="M_btcoa_c" stoichiometry="1"/>
        </listOfProducts>
        <kineticLaw>
          <listOfParameters>
            <parameter id="LOWER_BOUND" value="0" units="mmol_per_gdW_per_hr"/>
            <parameter id="UPPER_BOUND" value="54.9450549450549" units="mmol_per_gdW_per_hr"/>
            <parameter id="OBJECTIVE_COEFFICIENT" value="0"/>
          </listOfParameters>
        </kineticLaw>
      </reaction>
      <reaction id="R_FAS60" name="R_FAS60" reversible="false">
        <notes>
          <body xmlns="http://www.w3.org/1999/xhtml">
            <p>SUBSYSTEM: Fatty Acid  Biosynthesis</p>
            <p>CARBON_TRANSITIONS: but_c + malcoa_c -- hxa_c + co2_c	abcd + efg : abcdef + g</p>
            <p>GENE_ASSOCIATION:     (YGR037C and YNR016C and (YKL182W and YPL231W))</p>
            <p>FLUX VALUE: 0.0021978021978,0.0,0.0021978021978,0.0</p>
          </body>
        </notes>
        <listOfReactants>
          <speciesReference species="M_but_c" stoichiometry="1"/>
          <speciesReference species="M_malcoa_c" stoichiometry="1"/>
        </listOfReactants>
        <listOfProducts>
          <speciesReference species="M_co2_c" stoichiometry="1"/>
          <speciesReference species="M_hxa_c" stoichiometry="1"/>
        </listOfProducts>
        <kineticLaw>
          <listOfParameters>
            <parameter id="LOWER_BOUND" value="0" units="mmol_per_gdW_per_hr"/>
            <parameter id="UPPER_BOUND" value="54.9450549450549" units="mmol_per_gdW_per_hr"/>
            <parameter id="OBJECTIVE_COEFFICIENT" value="0"/>
          </listOfParameters>
        </kineticLaw>
      </reaction>
      <reaction id="R_FAS60COA" name="R_FAS60COA" reversible="false">
        <notes>
          <body xmlns="http://www.w3.org/1999/xhtml">
            <p>SUBSYSTEM: Fatty Acid  Biosynthesis</p>
            <p>CARBON_TRANSITIONS: btcoa_c + malcoa_c -- hxcoa_c + co2_c	abcd + efg : abcdef + g</p>
            <p>GENE_ASSOCIATION:     (YGR037C and YNR016C and (YKL182W and YPL231W))</p>
            <p>FLUX VALUE: 0.0208879120879,0.0,0.0208879120879,0.0</p>
          </body>
        </notes>
        <listOfReactants>
          <speciesReference species="M_btcoa_c" stoichiometry="1"/>
          <speciesReference species="M_malcoa_c" stoichiometry="1"/>
        </listOfReactants>
        <listOfProducts>
          <speciesReference species="M_co2_c" stoichiometry="1"/>
          <speciesReference species="M_hxcoa_c" stoichiometry="1"/>
        </listOfProducts>
        <kineticLaw>
          <listOfParameters>
            <parameter id="LOWER_BOUND" value="0" units="mmol_per_gdW_per_hr"/>
            <parameter id="UPPER_BOUND" value="54.9450549450549" units="mmol_per_gdW_per_hr"/>
            <parameter id="OBJECTIVE_COEFFICIENT" value="0"/>
          </listOfParameters>
        </kineticLaw>
      </reaction>
      <reaction id="R_FAS80" name="R_FAS80" reversible="false">
        <notes>
          <body xmlns="http://www.w3.org/1999/xhtml">
            <p>SUBSYSTEM: Fatty Acid  Biosynthesis</p>
            <p>CARBON_TRANSITIONS: hxa_c + malcoa_c -- octa_c + co2_c	abcdef + ghi : abcdefgh + i</p>
            <p>GENE_ASSOCIATION:     (YGR037C and YNR016C and (YKL182W and YPL231W))</p>
            <p>FLUX VALUE: 0.0021978021978,0.0,0.0021978021978,0.0</p>
          </body>
        </notes>
        <listOfReactants>
          <speciesReference species="M_hxa_c" stoichiometry="1"/>
          <speciesReference species="M_malcoa_c" stoichiometry="1"/>
        </listOfReactants>
        <listOfProducts>
          <speciesReference species="M_co2_c" stoichiometry="1"/>
          <speciesReference species="M_octa_c" stoichiometry="1"/>
        </listOfProducts>
        <kineticLaw>
          <listOfParameters>
            <parameter id="LOWER_BOUND" value="0" units="mmol_per_gdW_per_hr"/>
            <parameter id="UPPER_BOUND" value="54.9450549450549" units="mmol_per_gdW_per_hr"/>
            <parameter id="OBJECTIVE_COEFFICIENT" value="0"/>
          </listOfParameters>
        </kineticLaw>
      </reaction>
      <reaction id="R_FAS80COA" name="R_FAS80COA" reversible="false">
        <notes>
          <body xmlns="http://www.w3.org/1999/xhtml">
            <p>SUBSYSTEM: Fatty Acid  Biosynthesis</p>
            <p>CARBON_TRANSITIONS: hxcoa_c + malcoa_c -- occoa_c + co2_c	abcdef + ghi : abcdefgh + i</p>
            <p>GENE_ASSOCIATION:     (YGR037C and YNR016C and (YKL182W and YPL231W))</p>
            <p>FLUX VALUE: 0.0208879120879,0.0,0.0208879120879,0.0</p>
          </body>
        </notes>
        <listOfReactants>
          <speciesReference species="M_hxcoa_c" stoichiometry="1"/>
          <speciesReference species="M_malcoa_c" stoichiometry="1"/>
        </listOfReactants>
        <listOfProducts>
          <speciesReference species="M_co2_c" stoichiometry="1"/>
          <speciesReference species="M_occoa_c" stoichiometry="1"/>
        </listOfProducts>
        <kineticLaw>
          <listOfParameters>
            <parameter id="LOWER_BOUND" value="0" units="mmol_per_gdW_per_hr"/>
            <parameter id="UPPER_BOUND" value="54.9450549450549" units="mmol_per_gdW_per_hr"/>
            <parameter id="OBJECTIVE_COEFFICIENT" value="0"/>
          </listOfParameters>
        </kineticLaw>
      </reaction>
      <reaction id="R_FBA" name="R_FBA" reversible="true">
        <notes>
          <body xmlns="http://www.w3.org/1999/xhtml">
            <p>SUBSYSTEM: Glycolysis/Gluconeogenesis</p>
            <p>CARBON_TRANSITIONS: fdp_c == g3p_c + dhap_c	abcdef : cba + def</p>
            <p>GENE_ASSOCIATION:     YKL060C</p>
            <p>FLUX VALUE: 3.89383788875,2.97136486832,0.922473020431,2.97136486832</p>
          </body>
        </notes>
        <listOfReactants>
          <speciesReference species="M_fdp_c" stoichiometry="1"/>
        </listOfReactants>
        <listOfProducts>
          <speciesReference species="M_dhap_c" stoichiometry="1"/>
          <speciesReference species="M_g3p_c" stoichiometry="1"/>
        </listOfProducts>
        <kineticLaw>
          <listOfParameters>
            <parameter id="LOWER_BOUND" value="-54.9450549450549" units="mmol_per_gdW_per_hr"/>
            <parameter id="UPPER_BOUND" value="54.9450549450549" units="mmol_per_gdW_per_hr"/>
            <parameter id="OBJECTIVE_COEFFICIENT" value="0"/>
          </listOfParameters>
        </kineticLaw>
      </reaction>
      <reaction id="R_FUM" name="R_FUM" reversible="true">
        <notes>
          <body xmlns="http://www.w3.org/1999/xhtml">
            <p>SUBSYSTEM: Oxidative Phosphorylation</p>
            <p>CARBON_TRANSITIONS: fum_c == mal_L_c	abcd : abcd</p>
            <p>GENE_ASSOCIATION:     YPL262W</p>
            <p>FLUX VALUE: 0.185024971537,0.0,0.185024971537,0.0</p>
          </body>
        </notes>
        <listOfReactants>
          <speciesReference species="M_fum_c" stoichiometry="1"/>
        </listOfReactants>
        <listOfProducts>
          <speciesReference species="M_mal_L_c" stoichiometry="1"/>
        </listOfProducts>
        <kineticLaw>
          <listOfParameters>
            <parameter id="LOWER_BOUND" value="-54.9450549450549" units="mmol_per_gdW_per_hr"/>
            <parameter id="UPPER_BOUND" value="54.9450549450549" units="mmol_per_gdW_per_hr"/>
            <parameter id="OBJECTIVE_COEFFICIENT" value="0"/>
          </listOfParameters>
        </kineticLaw>
      </reaction>
      <reaction id="R_FUMm" name="R_FUMm" reversible="true">
        <notes>
          <body xmlns="http://www.w3.org/1999/xhtml">
            <p>SUBSYSTEM: Oxidative Phosphorylation</p>
            <p>CARBON_TRANSITIONS: fum_m == mal_L_m	abcd : abcd</p>
            <p>GENE_ASSOCIATION:     YPL262W</p>
            <p>FLUX VALUE: 0.0,0.0,0.0,0.0</p>
          </body>
        </notes>
        <listOfReactants>
          <speciesReference species="M_fum_m" stoichiometry="1"/>
        </listOfReactants>
        <listOfProducts>
          <speciesReference species="M_mal_L_m" stoichiometry="1"/>
        </listOfProducts>
        <kineticLaw>
          <listOfParameters>
            <parameter id="LOWER_BOUND" value="-54.9450549450549" units="mmol_per_gdW_per_hr"/>
            <parameter id="UPPER_BOUND" value="54.9450549450549" units="mmol_per_gdW_per_hr"/>
            <parameter id="OBJECTIVE_COEFFICIENT" value="0"/>
          </listOfParameters>
        </kineticLaw>
      </reaction>
      <reaction id="R_G3PD1ir" name="R_G3PD1ir" reversible="false">
        <notes>
          <body xmlns="http://www.w3.org/1999/xhtml">
            <p>SUBSYSTEM: Glycerolipid Metabolism</p>
            <p>CARBON_TRANSITIONS: dhap_c -- glyc3p_c	abc : abc</p>
            <p>GENE_ASSOCIATION:     YDL022W</p>
            <p>FLUX VALUE: 0.165323736264,0.0,0.165323736264,0.0</p>
          </body>
        </notes>
        <listOfReactants>
          <speciesReference species="M_dhap_c" stoichiometry="1"/>
        </listOfReactants>
        <listOfProducts>
          <speciesReference species="M_glyc3p_c" stoichiometry="1"/>
        </listOfProducts>
        <kineticLaw>
          <listOfParameters>
            <parameter id="LOWER_BOUND" value="0" units="mmol_per_gdW_per_hr"/>
            <parameter id="UPPER_BOUND" value="54.9450549450549" units="mmol_per_gdW_per_hr"/>
            <parameter id="OBJECTIVE_COEFFICIENT" value="0"/>
          </listOfParameters>
        </kineticLaw>
      </reaction>
      <reaction id="R_G3PT" name="R_G3PT" reversible="false">
        <notes>
          <body xmlns="http://www.w3.org/1999/xhtml">
            <p>SUBSYSTEM: Glycerolipid Metabolism</p>
            <p>CARBON_TRANSITIONS: glyc3p_c -- glyc_c	abc : abc</p>
            <p>GENE_ASSOCIATION:     (YER062C or YIL053W)</p>
            <p>FLUX VALUE: 0.164835164835,0.0,0.164835164835,0.0</p>
          </body>
        </notes>
        <listOfReactants>
          <speciesReference species="M_glyc3p_c" stoichiometry="1"/>
        </listOfReactants>
        <listOfProducts>
          <speciesReference species="M_glyc_c" stoichiometry="1"/>
        </listOfProducts>
        <kineticLaw>
          <listOfParameters>
            <parameter id="LOWER_BOUND" value="0" units="mmol_per_gdW_per_hr"/>
            <parameter id="UPPER_BOUND" value="54.9450549450549" units="mmol_per_gdW_per_hr"/>
            <parameter id="OBJECTIVE_COEFFICIENT" value="0"/>
          </listOfParameters>
        </kineticLaw>
      </reaction>
      <reaction id="R_G6PDH2" name="R_G6PDH2" reversible="false">
        <notes>
          <body xmlns="http://www.w3.org/1999/xhtml">
            <p>SUBSYSTEM: Pentose Phosphate Pathway</p>
            <p>CARBON_TRANSITIONS: g6p_c -- 6pgl_c	abcdef : abcdef</p>
            <p>GENE_ASSOCIATION:     YNL241C</p>
            <p>FLUX VALUE: 0.0330715760698,0.0,0.0330715760698,0.0</p>
          </body>
        </notes>
        <listOfReactants>
          <speciesReference species="M_g6p_c" stoichiometry="1"/>
        </listOfReactants>
        <listOfProducts>
          <speciesReference species="M_6pgl_c" stoichiometry="1"/>
        </listOfProducts>
        <kineticLaw>
          <listOfParameters>
            <parameter id="LOWER_BOUND" value="0" units="mmol_per_gdW_per_hr"/>
            <parameter id="UPPER_BOUND" value="54.9450549450549" units="mmol_per_gdW_per_hr"/>
            <parameter id="OBJECTIVE_COEFFICIENT" value="0"/>
          </listOfParameters>
        </kineticLaw>
      </reaction>
      <reaction id="R_G6PDH2er" name="R_G6PDH2er" reversible="false">
        <notes>
          <body xmlns="http://www.w3.org/1999/xhtml">
            <p>SUBSYSTEM: Pentose Phosphate Pathway</p>
            <p>CARBON_TRANSITIONS: g6p_r -- 6pgl_r	abcdef : abcdef</p>
            <p>GENE_ASSOCIATION:     </p>
            <p>FLUX VALUE: 5.7362637363e-05,0.0,5.7362637363e-05,0.0</p>
          </body>
        </notes>
        <listOfReactants>
          <speciesReference species="M_g6p_r" stoichiometry="1"/>
        </listOfReactants>
        <listOfProducts>
          <speciesReference species="M_6pgl_r" stoichiometry="1"/>
        </listOfProducts>
        <kineticLaw>
          <listOfParameters>
            <parameter id="LOWER_BOUND" value="0" units="mmol_per_gdW_per_hr"/>
            <parameter id="UPPER_BOUND" value="54.9450549450549" units="mmol_per_gdW_per_hr"/>
            <parameter id="OBJECTIVE_COEFFICIENT" value="0"/>
          </listOfParameters>
        </kineticLaw>
      </reaction>
      <reaction id="R_G6Pter" name="R_G6Pter" reversible="true">
        <notes>
          <body xmlns="http://www.w3.org/1999/xhtml">
            <p>SUBSYSTEM: Transport, Endoplasmic Reticular</p>
            <p>CARBON_TRANSITIONS: g6p_c == g6p_r	abcdef : abcdef</p>
            <p>GENE_ASSOCIATION:     </p>
            <p>FLUX VALUE: 6.82637981796,6.82632245533,5.73626373619e-05,6.82632245533</p>
          </body>
        </notes>
        <listOfReactants>
          <speciesReference species="M_g6p_c" stoichiometry="1"/>
        </listOfReactants>
        <listOfProducts>
          <speciesReference species="M_g6p_r" stoichiometry="1"/>
        </listOfProducts>
        <kineticLaw>
          <listOfParameters>
            <parameter id="LOWER_BOUND" value="-54.9450549450549" units="mmol_per_gdW_per_hr"/>
            <parameter id="UPPER_BOUND" value="54.9450549450549" units="mmol_per_gdW_per_hr"/>
            <parameter id="OBJECTIVE_COEFFICIENT" value="0"/>
          </listOfParameters>
        </kineticLaw>
      </reaction>
      <reaction id="R_GAPD" name="R_GAPD" reversible="true">
        <notes>
          <body xmlns="http://www.w3.org/1999/xhtml">
            <p>SUBSYSTEM: Glycolysis/Gluconeogenesis</p>
            <p>CARBON_TRANSITIONS: g3p_c == 13dpg_c	abc : abc</p>
            <p>GENE_ASSOCIATION:     (YJL052W or YJR009C or YGR192C)</p>
            <p>FLUX VALUE: 1.68572240505,0.0,1.68572240505,0.0</p>
          </body>
        </notes>
        <listOfReactants>
          <speciesReference species="M_g3p_c" stoichiometry="1"/>
        </listOfReactants>
        <listOfProducts>
          <speciesReference species="M_13dpg_c" stoichiometry="1"/>
        </listOfProducts>
        <kineticLaw>
          <listOfParameters>
            <parameter id="LOWER_BOUND" value="-54.9450549450549" units="mmol_per_gdW_per_hr"/>
            <parameter id="UPPER_BOUND" value="54.9450549450549" units="mmol_per_gdW_per_hr"/>
            <parameter id="OBJECTIVE_COEFFICIENT" value="0"/>
          </listOfParameters>
        </kineticLaw>
      </reaction>
      <reaction id="R_GHMT2r" name="R_GHMT2r" reversible="true">
        <notes>
          <body xmlns="http://www.w3.org/1999/xhtml">
            <p>SUBSYSTEM: Glycine and Serine Metabolism</p>
            <p>CARBON_TRANSITIONS: ser_L_c == mlthf_c + gly_c	abc : c + ab</p>
            <p>GENE_ASSOCIATION:     YLR058C</p>
            <p>FLUX VALUE: 0.00667147252742,0.0,0.00667147252742,0.0</p>
          </body>
        </notes>
        <listOfReactants>
          <speciesReference species="M_ser_L_c" stoichiometry="1"/>
        </listOfReactants>
        <listOfProducts>
          <speciesReference species="M_gly_c" stoichiometry="1"/>
          <speciesReference species="M_mlthf_c" stoichiometry="1"/>
        </listOfProducts>
        <kineticLaw>
          <listOfParameters>
            <parameter id="LOWER_BOUND" value="-54.9450549450549" units="mmol_per_gdW_per_hr"/>
            <parameter id="UPPER_BOUND" value="54.9450549450549" units="mmol_per_gdW_per_hr"/>
            <parameter id="OBJECTIVE_COEFFICIENT" value="0"/>
          </listOfParameters>
        </kineticLaw>
      </reaction>
      <reaction id="R_GLCt1" name="R_GLCt1" reversible="false">
        <notes>
          <body xmlns="http://www.w3.org/1999/xhtml">
            <p>SUBSYSTEM: Transport, Extracellular</p>
            <p>CARBON_TRANSITIONS: glc_D_e -- glc_D_c	abcdef : abcdef</p>
            <p>GENE_ASSOCIATION:     (YHR092C or YLR081W or YOL156W or YDR536W or YHR094C or YEL069C or YDL245C or YJR158W or YFL011W or YNR072W or YMR011W or YDR345C or YHR096C or YDR343C or YDR342C or YJL214W or YJL219W)</p>
            <p>FLUX VALUE: 1.0,0.0,1.0,0.0</p>
          </body>
        </notes>
        <listOfReactants>
          <speciesReference species="M_glc_D_e" stoichiometry="1"/>
        </listOfReactants>
        <listOfProducts>
          <speciesReference species="M_glc_D_c" stoichiometry="1"/>
        </listOfProducts>
        <kineticLaw>
          <listOfParameters>
            <parameter id="LOWER_BOUND" value="1" units="mmol_per_gdW_per_hr"/>
            <parameter id="UPPER_BOUND" value="1" units="mmol_per_gdW_per_hr"/>
            <parameter id="OBJECTIVE_COEFFICIENT" value="0"/>
          </listOfParameters>
        </kineticLaw>
      </reaction>
      <reaction id="R_GLNS" name="R_GLNS" reversible="false">
        <notes>
          <body xmlns="http://www.w3.org/1999/xhtml">
            <p>SUBSYSTEM: Glutamine Metabolism</p>
            <p>CARBON_TRANSITIONS: glu_L_c -- gln_L_c	abcde : abcde</p>
            <p>GENE_ASSOCIATION:     YPR035W</p>
            <p>FLUX VALUE: 0.016229076923,0.0,0.016229076923,0.0</p>
          </body>
        </notes>
        <listOfReactants>
          <speciesReference species="M_glu_L_c" stoichiometry="1"/>
        </listOfReactants>
        <listOfProducts>
          <speciesReference species="M_gln_L_c" stoichiometry="1"/>
        </listOfProducts>
        <kineticLaw>
          <listOfParameters>
            <parameter id="LOWER_BOUND" value="1e-06" units="mmol_per_gdW_per_hr"/>
            <parameter id="UPPER_BOUND" value="54.9450549450549" units="mmol_per_gdW_per_hr"/>
            <parameter id="OBJECTIVE_COEFFICIENT" value="0"/>
          </listOfParameters>
        </kineticLaw>
      </reaction>
      <reaction id="R_GLUDyi" name="R_GLUDyi" reversible="false">
        <notes>
          <body xmlns="http://www.w3.org/1999/xhtml">
            <p>SUBSYSTEM: Glutamate metabolism</p>
            <p>CARBON_TRANSITIONS: akg_c -- glu_L_c	abcde : abcde</p>
            <p>GENE_ASSOCIATION:     (YOR375C or YAL062W)</p>
            <p>FLUX VALUE: 0.123003683003,0.0,0.123003683003,0.0</p>
          </body>
        </notes>
        <listOfReactants>
          <speciesReference species="M_akg_c" stoichiometry="1"/>
        </listOfReactants>
        <listOfProducts>
          <speciesReference species="M_glu_L_c" stoichiometry="1"/>
        </listOfProducts>
        <kineticLaw>
          <listOfParameters>
            <parameter id="LOWER_BOUND" value="1e-06" units="mmol_per_gdW_per_hr"/>
            <parameter id="UPPER_BOUND" value="54.9450549450549" units="mmol_per_gdW_per_hr"/>
            <parameter id="OBJECTIVE_COEFFICIENT" value="0"/>
          </listOfParameters>
        </kineticLaw>
      </reaction>
      <reaction id="R_GLUPRT" name="R_GLUPRT" reversible="false">
        <notes>
          <body xmlns="http://www.w3.org/1999/xhtml">
            <p>SUBSYSTEM: Purine and Pyrimidine Biosynthesis</p>
            <p>CARBON_TRANSITIONS: gln_L_c + prpp_c -- glu_L_c + pram_c	abcde + ABCDE : abcde + ABCDE</p>
            <p>GENE_ASSOCIATION:     YMR300C</p>
            <p>FLUX VALUE: 0.00195804395601,0.0,0.00195804395601,0.0</p>
          </body>
        </notes>
        <listOfReactants>
          <speciesReference species="M_gln_L_c" stoichiometry="1"/>
          <speciesReference species="M_prpp_c" stoichiometry="1"/>
        </listOfReactants>
        <listOfProducts>
          <speciesReference species="M_glu_L_c" stoichiometry="1"/>
          <speciesReference species="M_pram_c" stoichiometry="1"/>
        </listOfProducts>
        <kineticLaw>
          <listOfParameters>
            <parameter id="LOWER_BOUND" value="1e-06" units="mmol_per_gdW_per_hr"/>
            <parameter id="UPPER_BOUND" value="54.9450549450549" units="mmol_per_gdW_per_hr"/>
            <parameter id="OBJECTIVE_COEFFICIENT" value="0"/>
          </listOfParameters>
        </kineticLaw>
      </reaction>
      <reaction id="R_GLUt7m" name="R_GLUt7m" reversible="false">
        <notes>
          <body xmlns="http://www.w3.org/1999/xhtml">
            <p>SUBSYSTEM: Transport, Mitochondrial</p>
            <p>CARBON_TRANSITIONS: glu_L_c -- glu_L_m	ABCDE : ABCDE</p>
            <p>GENE_ASSOCIATION:     YPR021C</p>
            <p>FLUX VALUE: 0.00635836263736,0.0,0.00635836263736,0.0</p>
          </body>
        </notes>
        <listOfReactants>
          <speciesReference species="M_glu_L_c" stoichiometry="1"/>
        </listOfReactants>
        <listOfProducts>
          <speciesReference species="M_glu_L_m" stoichiometry="1"/>
        </listOfProducts>
        <kineticLaw>
          <listOfParameters>
            <parameter id="LOWER_BOUND" value="0" units="mmol_per_gdW_per_hr"/>
            <parameter id="UPPER_BOUND" value="54.9450549450549" units="mmol_per_gdW_per_hr"/>
            <parameter id="OBJECTIVE_COEFFICIENT" value="0"/>
          </listOfParameters>
        </kineticLaw>
      </reaction>
      <reaction id="R_GLYCt" name="R_GLYCt" reversible="true">
        <notes>
          <body xmlns="http://www.w3.org/1999/xhtml">
            <p>SUBSYSTEM: Transport, Extracellular</p>
            <p>CARBON_TRANSITIONS: glyc_c == glyc_e	abc : abc</p>
            <p>GENE_ASSOCIATION:     YLL043W</p>
            <p>FLUX VALUE: 4.91867692593,4.7538417611,0.164835164835,4.7538417611</p>
          </body>
        </notes>
        <listOfReactants>
          <speciesReference species="M_glyc_c" stoichiometry="1"/>
        </listOfReactants>
        <listOfProducts>
          <speciesReference species="M_glyc_e" stoichiometry="1"/>
        </listOfProducts>
        <kineticLaw>
          <listOfParameters>
            <parameter id="LOWER_BOUND" value="-54.9450549450549" units="mmol_per_gdW_per_hr"/>
            <parameter id="UPPER_BOUND" value="54.9450549450549" units="mmol_per_gdW_per_hr"/>
            <parameter id="OBJECTIVE_COEFFICIENT" value="0"/>
          </listOfParameters>
        </kineticLaw>
      </reaction>
      <reaction id="R_GMPS2" name="R_GMPS2" reversible="false">
        <notes>
          <body xmlns="http://www.w3.org/1999/xhtml">
            <p>SUBSYSTEM: Purine and Pyrimidine Biosynthesis</p>
            <p>CARBON_TRANSITIONS: gln_L_c -- glu_L_c	abcde : abcde</p>
            <p>GENE_ASSOCIATION:     YMR217W</p>
            <p>FLUX VALUE: 0.000976945054947,0.0,0.000976945054947,0.0</p>
          </body>
        </notes>
        <listOfReactants>
          <speciesReference species="M_gln_L_c" stoichiometry="1"/>
        </listOfReactants>
        <listOfProducts>
          <speciesReference species="M_glu_L_c" stoichiometry="1"/>
        </listOfProducts>
        <kineticLaw>
          <listOfParameters>
            <parameter id="LOWER_BOUND" value="1e-06" units="mmol_per_gdW_per_hr"/>
            <parameter id="UPPER_BOUND" value="54.9450549450549" units="mmol_per_gdW_per_hr"/>
            <parameter id="OBJECTIVE_COEFFICIENT" value="0"/>
          </listOfParameters>
        </kineticLaw>
      </reaction>
      <reaction id="R_GND" name="R_GND" reversible="false">
        <notes>
          <body xmlns="http://www.w3.org/1999/xhtml">
            <p>SUBSYSTEM: Pentose Phosphate Pathway</p>
            <p>CARBON_TRANSITIONS: 6pgc_c -- co2_c + ru5p_D_c	abcdef : a + bcdef</p>
            <p>GENE_ASSOCIATION:     (YGR256W or YHR183W)</p>
            <p>FLUX VALUE: 0.0331289387072,0.0,0.0331289387072,0.0</p>
          </body>
        </notes>
        <listOfReactants>
          <speciesReference species="M_6pgc_c" stoichiometry="1"/>
        </listOfReactants>
        <listOfProducts>
          <speciesReference species="M_co2_c" stoichiometry="1"/>
          <speciesReference species="M_ru5p_D_c" stoichiometry="1"/>
        </listOfProducts>
        <kineticLaw>
          <listOfParameters>
            <parameter id="LOWER_BOUND" value="0" units="mmol_per_gdW_per_hr"/>
            <parameter id="UPPER_BOUND" value="54.9450549450549" units="mmol_per_gdW_per_hr"/>
            <parameter id="OBJECTIVE_COEFFICIENT" value="0"/>
          </listOfParameters>
        </kineticLaw>
      </reaction>
      <reaction id="R_HACNHm" name="R_HACNHm" reversible="true">
        <notes>
          <body xmlns="http://www.w3.org/1999/xhtml">
            <p>SUBSYSTEM: Threonine and Lysine Metabolism</p>
            <p>CARBON_TRANSITIONS: b124tc_m == hicit_m	abcdefg : abcdefg</p>
            <p>GENE_ASSOCIATION:     YDR234W</p>
            <p>FLUX VALUE: 7.15729313487,7.15163203597,0.0056610989011,7.15163203597</p>
          </body>
        </notes>
        <listOfReactants>
          <speciesReference species="M_b124tc_m" stoichiometry="1"/>
        </listOfReactants>
        <listOfProducts>
          <speciesReference species="M_hicit_m" stoichiometry="1"/>
        </listOfProducts>
        <kineticLaw>
          <listOfParameters>
            <parameter id="LOWER_BOUND" value="-54.9450549450549" units="mmol_per_gdW_per_hr"/>
            <parameter id="UPPER_BOUND" value="54.9450549450549" units="mmol_per_gdW_per_hr"/>
            <parameter id="OBJECTIVE_COEFFICIENT" value="0"/>
          </listOfParameters>
        </kineticLaw>
      </reaction>
      <reaction id="R_HCITSm" name="R_HCITSm" reversible="false">
        <notes>
          <body xmlns="http://www.w3.org/1999/xhtml">
            <p>SUBSYSTEM: Pyruvate Metabolism</p>
            <p>CARBON_TRANSITIONS: akg_m + accoa_m -- hcit_m	abcde + fg : abcdefg</p>
            <p>GENE_ASSOCIATION:     </p>
            <p>FLUX VALUE: 0.0056610989011,0.0,0.0056610989011,0.0</p>
          </body>
        </notes>
        <listOfReactants>
          <speciesReference species="M_accoa_m" stoichiometry="1"/>
          <speciesReference species="M_akg_m" stoichiometry="1"/>
        </listOfReactants>
        <listOfProducts>
          <speciesReference species="M_hcit_m" stoichiometry="1"/>
        </listOfProducts>
        <kineticLaw>
          <listOfParameters>
            <parameter id="LOWER_BOUND" value="0" units="mmol_per_gdW_per_hr"/>
            <parameter id="UPPER_BOUND" value="54.9450549450549" units="mmol_per_gdW_per_hr"/>
            <parameter id="OBJECTIVE_COEFFICIENT" value="0"/>
          </listOfParameters>
        </kineticLaw>
      </reaction>
      <reaction id="R_HCO3E" name="R_HCO3E" reversible="true">
        <notes>
          <body xmlns="http://www.w3.org/1999/xhtml">
            <p>SUBSYSTEM: Other</p>
            <p>CARBON_TRANSITIONS: co2_c == hco3_c	d : d</p>
            <p>GENE_ASSOCIATION:     </p>
            <p>FLUX VALUE: 4.70568077675,3.95147425774,0.754206519006,3.95147425774</p>
          </body>
        </notes>
        <listOfReactants>
          <speciesReference species="M_co2_c" stoichiometry="1"/>
        </listOfReactants>
        <listOfProducts>
          <speciesReference species="M_hco3_c" stoichiometry="1"/>
        </listOfProducts>
        <kineticLaw>
          <listOfParameters>
            <parameter id="LOWER_BOUND" value="-54.9450549450549" units="mmol_per_gdW_per_hr"/>
            <parameter id="UPPER_BOUND" value="54.9450549450549" units="mmol_per_gdW_per_hr"/>
            <parameter id="OBJECTIVE_COEFFICIENT" value="0"/>
          </listOfParameters>
        </kineticLaw>
      </reaction>
      <reaction id="R_HEX1" name="R_HEX1" reversible="false">
        <notes>
          <body xmlns="http://www.w3.org/1999/xhtml">
            <p>SUBSYSTEM: Glycolysis/Gluconeogenesis</p>
            <p>CARBON_TRANSITIONS: glc_D_c -- g6p_c	abcdef : abcdef</p>
            <p>GENE_ASSOCIATION:     (YFR053C or YGL253W or YCL040W)</p>
            <p>FLUX VALUE: 0.989010989011,0.0,0.989010989011,0.0</p>
          </body>
        </notes>
        <listOfReactants>
          <speciesReference species="M_glc_D_c" stoichiometry="1"/>
        </listOfReactants>
        <listOfProducts>
          <speciesReference species="M_g6p_c" stoichiometry="1"/>
        </listOfProducts>
        <kineticLaw>
          <listOfParameters>
            <parameter id="LOWER_BOUND" value="0" units="mmol_per_gdW_per_hr"/>
            <parameter id="UPPER_BOUND" value="54.9450549450549" units="mmol_per_gdW_per_hr"/>
            <parameter id="OBJECTIVE_COEFFICIENT" value="0"/>
          </listOfParameters>
        </kineticLaw>
      </reaction>
      <reaction id="R_HICITDm" name="R_HICITDm" reversible="true">
        <notes>
          <body xmlns="http://www.w3.org/1999/xhtml">
            <p>SUBSYSTEM: Threonine and Lysine Metabolism</p>
            <p>CARBON_TRANSITIONS: hicit_m == oxag_m	abcdefg : abcdefg</p>
            <p>GENE_ASSOCIATION:     YIL094C</p>
            <p>FLUX VALUE: 4.96227295069,4.95661185178,0.0056610989011,4.95661185178</p>
          </body>
        </notes>
        <listOfReactants>
          <speciesReference species="M_hicit_m" stoichiometry="1"/>
        </listOfReactants>
        <listOfProducts>
          <speciesReference species="M_oxag_m" stoichiometry="1"/>
        </listOfProducts>
        <kineticLaw>
          <listOfParameters>
            <parameter id="LOWER_BOUND" value="-54.9450549450549" units="mmol_per_gdW_per_hr"/>
            <parameter id="UPPER_BOUND" value="54.9450549450549" units="mmol_per_gdW_per_hr"/>
            <parameter id="OBJECTIVE_COEFFICIENT" value="0"/>
          </listOfParameters>
        </kineticLaw>
      </reaction>
      <reaction id="R_HSDxi" name="R_HSDxi" reversible="false">
        <notes>
          <body xmlns="http://www.w3.org/1999/xhtml">
            <p>SUBSYSTEM: Glycine and Serine Metabolism</p>
            <p>CARBON_TRANSITIONS: aspsa_c -- hom_L_c	abcd : abcd</p>
            <p>GENE_ASSOCIATION:     YJR139C</p>
            <p>FLUX VALUE: 0.00860143956044,0.0,0.00860143956044,0.0</p>
          </body>
        </notes>
        <listOfReactants>
          <speciesReference species="M_aspsa_c" stoichiometry="1"/>
        </listOfReactants>
        <listOfProducts>
          <speciesReference species="M_hom_L_c" stoichiometry="1"/>
        </listOfProducts>
        <kineticLaw>
          <listOfParameters>
            <parameter id="LOWER_BOUND" value="0" units="mmol_per_gdW_per_hr"/>
            <parameter id="UPPER_BOUND" value="54.9450549450549" units="mmol_per_gdW_per_hr"/>
            <parameter id="OBJECTIVE_COEFFICIENT" value="0"/>
          </listOfParameters>
        </kineticLaw>
      </reaction>
      <reaction id="R_HSERTA" name="R_HSERTA" reversible="false">
        <notes>
          <body xmlns="http://www.w3.org/1999/xhtml">
            <p>SUBSYSTEM: Methionine Metabolism</p>
            <p>CARBON_TRANSITIONS: hom_L_c + accoa_c -- achms_c	abcd + ij : abcdij</p>
            <p>GENE_ASSOCIATION:     YNL277W</p>
            <p>FLUX VALUE: 0.00100285714286,0.0,0.00100285714286,0.0</p>
          </body>
        </notes>
        <listOfReactants>
          <speciesReference species="M_accoa_c" stoichiometry="1"/>
          <speciesReference species="M_hom_L_c" stoichiometry="1"/>
        </listOfReactants>
        <listOfProducts>
          <speciesReference species="M_achms_c" stoichiometry="1"/>
        </listOfProducts>
        <kineticLaw>
          <listOfParameters>
            <parameter id="LOWER_BOUND" value="0" units="mmol_per_gdW_per_hr"/>
            <parameter id="UPPER_BOUND" value="54.9450549450549" units="mmol_per_gdW_per_hr"/>
            <parameter id="OBJECTIVE_COEFFICIENT" value="0"/>
          </listOfParameters>
        </kineticLaw>
      </reaction>
      <reaction id="R_HSK" name="R_HSK" reversible="false">
        <notes>
          <body xmlns="http://www.w3.org/1999/xhtml">
            <p>SUBSYSTEM: Glycine and Serine Metabolism</p>
            <p>CARBON_TRANSITIONS: hom_L_c -- phom_c	abcd : abcd</p>
            <p>GENE_ASSOCIATION:     YHR025W</p>
            <p>FLUX VALUE: 0.00759858241758,0.0,0.00759858241758,0.0</p>
          </body>
        </notes>
        <listOfReactants>
          <speciesReference species="M_hom_L_c" stoichiometry="1"/>
        </listOfReactants>
        <listOfProducts>
          <speciesReference species="M_phom_c" stoichiometry="1"/>
        </listOfProducts>
        <kineticLaw>
          <listOfParameters>
            <parameter id="LOWER_BOUND" value="0" units="mmol_per_gdW_per_hr"/>
            <parameter id="UPPER_BOUND" value="54.9450549450549" units="mmol_per_gdW_per_hr"/>
            <parameter id="OBJECTIVE_COEFFICIENT" value="0"/>
          </listOfParameters>
        </kineticLaw>
      </reaction>
      <reaction id="R_ICDHxm" name="R_ICDHxm" reversible="false">
        <notes>
          <body xmlns="http://www.w3.org/1999/xhtml">
            <p>SUBSYSTEM: Citric Acid Cycle</p>
            <p>CARBON_TRANSITIONS: icit_m -- akg_m + co2_m	abcdef : abcef + d</p>
            <p>GENE_ASSOCIATION:     (YNL037C and YOR136W)</p>
            <p>FLUX VALUE: 0.00248141758242,0.0,0.00248141758242,0.0</p>
          </body>
        </notes>
        <listOfReactants>
          <speciesReference species="M_icit_m" stoichiometry="1"/>
        </listOfReactants>
        <listOfProducts>
          <speciesReference species="M_akg_m" stoichiometry="1"/>
          <speciesReference species="M_co2_m" stoichiometry="1"/>
        </listOfProducts>
        <kineticLaw>
          <listOfParameters>
            <parameter id="LOWER_BOUND" value="0" units="mmol_per_gdW_per_hr"/>
            <parameter id="UPPER_BOUND" value="54.9450549450549" units="mmol_per_gdW_per_hr"/>
            <parameter id="OBJECTIVE_COEFFICIENT" value="0"/>
          </listOfParameters>
        </kineticLaw>
      </reaction>
      <reaction id="R_ICDHy" name="R_ICDHy" reversible="false">
        <notes>
          <body xmlns="http://www.w3.org/1999/xhtml">
            <p>SUBSYSTEM: Citric Acid Cycle</p>
            <p>CARBON_TRANSITIONS: icit_c -- akg_c + co2_c	abcdef : abcef + d</p>
            <p>GENE_ASSOCIATION:     YLR174W</p>
            <p>FLUX VALUE: 0.0176706703297,0.0,0.0176706703297,0.0</p>
          </body>
        </notes>
        <listOfReactants>
          <speciesReference species="M_icit_c" stoichiometry="1"/>
        </listOfReactants>
        <listOfProducts>
          <speciesReference species="M_akg_c" stoichiometry="1"/>
          <speciesReference species="M_co2_c" stoichiometry="1"/>
        </listOfProducts>
        <kineticLaw>
          <listOfParameters>
            <parameter id="LOWER_BOUND" value="0" units="mmol_per_gdW_per_hr"/>
            <parameter id="UPPER_BOUND" value="54.9450549450549" units="mmol_per_gdW_per_hr"/>
            <parameter id="OBJECTIVE_COEFFICIENT" value="0"/>
          </listOfParameters>
        </kineticLaw>
      </reaction>
      <reaction id="R_ICDHym" name="R_ICDHym" reversible="false">
        <notes>
          <body xmlns="http://www.w3.org/1999/xhtml">
            <p>SUBSYSTEM: Citric Acid Cycle</p>
            <p>CARBON_TRANSITIONS: icit_m -- akg_m + co2_m	abcdef : abcef + d</p>
            <p>GENE_ASSOCIATION:     YDL066W</p>
            <p>FLUX VALUE: 0.0,0.0,0.0,0.0</p>
          </body>
        </notes>
        <listOfReactants>
          <speciesReference species="M_icit_m" stoichiometry="1"/>
        </listOfReactants>
        <listOfProducts>
          <speciesReference species="M_akg_m" stoichiometry="1"/>
          <speciesReference species="M_co2_m" stoichiometry="1"/>
        </listOfProducts>
        <kineticLaw>
          <listOfParameters>
            <parameter id="LOWER_BOUND" value="0" units="mmol_per_gdW_per_hr"/>
            <parameter id="UPPER_BOUND" value="54.9450549450549" units="mmol_per_gdW_per_hr"/>
            <parameter id="OBJECTIVE_COEFFICIENT" value="0"/>
          </listOfParameters>
        </kineticLaw>
      </reaction>
      <reaction id="R_ICL" name="R_ICL" reversible="false">
        <notes>
          <body xmlns="http://www.w3.org/1999/xhtml">
            <p>SUBSYSTEM: Anaplerotic reactions</p>
            <p>CARBON_TRANSITIONS: icit_c -- glx_c + succ_c	abcdef : ab + fecd</p>
            <p>GENE_ASSOCIATION:     YER065C</p>
            <p>FLUX VALUE: 0.17759571879,0.0,0.17759571879,0.0</p>
          </body>
        </notes>
        <listOfReactants>
          <speciesReference species="M_icit_c" stoichiometry="1"/>
        </listOfReactants>
        <listOfProducts>
          <speciesReference species="M_glx_c" stoichiometry="1"/>
          <speciesReference species="M_succ_c" stoichiometry="1"/>
        </listOfProducts>
        <kineticLaw>
          <listOfParameters>
            <parameter id="LOWER_BOUND" value="0" units="mmol_per_gdW_per_hr"/>
            <parameter id="UPPER_BOUND" value="54.9450549450549" units="mmol_per_gdW_per_hr"/>
            <parameter id="OBJECTIVE_COEFFICIENT" value="0"/>
          </listOfParameters>
        </kineticLaw>
      </reaction>
      <reaction id="R_ILETA" name="R_ILETA" reversible="true">
        <notes>
          <body xmlns="http://www.w3.org/1999/xhtml">
            <p>SUBSYSTEM: Valine, Leucine, and Isoleucine Metabolism</p>
            <p>CARBON_TRANSITIONS: akg_c + ile_L_c == glu_L_c + 3mop_c	ABCDE + abcdef : ABCDE + abcdef</p>
            <p>GENE_ASSOCIATION:     YJR148W</p>
            <p>FLUX VALUE: 5.05371887583,5.05753052418,-0.00381164835165,5.05371887583</p>
          </body>
        </notes>
        <listOfReactants>
          <speciesReference species="M_akg_c" stoichiometry="1"/>
          <speciesReference species="M_ile_L_c" stoichiometry="1"/>
        </listOfReactants>
        <listOfProducts>
          <speciesReference species="M_3mop_c" stoichiometry="1"/>
          <speciesReference species="M_glu_L_c" stoichiometry="1"/>
        </listOfProducts>
        <kineticLaw>
          <listOfParameters>
            <parameter id="LOWER_BOUND" value="-54.9450549450549" units="mmol_per_gdW_per_hr"/>
            <parameter id="UPPER_BOUND" value="54.9450549450549" units="mmol_per_gdW_per_hr"/>
            <parameter id="OBJECTIVE_COEFFICIENT" value="0"/>
          </listOfParameters>
        </kineticLaw>
      </reaction>
      <reaction id="R_ILETAm" name="R_ILETAm" reversible="true">
        <notes>
          <body xmlns="http://www.w3.org/1999/xhtml">
            <p>SUBSYSTEM: Valine, Leucine, and Isoleucine Metabolism</p>
            <p>CARBON_TRANSITIONS: akg_m + ile_L_m == glu_L_m + 3mop_m	ABCDE + abcdef : ABCDE + abcdef</p>
            <p>GENE_ASSOCIATION:     YHR208W</p>
            <p>FLUX VALUE: 6.70589011174,6.70589011174,0.0,6.70589011174</p>
          </body>
        </notes>
        <listOfReactants>
          <speciesReference species="M_akg_m" stoichiometry="1"/>
          <speciesReference species="M_ile_L_m" stoichiometry="1"/>
        </listOfReactants>
        <listOfProducts>
          <speciesReference species="M_3mop_m" stoichiometry="1"/>
          <speciesReference species="M_glu_L_m" stoichiometry="1"/>
        </listOfProducts>
        <kineticLaw>
          <listOfParameters>
            <parameter id="LOWER_BOUND" value="-54.9450549450549" units="mmol_per_gdW_per_hr"/>
            <parameter id="UPPER_BOUND" value="54.9450549450549" units="mmol_per_gdW_per_hr"/>
            <parameter id="OBJECTIVE_COEFFICIENT" value="0"/>
          </listOfParameters>
        </kineticLaw>
      </reaction>
      <reaction id="R_IPMD" name="R_IPMD" reversible="false">
        <notes>
          <body xmlns="http://www.w3.org/1999/xhtml">
            <p>SUBSYSTEM: Valine, Leucine, and Isoleucine Metabolism</p>
            <p>CARBON_TRANSITIONS: 3c2hmp_c -- 3c4mop_c	abcdefg : abcdefg</p>
            <p>GENE_ASSOCIATION:     YCL018W</p>
            <p>FLUX VALUE: 0.00586285714286,0.0,0.00586285714286,0.0</p>
          </body>
        </notes>
        <listOfReactants>
          <speciesReference species="M_3c2hmp_c" stoichiometry="1"/>
        </listOfReactants>
        <listOfProducts>
          <speciesReference species="M_3c4mop_c" stoichiometry="1"/>
        </listOfProducts>
        <kineticLaw>
          <listOfParameters>
            <parameter id="LOWER_BOUND" value="0" units="mmol_per_gdW_per_hr"/>
            <parameter id="UPPER_BOUND" value="54.9450549450549" units="mmol_per_gdW_per_hr"/>
            <parameter id="OBJECTIVE_COEFFICIENT" value="0"/>
          </listOfParameters>
        </kineticLaw>
      </reaction>
      <reaction id="R_IPPMIa" name="R_IPPMIa" reversible="true">
        <notes>
          <body xmlns="http://www.w3.org/1999/xhtml">
            <p>SUBSYSTEM: Valine, Leucine, and Isoleucine Metabolism</p>
            <p>CARBON_TRANSITIONS: 3c2hmp_c == 2ippm_c	abcdefg : abcdefg</p>
            <p>GENE_ASSOCIATION:     YGL009C</p>
            <p>FLUX VALUE: 8.29541861371,8.30128147085,-0.00586285714286,8.29541861371</p>
          </body>
        </notes>
        <listOfReactants>
          <speciesReference species="M_3c2hmp_c" stoichiometry="1"/>
        </listOfReactants>
        <listOfProducts>
          <speciesReference species="M_2ippm_c" stoichiometry="1"/>
        </listOfProducts>
        <kineticLaw>
          <listOfParameters>
            <parameter id="LOWER_BOUND" value="-54.9450549450549" units="mmol_per_gdW_per_hr"/>
            <parameter id="UPPER_BOUND" value="54.9450549450549" units="mmol_per_gdW_per_hr"/>
            <parameter id="OBJECTIVE_COEFFICIENT" value="0"/>
          </listOfParameters>
        </kineticLaw>
      </reaction>
      <reaction id="R_IPPMIb" name="R_IPPMIb" reversible="true">
        <notes>
          <body xmlns="http://www.w3.org/1999/xhtml">
            <p>SUBSYSTEM: Valine, Leucine, and Isoleucine Metabolism</p>
            <p>CARBON_TRANSITIONS: 2ippm_c == 3c3hmp_c	abcdefg : abcdefg</p>
            <p>GENE_ASSOCIATION:     YGL009C</p>
            <p>FLUX VALUE: 7.37378682043,7.37964967757,-0.00586285714286,7.37378682043</p>
          </body>
        </notes>
        <listOfReactants>
          <speciesReference species="M_2ippm_c" stoichiometry="1"/>
        </listOfReactants>
        <listOfProducts>
          <speciesReference species="M_3c3hmp_c" stoichiometry="1"/>
        </listOfProducts>
        <kineticLaw>
          <listOfParameters>
            <parameter id="LOWER_BOUND" value="-54.9450549450549" units="mmol_per_gdW_per_hr"/>
            <parameter id="UPPER_BOUND" value="54.9450549450549" units="mmol_per_gdW_per_hr"/>
            <parameter id="OBJECTIVE_COEFFICIENT" value="0"/>
          </listOfParameters>
        </kineticLaw>
      </reaction>
      <reaction id="R_IPPS" name="R_IPPS" reversible="false">
        <notes>
          <body xmlns="http://www.w3.org/1999/xhtml">
            <p>SUBSYSTEM: Valine, Leucine, and Isoleucine Metabolism</p>
            <p>CARBON_TRANSITIONS: 3mob_c + accoa_c -- 3c3hmp_c	DGHEF + AB : ABDGHEF</p>
            <p>GENE_ASSOCIATION:     (YOR108W or YNL104C)</p>
            <p>FLUX VALUE: 0.0704610900955,0.0,0.0704610900955,0.0</p>
          </body>
        </notes>
        <listOfReactants>
          <speciesReference species="M_3mob_c" stoichiometry="1"/>
          <speciesReference species="M_accoa_c" stoichiometry="1"/>
        </listOfReactants>
        <listOfProducts>
          <speciesReference species="M_3c3hmp_c" stoichiometry="1"/>
        </listOfProducts>
        <kineticLaw>
          <listOfParameters>
            <parameter id="LOWER_BOUND" value="0" units="mmol_per_gdW_per_hr"/>
            <parameter id="UPPER_BOUND" value="54.9450549450549" units="mmol_per_gdW_per_hr"/>
            <parameter id="OBJECTIVE_COEFFICIENT" value="0"/>
          </listOfParameters>
        </kineticLaw>
      </reaction>
      <reaction id="R_IPPSm" name="R_IPPSm" reversible="false">
        <notes>
          <body xmlns="http://www.w3.org/1999/xhtml">
            <p>SUBSYSTEM: Valine, Leucine, and Isoleucine Metabolism</p>
            <p>CARBON_TRANSITIONS: 3mob_m + accoa_m -- 3c3hmp_m	DGHEF + AB : ABDGHEF</p>
            <p>GENE_ASSOCIATION:     YNL104C</p>
            <p>FLUX VALUE: 0.0,0.0,0.0,0.0</p>
          </body>
        </notes>
        <listOfReactants>
          <speciesReference species="M_3mob_m" stoichiometry="1"/>
          <speciesReference species="M_accoa_m" stoichiometry="1"/>
        </listOfReactants>
        <listOfProducts>
          <speciesReference species="M_3c3hmp_m" stoichiometry="1"/>
        </listOfProducts>
        <kineticLaw>
          <listOfParameters>
            <parameter id="LOWER_BOUND" value="0" units="mmol_per_gdW_per_hr"/>
            <parameter id="UPPER_BOUND" value="54.9450549450549" units="mmol_per_gdW_per_hr"/>
            <parameter id="OBJECTIVE_COEFFICIENT" value="0"/>
          </listOfParameters>
        </kineticLaw>
      </reaction>
      <reaction id="R_KARA1im" name="R_KARA1im" reversible="false">
        <notes>
          <body xmlns="http://www.w3.org/1999/xhtml">
            <p>SUBSYSTEM: Valine, Leucine, and Isoleucine Metabolism</p>
            <p>CARBON_TRANSITIONS: alac_S_m -- 23dhmb_m	abcde : abcde</p>
            <p>GENE_ASSOCIATION:     YLR355C</p>
            <p>FLUX VALUE: 0.0756949362494,0.0,0.0756949362494,0.0</p>
          </body>
        </notes>
        <listOfReactants>
          <speciesReference species="M_alac_S_m" stoichiometry="1"/>
        </listOfReactants>
        <listOfProducts>
          <speciesReference species="M_23dhmb_m" stoichiometry="1"/>
        </listOfProducts>
        <kineticLaw>
          <listOfParameters>
            <parameter id="LOWER_BOUND" value="0" units="mmol_per_gdW_per_hr"/>
            <parameter id="UPPER_BOUND" value="54.9450549450549" units="mmol_per_gdW_per_hr"/>
            <parameter id="OBJECTIVE_COEFFICIENT" value="0"/>
          </listOfParameters>
        </kineticLaw>
      </reaction>
      <reaction id="R_KARA2im" name="R_KARA2im" reversible="false">
        <notes>
          <body xmlns="http://www.w3.org/1999/xhtml">
            <p>SUBSYSTEM: Valine, Leucine, and Isoleucine Metabolism</p>
            <p>CARBON_TRANSITIONS: 2ahbut_m -- 23dhmp_m	abcdef : abcdef</p>
            <p>GENE_ASSOCIATION:     YLR355C</p>
            <p>FLUX VALUE: 0.00381164835165,0.0,0.00381164835165,0.0</p>
          </body>
        </notes>
        <listOfReactants>
          <speciesReference species="M_2ahbut_m" stoichiometry="1"/>
        </listOfReactants>
        <listOfProducts>
          <speciesReference species="M_23dhmp_m" stoichiometry="1"/>
        </listOfProducts>
        <kineticLaw>
          <listOfParameters>
            <parameter id="LOWER_BOUND" value="0" units="mmol_per_gdW_per_hr"/>
            <parameter id="UPPER_BOUND" value="54.9450549450549" units="mmol_per_gdW_per_hr"/>
            <parameter id="OBJECTIVE_COEFFICIENT" value="0"/>
          </listOfParameters>
        </kineticLaw>
      </reaction>
      <reaction id="R_LEUTA" name="R_LEUTA" reversible="true">
        <notes>
          <body xmlns="http://www.w3.org/1999/xhtml">
            <p>SUBSYSTEM: Valine, Leucine, and Isoleucine Metabolism</p>
            <p>CARBON_TRANSITIONS: leu_L_c + akg_c == glu_L_c + 4mop_c	abcdef + ABCDE : ABCDE + abcdef</p>
            <p>GENE_ASSOCIATION:     YJR148W</p>
            <p>FLUX VALUE: 7.21100601664,7.21686887378,-0.00586285714286,7.21100601664</p>
          </body>
        </notes>
        <listOfReactants>
          <speciesReference species="M_akg_c" stoichiometry="1"/>
          <speciesReference species="M_leu_L_c" stoichiometry="1"/>
        </listOfReactants>
        <listOfProducts>
          <speciesReference species="M_4mop_c" stoichiometry="1"/>
          <speciesReference species="M_glu_L_c" stoichiometry="1"/>
        </listOfProducts>
        <kineticLaw>
          <listOfParameters>
            <parameter id="LOWER_BOUND" value="-54.9450549450549" units="mmol_per_gdW_per_hr"/>
            <parameter id="UPPER_BOUND" value="54.9450549450549" units="mmol_per_gdW_per_hr"/>
            <parameter id="OBJECTIVE_COEFFICIENT" value="0"/>
          </listOfParameters>
        </kineticLaw>
      </reaction>
      <reaction id="R_LEUTAm" name="R_LEUTAm" reversible="true">
        <notes>
          <body xmlns="http://www.w3.org/1999/xhtml">
            <p>SUBSYSTEM: Valine, Leucine, and Isoleucine Metabolism</p>
            <p>CARBON_TRANSITIONS: leu_L_m + akg_m == glu_L_m + 4mop_m	abcdef + ABCDE : ABCDE + abcdef</p>
            <p>GENE_ASSOCIATION:     YHR208W</p>
            <p>FLUX VALUE: 3.49764849798,3.49764849798,0.0,3.49764849798</p>
          </body>
        </notes>
        <listOfReactants>
          <speciesReference species="M_akg_m" stoichiometry="1"/>
          <speciesReference species="M_leu_L_m" stoichiometry="1"/>
        </listOfReactants>
        <listOfProducts>
          <speciesReference species="M_4mop_m" stoichiometry="1"/>
          <speciesReference species="M_glu_L_m" stoichiometry="1"/>
        </listOfProducts>
        <kineticLaw>
          <listOfParameters>
            <parameter id="LOWER_BOUND" value="-54.9450549450549" units="mmol_per_gdW_per_hr"/>
            <parameter id="UPPER_BOUND" value="54.9450549450549" units="mmol_per_gdW_per_hr"/>
            <parameter id="OBJECTIVE_COEFFICIENT" value="0"/>
          </listOfParameters>
        </kineticLaw>
      </reaction>
      <reaction id="R_MALS" name="R_MALS" reversible="false">
        <notes>
          <body xmlns="http://www.w3.org/1999/xhtml">
            <p>SUBSYSTEM: Anaplerotic Reactions</p>
            <p>CARBON_TRANSITIONS: glx_c + accoa_c -- mal_L_c	ab + cd : abdc</p>
            <p>GENE_ASSOCIATION:     (YIR031C or YNL117W)</p>
            <p>FLUX VALUE: 0.165012957251,0.0,0.165012957251,0.0</p>
          </body>
        </notes>
        <listOfReactants>
          <speciesReference species="M_accoa_c" stoichiometry="1"/>
          <speciesReference species="M_glx_c" stoichiometry="1"/>
        </listOfReactants>
        <listOfProducts>
          <speciesReference species="M_mal_L_c" stoichiometry="1"/>
        </listOfProducts>
        <kineticLaw>
          <listOfParameters>
            <parameter id="LOWER_BOUND" value="0" units="mmol_per_gdW_per_hr"/>
            <parameter id="UPPER_BOUND" value="54.9450549450549" units="mmol_per_gdW_per_hr"/>
            <parameter id="OBJECTIVE_COEFFICIENT" value="0"/>
          </listOfParameters>
        </kineticLaw>
      </reaction>
      <reaction id="R_MALtm" name="R_MALtm" reversible="true">
        <notes>
          <body xmlns="http://www.w3.org/1999/xhtml">
            <p>SUBSYSTEM: Transport, Mitochondrial</p>
            <p>CARBON_TRANSITIONS: mal_L_c == mal_L_m	abcd : abcd</p>
            <p>GENE_ASSOCIATION:     YLR348C</p>
            <p>FLUX VALUE: 54.9450549451,54.5864550159,0.358599929212,54.5864550159</p>
          </body>
        </notes>
        <listOfReactants>
          <speciesReference species="M_mal_L_c" stoichiometry="1"/>
        </listOfReactants>
        <listOfProducts>
          <speciesReference species="M_mal_L_m" stoichiometry="1"/>
        </listOfProducts>
        <kineticLaw>
          <listOfParameters>
            <parameter id="LOWER_BOUND" value="-54.9450549450549" units="mmol_per_gdW_per_hr"/>
            <parameter id="UPPER_BOUND" value="54.9450549450549" units="mmol_per_gdW_per_hr"/>
            <parameter id="OBJECTIVE_COEFFICIENT" value="0"/>
          </listOfParameters>
        </kineticLaw>
      </reaction>
      <reaction id="R_MCITDm" name="R_MCITDm" reversible="true">
        <notes>
          <body xmlns="http://www.w3.org/1999/xhtml">
            <p>SUBSYSTEM: Threonine and Lysine Metabolism</p>
            <p>CARBON_TRANSITIONS: hcit_m == b124tc_m	abcdefg : abcdefg</p>
            <p>GENE_ASSOCIATION:     </p>
            <p>FLUX VALUE: 4.55297388309,4.54731278419,0.0056610989011,4.54731278419</p>
          </body>
        </notes>
        <listOfReactants>
          <speciesReference species="M_hcit_m" stoichiometry="1"/>
        </listOfReactants>
        <listOfProducts>
          <speciesReference species="M_b124tc_m" stoichiometry="1"/>
        </listOfProducts>
        <kineticLaw>
          <listOfParameters>
            <parameter id="LOWER_BOUND" value="-54.9450549450549" units="mmol_per_gdW_per_hr"/>
            <parameter id="UPPER_BOUND" value="54.9450549450549" units="mmol_per_gdW_per_hr"/>
            <parameter id="OBJECTIVE_COEFFICIENT" value="0"/>
          </listOfParameters>
        </kineticLaw>
      </reaction>
      <reaction id="R_MDH" name="R_MDH" reversible="true">
        <notes>
          <body xmlns="http://www.w3.org/1999/xhtml">
            <p>SUBSYSTEM: Oxidative Phosphorylation</p>
            <p>CARBON_TRANSITIONS: mal_L_c == oaa_c	abcd : (abcd;dcba)</p>
            <p>GENE_ASSOCIATION:     YOL126C</p>
            <p>FLUX VALUE: 0.0,0.258773444488,-0.258773444488,0.0</p>
          </body>
        </notes>
        <listOfReactants>
          <speciesReference species="M_mal_L_c" stoichiometry="1"/>
        </listOfReactants>
        <listOfProducts>
          <speciesReference species="M_oaa_c" stoichiometry="1"/>
        </listOfProducts>
        <kineticLaw>
          <listOfParameters>
            <parameter id="LOWER_BOUND" value="-54.9450549450549" units="mmol_per_gdW_per_hr"/>
            <parameter id="UPPER_BOUND" value="54.9450549450549" units="mmol_per_gdW_per_hr"/>
            <parameter id="OBJECTIVE_COEFFICIENT" value="0"/>
          </listOfParameters>
        </kineticLaw>
      </reaction>
      <reaction id="R_MDHm" name="R_MDHm" reversible="true">
        <notes>
          <body xmlns="http://www.w3.org/1999/xhtml">
            <p>SUBSYSTEM: Oxidative Phosphorylation</p>
            <p>CARBON_TRANSITIONS: mal_L_m == oaa_m	abcd : (abcd;dcba)</p>
            <p>GENE_ASSOCIATION:     YKL085W</p>
            <p>FLUX VALUE: 54.9450549451,54.6923610835,0.252693861647,54.6923610835</p>
          </body>
        </notes>
        <listOfReactants>
          <speciesReference species="M_mal_L_m" stoichiometry="1"/>
        </listOfReactants>
        <listOfProducts>
          <speciesReference species="M_oaa_m" stoichiometry="1"/>
        </listOfProducts>
        <kineticLaw>
          <listOfParameters>
            <parameter id="LOWER_BOUND" value="-54.9450549450549" units="mmol_per_gdW_per_hr"/>
            <parameter id="UPPER_BOUND" value="54.9450549450549" units="mmol_per_gdW_per_hr"/>
            <parameter id="OBJECTIVE_COEFFICIENT" value="0"/>
          </listOfParameters>
        </kineticLaw>
      </reaction>
      <reaction id="R_ME1m" name="R_ME1m" reversible="false">
        <notes>
          <body xmlns="http://www.w3.org/1999/xhtml">
            <p>SUBSYSTEM: Anaplerotic reactions</p>
            <p>CARBON_TRANSITIONS: mal_L_m -- pyr_m + co2_m	abcd : abc + d</p>
            <p>GENE_ASSOCIATION:     YKL029C</p>
            <p>FLUX VALUE: 0.27343224571,0.0,0.27343224571,0.0</p>
          </body>
        </notes>
        <listOfReactants>
          <speciesReference species="M_mal_L_m" stoichiometry="1"/>
        </listOfReactants>
        <listOfProducts>
          <speciesReference species="M_co2_m" stoichiometry="1"/>
          <speciesReference species="M_pyr_m" stoichiometry="1"/>
        </listOfProducts>
        <kineticLaw>
          <listOfParameters>
            <parameter id="LOWER_BOUND" value="0" units="mmol_per_gdW_per_hr"/>
            <parameter id="UPPER_BOUND" value="54.9450549450549" units="mmol_per_gdW_per_hr"/>
            <parameter id="OBJECTIVE_COEFFICIENT" value="0"/>
          </listOfParameters>
        </kineticLaw>
      </reaction>
      <reaction id="R_ME2m" name="R_ME2m" reversible="false">
        <notes>
          <body xmlns="http://www.w3.org/1999/xhtml">
            <p>SUBSYSTEM: Anaplerotic reactions</p>
            <p>CARBON_TRANSITIONS: mal_L_m -- pyr_m + co2_m	abcd : abc + d</p>
            <p>GENE_ASSOCIATION:     YKL029C</p>
            <p>FLUX VALUE: 0.0826852659197,0.0,0.0826852659197,0.0</p>
          </body>
        </notes>
        <listOfReactants>
          <speciesReference species="M_mal_L_m" stoichiometry="1"/>
        </listOfReactants>
        <listOfProducts>
          <speciesReference species="M_co2_m" stoichiometry="1"/>
          <speciesReference species="M_pyr_m" stoichiometry="1"/>
        </listOfProducts>
        <kineticLaw>
          <listOfParameters>
            <parameter id="LOWER_BOUND" value="0" units="mmol_per_gdW_per_hr"/>
            <parameter id="UPPER_BOUND" value="54.9450549450549" units="mmol_per_gdW_per_hr"/>
            <parameter id="OBJECTIVE_COEFFICIENT" value="0"/>
          </listOfParameters>
        </kineticLaw>
      </reaction>
      <reaction id="R_OAAt2m" name="R_OAAt2m" reversible="true">
        <notes>
          <body xmlns="http://www.w3.org/1999/xhtml">
            <p>SUBSYSTEM: Transport, Mitochondrial</p>
            <p>CARBON_TRANSITIONS: oaa_c == oaa_m	abcd : abcd</p>
            <p>GENE_ASSOCIATION:     YKL120W</p>
            <p>FLUX VALUE: 0.0,0.0,0.0,0.0</p>
          </body>
        </notes>
        <listOfReactants>
          <speciesReference species="M_oaa_c" stoichiometry="1"/>
        </listOfReactants>
        <listOfProducts>
          <speciesReference species="M_oaa_m" stoichiometry="1"/>
        </listOfProducts>
        <kineticLaw>
          <listOfParameters>
            <parameter id="LOWER_BOUND" value="-54.9450549450549" units="mmol_per_gdW_per_hr"/>
            <parameter id="UPPER_BOUND" value="54.9450549450549" units="mmol_per_gdW_per_hr"/>
            <parameter id="OBJECTIVE_COEFFICIENT" value="0"/>
          </listOfParameters>
        </kineticLaw>
      </reaction>
      <reaction id="R_OCBTi" name="R_OCBTi" reversible="true">
        <notes>
          <body xmlns="http://www.w3.org/1999/xhtml">
            <p>SUBSYSTEM: Arginine and Proline Metabolism</p>
            <p>CARBON_TRANSITIONS: cbp_c + orn_c == citr_L_c	f + abcde : abcdef</p>
            <p>GENE_ASSOCIATION:     YJL088W</p>
            <p>FLUX VALUE: 0.00317868131868,0.0,0.00317868131868,0.0</p>
          </body>
        </notes>
        <listOfReactants>
          <speciesReference species="M_cbp_c" stoichiometry="1"/>
          <speciesReference species="M_orn_c" stoichiometry="1"/>
        </listOfReactants>
        <listOfProducts>
          <speciesReference species="M_citr_L_c" stoichiometry="1"/>
        </listOfProducts>
        <kineticLaw>
          <listOfParameters>
            <parameter id="LOWER_BOUND" value="0" units="mmol_per_gdW_per_hr"/>
            <parameter id="UPPER_BOUND" value="54.9450549450549" units="mmol_per_gdW_per_hr"/>
            <parameter id="OBJECTIVE_COEFFICIENT" value="0"/>
          </listOfParameters>
        </kineticLaw>
      </reaction>
      <reaction id="R_OMCDC" name="R_OMCDC" reversible="false">
        <notes>
          <body xmlns="http://www.w3.org/1999/xhtml">
            <p>SUBSYSTEM: Valine, Leucine, and Isoleucine Metabolism</p>
            <p>CARBON_TRANSITIONS: 3c4mop_c -- 4mop_c + co2_c	ABDGHEF : ABDGHE + F</p>
            <p>GENE_ASSOCIATION:     YJR148W</p>
            <p>FLUX VALUE: 0.00586285714286,0.0,0.00586285714286,0.0</p>
          </body>
        </notes>
        <listOfReactants>
          <speciesReference species="M_3c4mop_c" stoichiometry="1"/>
        </listOfReactants>
        <listOfProducts>
          <speciesReference species="M_4mop_c" stoichiometry="1"/>
          <speciesReference species="M_co2_c" stoichiometry="1"/>
        </listOfProducts>
        <kineticLaw>
          <listOfParameters>
            <parameter id="LOWER_BOUND" value="0" units="mmol_per_gdW_per_hr"/>
            <parameter id="UPPER_BOUND" value="54.9450549450549" units="mmol_per_gdW_per_hr"/>
            <parameter id="OBJECTIVE_COEFFICIENT" value="0"/>
          </listOfParameters>
        </kineticLaw>
      </reaction>
      <reaction id="R_OMCDCm" name="R_OMCDCm" reversible="false">
        <notes>
          <body xmlns="http://www.w3.org/1999/xhtml">
            <p>SUBSYSTEM: Valine, Leucine, and Isoleucine Metabolism</p>
            <p>CARBON_TRANSITIONS: 3c4mop_m -- 4mop_m + co2_m	ABDGHEF : ABDGHE + F</p>
            <p>GENE_ASSOCIATION:     YHR208W</p>
            <p>FLUX VALUE: 0.0,0.0,0.0,0.0</p>
          </body>
        </notes>
        <listOfReactants>
          <speciesReference species="M_3c4mop_m" stoichiometry="1"/>
        </listOfReactants>
        <listOfProducts>
          <speciesReference species="M_4mop_m" stoichiometry="1"/>
          <speciesReference species="M_co2_m" stoichiometry="1"/>
        </listOfProducts>
        <kineticLaw>
          <listOfParameters>
            <parameter id="LOWER_BOUND" value="0" units="mmol_per_gdW_per_hr"/>
            <parameter id="UPPER_BOUND" value="54.9450549450549" units="mmol_per_gdW_per_hr"/>
            <parameter id="OBJECTIVE_COEFFICIENT" value="0"/>
          </listOfParameters>
        </kineticLaw>
      </reaction>
      <reaction id="R_ORNTACim" name="R_ORNTACim" reversible="false">
        <notes>
          <body xmlns="http://www.w3.org/1999/xhtml">
            <p>SUBSYSTEM: Arginine and Proline Metabolism</p>
            <p>CARBON_TRANSITIONS: acorn_m + glu_L_m -- acglu_m + orn_m	abcdepq + ABCDE : ABCDEpq + abcde</p>
            <p>GENE_ASSOCIATION:     YMR062C</p>
            <p>FLUX VALUE: 0.00317868131868,0.0,0.00317868131868,0.0</p>
          </body>
        </notes>
        <listOfReactants>
          <speciesReference species="M_acorn_m" stoichiometry="1"/>
          <speciesReference species="M_glu_L_m" stoichiometry="1"/>
        </listOfReactants>
        <listOfProducts>
          <speciesReference species="M_acglu_m" stoichiometry="1"/>
          <speciesReference species="M_orn_m" stoichiometry="1"/>
        </listOfProducts>
        <kineticLaw>
          <listOfParameters>
            <parameter id="LOWER_BOUND" value="0" units="mmol_per_gdW_per_hr"/>
            <parameter id="UPPER_BOUND" value="54.9450549450549" units="mmol_per_gdW_per_hr"/>
            <parameter id="OBJECTIVE_COEFFICIENT" value="0"/>
          </listOfParameters>
        </kineticLaw>
      </reaction>
      <reaction id="R_ORNt3m" name="R_ORNt3m" reversible="true">
        <notes>
          <body xmlns="http://www.w3.org/1999/xhtml">
            <p>SUBSYSTEM: Transport, Mitochondrial</p>
            <p>CARBON_TRANSITIONS: orn_m == orn_c	abcde : abcde</p>
            <p>GENE_ASSOCIATION:     YOR130C</p>
            <p>FLUX VALUE: 0.72691260265,0.723733921332,0.00317868131868,0.723733921332</p>
          </body>
        </notes>
        <listOfReactants>
          <speciesReference species="M_orn_m" stoichiometry="1"/>
        </listOfReactants>
        <listOfProducts>
          <speciesReference species="M_orn_c" stoichiometry="1"/>
        </listOfProducts>
        <kineticLaw>
          <listOfParameters>
            <parameter id="LOWER_BOUND" value="-54.9450549450549" units="mmol_per_gdW_per_hr"/>
            <parameter id="UPPER_BOUND" value="54.9450549450549" units="mmol_per_gdW_per_hr"/>
            <parameter id="OBJECTIVE_COEFFICIENT" value="0"/>
          </listOfParameters>
        </kineticLaw>
      </reaction>
      <reaction id="R_OXAGm" name="R_OXAGm" reversible="true">
        <notes>
          <body xmlns="http://www.w3.org/1999/xhtml">
            <p>SUBSYSTEM: Threonine and Lysine Metabolism</p>
            <p>CARBON_TRANSITIONS: oxag_m == 2oxoadp_m + co2_m	abcdefg : abcdfg + e</p>
            <p>GENE_ASSOCIATION:     </p>
            <p>FLUX VALUE: 4.05348612046,4.04782502156,0.0056610989011,4.04782502156</p>
          </body>
        </notes>
        <listOfReactants>
          <speciesReference species="M_oxag_m" stoichiometry="1"/>
        </listOfReactants>
        <listOfProducts>
          <speciesReference species="M_2oxoadp_m" stoichiometry="1"/>
          <speciesReference species="M_co2_m" stoichiometry="1"/>
        </listOfProducts>
        <kineticLaw>
          <listOfParameters>
            <parameter id="LOWER_BOUND" value="-54.9450549450549" units="mmol_per_gdW_per_hr"/>
            <parameter id="UPPER_BOUND" value="54.9450549450549" units="mmol_per_gdW_per_hr"/>
            <parameter id="OBJECTIVE_COEFFICIENT" value="0"/>
          </listOfParameters>
        </kineticLaw>
      </reaction>
      <reaction id="R_OXO2Ctm" name="R_OXO2Ctm" reversible="true">
        <notes>
          <body xmlns="http://www.w3.org/1999/xhtml">
            <p>SUBSYSTEM: Transport, Mitochondrial</p>
            <p>CARBON_TRANSITIONS: akg_m + oxag_c == akg_c + oxag_m	abcef + ABCDEFG : abcef + ABCDEFG</p>
            <p>GENE_ASSOCIATION:     (YPL134C or YOR222W)</p>
            <p>FLUX VALUE: 7.961854832,7.961854832,1.7763568394e-15,7.961854832</p>
          </body>
        </notes>
        <listOfReactants>
          <speciesReference species="M_oxag_c" stoichiometry="1"/>
          <speciesReference species="M_akg_m" stoichiometry="1"/>
        </listOfReactants>
        <listOfProducts>
          <speciesReference species="M_akg_c" stoichiometry="1"/>
          <speciesReference species="M_oxag_m" stoichiometry="1"/>
        </listOfProducts>
        <kineticLaw>
          <listOfParameters>
            <parameter id="LOWER_BOUND" value="-54.9450549450549" units="mmol_per_gdW_per_hr"/>
            <parameter id="UPPER_BOUND" value="54.9450549450549" units="mmol_per_gdW_per_hr"/>
            <parameter id="OBJECTIVE_COEFFICIENT" value="0"/>
          </listOfParameters>
        </kineticLaw>
      </reaction>
      <reaction id="R_PC" name="R_PC" reversible="false">
        <notes>
          <body xmlns="http://www.w3.org/1999/xhtml">
            <p>SUBSYSTEM: Anaplerotic reactions</p>
            <p>CARBON_TRANSITIONS: pyr_c + hco3_c -- oaa_c	abc + d : abcd</p>
            <p>GENE_ASSOCIATION:     (YGL062W or YBR218C)</p>
            <p>FLUX VALUE: 0.591524980545,0.0,0.591524980545,0.0</p>
          </body>
        </notes>
        <listOfReactants>
          <speciesReference species="M_hco3_c" stoichiometry="1"/>
          <speciesReference species="M_pyr_c" stoichiometry="1"/>
        </listOfReactants>
        <listOfProducts>
          <speciesReference species="M_oaa_c" stoichiometry="1"/>
        </listOfProducts>
        <kineticLaw>
          <listOfParameters>
            <parameter id="LOWER_BOUND" value="0" units="mmol_per_gdW_per_hr"/>
            <parameter id="UPPER_BOUND" value="54.9450549450549" units="mmol_per_gdW_per_hr"/>
            <parameter id="OBJECTIVE_COEFFICIENT" value="0"/>
          </listOfParameters>
        </kineticLaw>
      </reaction>
      <reaction id="R_PDHm" name="R_PDHm" reversible="false">
        <notes>
          <body xmlns="http://www.w3.org/1999/xhtml">
            <p>SUBSYSTEM: Glycolysis/Gluconeogenesis</p>
            <p>CARBON_TRANSITIONS: pyr_m -- co2_m + accoa_m	abc : a + bc</p>
            <p>GENE_ASSOCIATION:     ((YBR221C and YER178W) and YNL071W and YFL018C and YGR193C)</p>
            <p>FLUX VALUE: 0.258353960548,0.0,0.258353960548,0.0</p>
          </body>
        </notes>
        <listOfReactants>
          <speciesReference species="M_pyr_m" stoichiometry="1"/>
        </listOfReactants>
        <listOfProducts>
          <speciesReference species="M_accoa_m" stoichiometry="1"/>
          <speciesReference species="M_co2_m" stoichiometry="1"/>
        </listOfProducts>
        <kineticLaw>
          <listOfParameters>
            <parameter id="LOWER_BOUND" value="0" units="mmol_per_gdW_per_hr"/>
            <parameter id="UPPER_BOUND" value="54.9450549450549" units="mmol_per_gdW_per_hr"/>
            <parameter id="OBJECTIVE_COEFFICIENT" value="0"/>
          </listOfParameters>
        </kineticLaw>
      </reaction>
      <reaction id="R_PFK" name="R_PFK" reversible="false">
        <notes>
          <body xmlns="http://www.w3.org/1999/xhtml">
            <p>SUBSYSTEM: Glycolysis/Gluconeogenesis</p>
            <p>CARBON_TRANSITIONS: f6p_c -- fdp_c	abcdef : abcdef</p>
            <p>GENE_ASSOCIATION:     (YGR240C and YMR205C)</p>
            <p>FLUX VALUE: 0.922473020431,0.0,0.922473020431,0.0</p>
          </body>
        </notes>
        <listOfReactants>
          <speciesReference species="M_f6p_c" stoichiometry="1"/>
        </listOfReactants>
        <listOfProducts>
          <speciesReference species="M_fdp_c" stoichiometry="1"/>
        </listOfProducts>
        <kineticLaw>
          <listOfParameters>
            <parameter id="LOWER_BOUND" value="0" units="mmol_per_gdW_per_hr"/>
            <parameter id="UPPER_BOUND" value="54.9450549450549" units="mmol_per_gdW_per_hr"/>
            <parameter id="OBJECTIVE_COEFFICIENT" value="0"/>
          </listOfParameters>
        </kineticLaw>
      </reaction>
      <reaction id="R_PGCD" name="R_PGCD" reversible="false">
        <notes>
          <body xmlns="http://www.w3.org/1999/xhtml">
            <p>SUBSYSTEM: Glycine and Serine Metabolism</p>
            <p>CARBON_TRANSITIONS: 3pg_c -- 3php_c	abc : abc</p>
            <p>GENE_ASSOCIATION:     (YER081W or YIL074C)</p>
            <p>FLUX VALUE: 0.0112723516483,0.0,0.0112723516483,0.0</p>
          </body>
        </notes>
        <listOfReactants>
          <speciesReference species="M_3pg_c" stoichiometry="1"/>
        </listOfReactants>
        <listOfProducts>
          <speciesReference species="M_3php_c" stoichiometry="1"/>
        </listOfProducts>
        <kineticLaw>
          <listOfParameters>
            <parameter id="LOWER_BOUND" value="0" units="mmol_per_gdW_per_hr"/>
            <parameter id="UPPER_BOUND" value="54.9450549450549" units="mmol_per_gdW_per_hr"/>
            <parameter id="OBJECTIVE_COEFFICIENT" value="0"/>
          </listOfParameters>
        </kineticLaw>
      </reaction>
      <reaction id="R_PGI" name="R_PGI" reversible="true">
        <notes>
          <body xmlns="http://www.w3.org/1999/xhtml">
            <p>SUBSYSTEM: Glycolysis/Gluconeogenesis</p>
            <p>CARBON_TRANSITIONS: g6p_c == f6p_c	abcdef : abcdef</p>
            <p>GENE_ASSOCIATION:     YBR196C</p>
            <p>FLUX VALUE: 0.922148863491,0.0,0.922148863491,0.0</p>
          </body>
        </notes>
        <listOfReactants>
          <speciesReference species="M_g6p_c" stoichiometry="1"/>
        </listOfReactants>
        <listOfProducts>
          <speciesReference species="M_f6p_c" stoichiometry="1"/>
        </listOfProducts>
        <kineticLaw>
          <listOfParameters>
            <parameter id="LOWER_BOUND" value="-54.9450549450549" units="mmol_per_gdW_per_hr"/>
            <parameter id="UPPER_BOUND" value="54.9450549450549" units="mmol_per_gdW_per_hr"/>
            <parameter id="OBJECTIVE_COEFFICIENT" value="0"/>
          </listOfParameters>
        </kineticLaw>
      </reaction>
      <reaction id="R_PGK" name="R_PGK" reversible="true">
        <notes>
          <body xmlns="http://www.w3.org/1999/xhtml">
            <p>SUBSYSTEM: Glycolysis/Gluconeogenesis</p>
            <p>CARBON_TRANSITIONS: 3pg_c == 13dpg_c	abc : abc</p>
            <p>GENE_ASSOCIATION:     YCR012W</p>
            <p>FLUX VALUE: 0.124698105971,1.81042051102,-1.68572240505,0.124698105971</p>
          </body>
        </notes>
        <listOfReactants>
          <speciesReference species="M_3pg_c" stoichiometry="1"/>
        </listOfReactants>
        <listOfProducts>
          <speciesReference species="M_13dpg_c" stoichiometry="1"/>
        </listOfProducts>
        <kineticLaw>
          <listOfParameters>
            <parameter id="LOWER_BOUND" value="-54.9450549450549" units="mmol_per_gdW_per_hr"/>
            <parameter id="UPPER_BOUND" value="54.9450549450549" units="mmol_per_gdW_per_hr"/>
            <parameter id="OBJECTIVE_COEFFICIENT" value="0"/>
          </listOfParameters>
        </kineticLaw>
      </reaction>
      <reaction id="R_PGL" name="R_PGL" reversible="false">
        <notes>
          <body xmlns="http://www.w3.org/1999/xhtml">
            <p>SUBSYSTEM: Pentose Phosphate Pathway</p>
            <p>CARBON_TRANSITIONS: 6pgl_c -- 6pgc_c	abcdef : abcdef</p>
            <p>GENE_ASSOCIATION:     (YNR034W or YHR163W or YGR248W or YCR073W-A)</p>
            <p>FLUX VALUE: 0.0331289387072,0.0,0.0331289387072,0.0</p>
          </body>
        </notes>
        <listOfReactants>
          <speciesReference species="M_6pgl_c" stoichiometry="1"/>
        </listOfReactants>
        <listOfProducts>
          <speciesReference species="M_6pgc_c" stoichiometry="1"/>
        </listOfProducts>
        <kineticLaw>
          <listOfParameters>
            <parameter id="LOWER_BOUND" value="0" units="mmol_per_gdW_per_hr"/>
            <parameter id="UPPER_BOUND" value="54.9450549450549" units="mmol_per_gdW_per_hr"/>
            <parameter id="OBJECTIVE_COEFFICIENT" value="0"/>
          </listOfParameters>
        </kineticLaw>
      </reaction>
      <reaction id="R_PGM" name="R_PGM" reversible="true">
        <notes>
          <body xmlns="http://www.w3.org/1999/xhtml">
            <p>SUBSYSTEM: Glycolysis/Gluconeogenesis</p>
            <p>CARBON_TRANSITIONS: 2pg_c == 3pg_c	abc : abc</p>
            <p>GENE_ASSOCIATION:     (YKL152C or YDL021W or YOL056W)</p>
            <p>FLUX VALUE: 1.20512993315,2.87957998655,-1.6744500534,1.20512993315</p>
          </body>
        </notes>
        <listOfReactants>
          <speciesReference species="M_2pg_c" stoichiometry="1"/>
        </listOfReactants>
        <listOfProducts>
          <speciesReference species="M_3pg_c" stoichiometry="1"/>
        </listOfProducts>
        <kineticLaw>
          <listOfParameters>
            <parameter id="LOWER_BOUND" value="-54.9450549450549" units="mmol_per_gdW_per_hr"/>
            <parameter id="UPPER_BOUND" value="54.9450549450549" units="mmol_per_gdW_per_hr"/>
            <parameter id="OBJECTIVE_COEFFICIENT" value="0"/>
          </listOfParameters>
        </kineticLaw>
      </reaction>
      <reaction id="R_PHETA1" name="R_PHETA1" reversible="true">
        <notes>
          <body xmlns="http://www.w3.org/1999/xhtml">
            <p>SUBSYSTEM: Tyrosine, Tryptophan, and Phenylalanine Metabolism</p>
            <p>CARBON_TRANSITIONS: akg_c + phe_L_c == glu_L_c + phpyr_c	ABCDE + abcdefghi : ABCDE + abcdefghi</p>
            <p>GENE_ASSOCIATION:     (YHR137W or YGL202W)</p>
            <p>FLUX VALUE: 2.45083301046,2.45348158188,-0.00264857142857,2.45083301046</p>
          </body>
        </notes>
        <listOfReactants>
          <speciesReference species="M_akg_c" stoichiometry="1"/>
          <speciesReference species="M_phe_L_c" stoichiometry="1"/>
        </listOfReactants>
        <listOfProducts>
          <speciesReference species="M_glu_L_c" stoichiometry="1"/>
          <speciesReference species="M_phpyr_c" stoichiometry="1"/>
        </listOfProducts>
        <kineticLaw>
          <listOfParameters>
            <parameter id="LOWER_BOUND" value="-54.9450549450549" units="mmol_per_gdW_per_hr"/>
            <parameter id="UPPER_BOUND" value="54.9450549450549" units="mmol_per_gdW_per_hr"/>
            <parameter id="OBJECTIVE_COEFFICIENT" value="0"/>
          </listOfParameters>
        </kineticLaw>
      </reaction>
      <reaction id="R_PPCK" name="R_PPCK" reversible="false">
        <notes>
          <body xmlns="http://www.w3.org/1999/xhtml">
            <p>SUBSYSTEM: Anaplerotic reactions</p>
            <p>CARBON_TRANSITIONS: oaa_c -- pep_c + co2_c	abcd : abc + d</p>
            <p>GENE_ASSOCIATION:     YKR097W</p>
            <p>FLUX VALUE: 0.36158294265,0.0,0.36158294265,0.0</p>
          </body>
        </notes>
        <listOfReactants>
          <speciesReference species="M_oaa_c" stoichiometry="1"/>
        </listOfReactants>
        <listOfProducts>
          <speciesReference species="M_co2_c" stoichiometry="1"/>
          <speciesReference species="M_pep_c" stoichiometry="1"/>
        </listOfProducts>
        <kineticLaw>
          <listOfParameters>
            <parameter id="LOWER_BOUND" value="0" units="mmol_per_gdW_per_hr"/>
            <parameter id="UPPER_BOUND" value="54.9450549450549" units="mmol_per_gdW_per_hr"/>
            <parameter id="OBJECTIVE_COEFFICIENT" value="0"/>
          </listOfParameters>
        </kineticLaw>
      </reaction>
      <reaction id="R_PPND" name="R_PPND" reversible="false">
        <notes>
          <body xmlns="http://www.w3.org/1999/xhtml">
            <p>SUBSYSTEM: Tyrosine, Tryptophan, and Phenylalanine Metabolism</p>
            <p>CARBON_TRANSITIONS: pphn_c -- 34hpp_c + co2_c	abcdefghij : abcdefghi + j</p>
            <p>GENE_ASSOCIATION:     </p>
            <p>FLUX VALUE: 0.00201758241758,0.0,0.00201758241758,0.0</p>
          </body>
        </notes>
        <listOfReactants>
          <speciesReference species="M_pphn_c" stoichiometry="1"/>
        </listOfReactants>
        <listOfProducts>
          <speciesReference species="M_34hpp_c" stoichiometry="1"/>
          <speciesReference species="M_co2_c" stoichiometry="1"/>
        </listOfProducts>
        <kineticLaw>
          <listOfParameters>
            <parameter id="LOWER_BOUND" value="0" units="mmol_per_gdW_per_hr"/>
            <parameter id="UPPER_BOUND" value="54.9450549450549" units="mmol_per_gdW_per_hr"/>
            <parameter id="OBJECTIVE_COEFFICIENT" value="0"/>
          </listOfParameters>
        </kineticLaw>
      </reaction>
      <reaction id="R_PPNDH" name="R_PPNDH" reversible="false">
        <notes>
          <body xmlns="http://www.w3.org/1999/xhtml">
            <p>SUBSYSTEM: Tyrosine, Tryptophan, and Phenylalanine Metabolism</p>
            <p>CARBON_TRANSITIONS: pphn_c -- phpyr_c + co2_c	abcdefghij : abcdefghi + j</p>
            <p>GENE_ASSOCIATION:     YNL316C</p>
            <p>FLUX VALUE: 0.00264857142857,0.0,0.00264857142857,0.0</p>
          </body>
        </notes>
        <listOfReactants>
          <speciesReference species="M_pphn_c" stoichiometry="1"/>
        </listOfReactants>
        <listOfProducts>
          <speciesReference species="M_co2_c" stoichiometry="1"/>
          <speciesReference species="M_phpyr_c" stoichiometry="1"/>
        </listOfProducts>
        <kineticLaw>
          <listOfParameters>
            <parameter id="LOWER_BOUND" value="0" units="mmol_per_gdW_per_hr"/>
            <parameter id="UPPER_BOUND" value="54.9450549450549" units="mmol_per_gdW_per_hr"/>
            <parameter id="OBJECTIVE_COEFFICIENT" value="0"/>
          </listOfParameters>
        </kineticLaw>
      </reaction>
      <reaction id="R_PRPPS" name="R_PRPPS" reversible="true">
        <notes>
          <body xmlns="http://www.w3.org/1999/xhtml">
            <p>SUBSYSTEM: Histidine Metabolism</p>
            <p>CARBON_TRANSITIONS: r5p_c == prpp_c	abcde : abcde</p>
            <p>GENE_ASSOCIATION:     (YER099C or YOL061W or YBL068W or YHL011C or YKL181W)</p>
            <p>FLUX VALUE: 3.77507229193,3.76905336885,0.00601892307689,3.76905336885</p>
          </body>
        </notes>
        <listOfReactants>
          <speciesReference species="M_r5p_c" stoichiometry="1"/>
        </listOfReactants>
        <listOfProducts>
          <speciesReference species="M_prpp_c" stoichiometry="1"/>
        </listOfProducts>
        <kineticLaw>
          <listOfParameters>
            <parameter id="LOWER_BOUND" value="-54.9450549450549" units="mmol_per_gdW_per_hr"/>
            <parameter id="UPPER_BOUND" value="54.9450549450549" units="mmol_per_gdW_per_hr"/>
            <parameter id="OBJECTIVE_COEFFICIENT" value="0"/>
          </listOfParameters>
        </kineticLaw>
      </reaction>
      <reaction id="R_PSCVTi" name="R_PSCVTi" reversible="false">
        <notes>
          <body xmlns="http://www.w3.org/1999/xhtml">
            <p>SUBSYSTEM: Tyrosine, Tryptophan, and Phenylalanine Metabolism</p>
            <p>CARBON_TRANSITIONS: skm5p_c + pep_c -- 3psme_c	abcABCD + def : abcefABCDd</p>
            <p>GENE_ASSOCIATION:     YDR127W</p>
            <p>FLUX VALUE: 0.00522791208791,0.0,0.00522791208791,0.0</p>
          </body>
        </notes>
        <listOfReactants>
          <speciesReference species="M_pep_c" stoichiometry="1"/>
          <speciesReference species="M_skm5p_c" stoichiometry="1"/>
        </listOfReactants>
        <listOfProducts>
          <speciesReference species="M_3psme_c" stoichiometry="1"/>
        </listOfProducts>
        <kineticLaw>
          <listOfParameters>
            <parameter id="LOWER_BOUND" value="0" units="mmol_per_gdW_per_hr"/>
            <parameter id="UPPER_BOUND" value="54.9450549450549" units="mmol_per_gdW_per_hr"/>
            <parameter id="OBJECTIVE_COEFFICIENT" value="0"/>
          </listOfParameters>
        </kineticLaw>
      </reaction>
      <reaction id="R_PSERT" name="R_PSERT" reversible="false">
        <notes>
          <body xmlns="http://www.w3.org/1999/xhtml">
            <p>SUBSYSTEM: Glycine and Serine Metabolism</p>
            <p>CARBON_TRANSITIONS: glu_L_c + 3php_c -- akg_c + pser_L_c	ABCDE + abc : ABCDE + abc</p>
            <p>GENE_ASSOCIATION:     YOR184W</p>
            <p>FLUX VALUE: 0.0112723516483,0.0,0.0112723516483,0.0</p>
          </body>
        </notes>
        <listOfReactants>
          <speciesReference species="M_3php_c" stoichiometry="1"/>
          <speciesReference species="M_glu_L_c" stoichiometry="1"/>
        </listOfReactants>
        <listOfProducts>
          <speciesReference species="M_akg_c" stoichiometry="1"/>
          <speciesReference species="M_pser_L_c" stoichiometry="1"/>
        </listOfProducts>
        <kineticLaw>
          <listOfParameters>
            <parameter id="LOWER_BOUND" value="0" units="mmol_per_gdW_per_hr"/>
            <parameter id="UPPER_BOUND" value="54.9450549450549" units="mmol_per_gdW_per_hr"/>
            <parameter id="OBJECTIVE_COEFFICIENT" value="0"/>
          </listOfParameters>
        </kineticLaw>
      </reaction>
      <reaction id="R_PSP_L" name="R_PSP_L" reversible="false">
        <notes>
          <body xmlns="http://www.w3.org/1999/xhtml">
            <p>SUBSYSTEM: Glycine and Serine Metabolism</p>
            <p>CARBON_TRANSITIONS: pser_L_c -- ser_L_c	abc : abc</p>
            <p>GENE_ASSOCIATION:     YGR208W</p>
            <p>FLUX VALUE: 0.0112723516483,0.0,0.0112723516483,0.0</p>
          </body>
        </notes>
        <listOfReactants>
          <speciesReference species="M_pser_L_c" stoichiometry="1"/>
        </listOfReactants>
        <listOfProducts>
          <speciesReference species="M_ser_L_c" stoichiometry="1"/>
        </listOfProducts>
        <kineticLaw>
          <listOfParameters>
            <parameter id="LOWER_BOUND" value="0" units="mmol_per_gdW_per_hr"/>
            <parameter id="UPPER_BOUND" value="54.9450549450549" units="mmol_per_gdW_per_hr"/>
            <parameter id="OBJECTIVE_COEFFICIENT" value="0"/>
          </listOfParameters>
        </kineticLaw>
      </reaction>
      <reaction id="R_PYK" name="R_PYK" reversible="false">
        <notes>
          <body xmlns="http://www.w3.org/1999/xhtml">
            <p>SUBSYSTEM: Glycolysis/Gluconeogenesis</p>
            <p>CARBON_TRANSITIONS: pep_c -- pyr_c	abc : abc</p>
            <p>GENE_ASSOCIATION:     (YAL038W or YOR347C)</p>
            <p>FLUX VALUE: 2.02557717187,0.0,2.02557717187,0.0</p>
          </body>
        </notes>
        <listOfReactants>
          <speciesReference species="M_pep_c" stoichiometry="1"/>
        </listOfReactants>
        <listOfProducts>
          <speciesReference species="M_pyr_c" stoichiometry="1"/>
        </listOfProducts>
        <kineticLaw>
          <listOfParameters>
            <parameter id="LOWER_BOUND" value="0" units="mmol_per_gdW_per_hr"/>
            <parameter id="UPPER_BOUND" value="54.9450549450549" units="mmol_per_gdW_per_hr"/>
            <parameter id="OBJECTIVE_COEFFICIENT" value="0"/>
          </listOfParameters>
        </kineticLaw>
      </reaction>
      <reaction id="R_PYRDC" name="R_PYRDC" reversible="false">
        <notes>
          <body xmlns="http://www.w3.org/1999/xhtml">
            <p>SUBSYSTEM: Pyruvate Metabolism</p>
            <p>CARBON_TRANSITIONS: pyr_c -- co2_c + acald_c	abc : a + bc</p>
            <p>GENE_ASSOCIATION:     (YGR087C or YLR134W or YLR044C)</p>
            <p>FLUX VALUE: 1.33204183856,0.0,1.33204183856,0.0</p>
          </body>
        </notes>
        <listOfReactants>
          <speciesReference species="M_pyr_c" stoichiometry="1"/>
        </listOfReactants>
        <listOfProducts>
          <speciesReference species="M_acald_c" stoichiometry="1"/>
          <speciesReference species="M_co2_c" stoichiometry="1"/>
        </listOfProducts>
        <kineticLaw>
          <listOfParameters>
            <parameter id="LOWER_BOUND" value="0" units="mmol_per_gdW_per_hr"/>
            <parameter id="UPPER_BOUND" value="54.9450549450549" units="mmol_per_gdW_per_hr"/>
            <parameter id="OBJECTIVE_COEFFICIENT" value="0"/>
          </listOfParameters>
        </kineticLaw>
      </reaction>
      <reaction id="R_PYRt2m" name="R_PYRt2m" reversible="true">
        <notes>
          <body xmlns="http://www.w3.org/1999/xhtml">
            <p>SUBSYSTEM: Transport, Mitochondrial</p>
            <p>CARBON_TRANSITIONS: pyr_c == pyr_m	abc : abc</p>
            <p>GENE_ASSOCIATION:     </p>
            <p>FLUX VALUE: 0.0574379697692,0.0,0.0574379697692,0.0</p>
          </body>
        </notes>
        <listOfReactants>
          <speciesReference species="M_pyr_c" stoichiometry="1"/>
        </listOfReactants>
        <listOfProducts>
          <speciesReference species="M_pyr_m" stoichiometry="1"/>
        </listOfProducts>
        <kineticLaw>
          <listOfParameters>
            <parameter id="LOWER_BOUND" value="-54.9450549450549" units="mmol_per_gdW_per_hr"/>
            <parameter id="UPPER_BOUND" value="54.9450549450549" units="mmol_per_gdW_per_hr"/>
            <parameter id="OBJECTIVE_COEFFICIENT" value="0"/>
          </listOfParameters>
        </kineticLaw>
      </reaction>
      <reaction id="R_RPE" name="R_RPE" reversible="true">
        <notes>
          <body xmlns="http://www.w3.org/1999/xhtml">
            <p>SUBSYSTEM: Pentose Phosphate Pathway</p>
            <p>CARBON_TRANSITIONS: ru5p_D_c == xu5p_D_c	abcde : abcde</p>
            <p>GENE_ASSOCIATION:     YJL121C</p>
            <p>FLUX VALUE: 0.0163045965008,0.0,0.0163045965008,0.0</p>
          </body>
        </notes>
        <listOfReactants>
          <speciesReference species="M_ru5p_D_c" stoichiometry="1"/>
        </listOfReactants>
        <listOfProducts>
          <speciesReference species="M_xu5p_D_c" stoichiometry="1"/>
        </listOfProducts>
        <kineticLaw>
          <listOfParameters>
            <parameter id="LOWER_BOUND" value="-54.9450549450549" units="mmol_per_gdW_per_hr"/>
            <parameter id="UPPER_BOUND" value="54.9450549450549" units="mmol_per_gdW_per_hr"/>
            <parameter id="OBJECTIVE_COEFFICIENT" value="0"/>
          </listOfParameters>
        </kineticLaw>
      </reaction>
      <reaction id="R_RPI" name="R_RPI" reversible="true">
        <notes>
          <body xmlns="http://www.w3.org/1999/xhtml">
            <p>SUBSYSTEM: Pentose Phosphate Pathway</p>
            <p>CARBON_TRANSITIONS: r5p_c == ru5p_D_c	abcde : abcde</p>
            <p>GENE_ASSOCIATION:     YOR095C</p>
            <p>FLUX VALUE: 0.0,0.0167851773712,-0.0167851773712,0.0</p>
          </body>
        </notes>
        <listOfReactants>
          <speciesReference species="M_r5p_c" stoichiometry="1"/>
        </listOfReactants>
        <listOfProducts>
          <speciesReference species="M_ru5p_D_c" stoichiometry="1"/>
        </listOfProducts>
        <kineticLaw>
          <listOfParameters>
            <parameter id="LOWER_BOUND" value="-54.9450549450549" units="mmol_per_gdW_per_hr"/>
            <parameter id="UPPER_BOUND" value="54.9450549450549" units="mmol_per_gdW_per_hr"/>
            <parameter id="OBJECTIVE_COEFFICIENT" value="0"/>
          </listOfParameters>
        </kineticLaw>
      </reaction>
      <reaction id="R_SACCD1" name="R_SACCD1" reversible="true">
        <notes>
          <body xmlns="http://www.w3.org/1999/xhtml">
            <p>SUBSYSTEM: Threonine and Lysine Metabolism</p>
            <p>CARBON_TRANSITIONS: L2aadp6sa_c + glu_L_c == saccrp_L_c	abcdef + ABCDE : ABCDEabcdef</p>
            <p>GENE_ASSOCIATION:     YNR050C</p>
            <p>FLUX VALUE: 4.76821392279,4.76255282389,0.0056610989011,4.76255282389</p>
          </body>
        </notes>
        <listOfReactants>
          <speciesReference species="M_L2aadp6sa_c" stoichiometry="1"/>
          <speciesReference species="M_glu_L_c" stoichiometry="1"/>
        </listOfReactants>
        <listOfProducts>
          <speciesReference species="M_saccrp_L_c" stoichiometry="1"/>
        </listOfProducts>
        <kineticLaw>
          <listOfParameters>
            <parameter id="LOWER_BOUND" value="-54.9450549450549" units="mmol_per_gdW_per_hr"/>
            <parameter id="UPPER_BOUND" value="54.9450549450549" units="mmol_per_gdW_per_hr"/>
            <parameter id="OBJECTIVE_COEFFICIENT" value="0"/>
          </listOfParameters>
        </kineticLaw>
      </reaction>
      <reaction id="R_SACCD2" name="R_SACCD2" reversible="true">
        <notes>
          <body xmlns="http://www.w3.org/1999/xhtml">
            <p>SUBSYSTEM: Threonine and Lysine Metabolism</p>
            <p>CARBON_TRANSITIONS: saccrp_L_c == akg_c + lys_L_c	ABCDEabcdef : ABCDE + abcdef</p>
            <p>GENE_ASSOCIATION:     YIR034C</p>
            <p>FLUX VALUE: 2.45344026281,2.44777916391,0.0056610989011,2.44777916391</p>
          </body>
        </notes>
        <listOfReactants>
          <speciesReference species="M_saccrp_L_c" stoichiometry="1"/>
        </listOfReactants>
        <listOfProducts>
          <speciesReference species="M_akg_c" stoichiometry="1"/>
          <speciesReference species="M_lys_L_c" stoichiometry="1"/>
        </listOfProducts>
        <kineticLaw>
          <listOfParameters>
            <parameter id="LOWER_BOUND" value="-54.9450549450549" units="mmol_per_gdW_per_hr"/>
            <parameter id="UPPER_BOUND" value="54.9450549450549" units="mmol_per_gdW_per_hr"/>
            <parameter id="OBJECTIVE_COEFFICIENT" value="0"/>
          </listOfParameters>
        </kineticLaw>
      </reaction>
      <reaction id="R_SERATi" name="R_SERATi" reversible="false">
        <notes>
          <body xmlns="http://www.w3.org/1999/xhtml">
            <p>SUBSYSTEM: Cysteine Metabolism</p>
            <p>CARBON_TRANSITIONS: ser_L_c + accoa_c -- acser_c	abc + de : abcde</p>
            <p>GENE_ASSOCIATION:     </p>
            <p>FLUX VALUE: 0.000130549450549,0.0,0.000130549450549,0.0</p>
          </body>
        </notes>
        <listOfReactants>
          <speciesReference species="M_accoa_c" stoichiometry="1"/>
          <speciesReference species="M_ser_L_c" stoichiometry="1"/>
        </listOfReactants>
        <listOfProducts>
          <speciesReference species="M_acser_c" stoichiometry="1"/>
        </listOfProducts>
        <kineticLaw>
          <listOfParameters>
            <parameter id="LOWER_BOUND" value="0" units="mmol_per_gdW_per_hr"/>
            <parameter id="UPPER_BOUND" value="54.9450549450549" units="mmol_per_gdW_per_hr"/>
            <parameter id="OBJECTIVE_COEFFICIENT" value="0"/>
          </listOfParameters>
        </kineticLaw>
      </reaction>
      <reaction id="R_SHK3D" name="R_SHK3D" reversible="false">
        <notes>
          <body xmlns="http://www.w3.org/1999/xhtml">
            <p>SUBSYSTEM: Tyrosine, Tryptophan, and Phenylalanine Metabolism</p>
            <p>CARBON_TRANSITIONS: 3dhsk_c -- skm_c	abcdefg : abcdefg</p>
            <p>GENE_ASSOCIATION:     YDR127W</p>
            <p>FLUX VALUE: 0.00522791208791,0.0,0.00522791208791,0.0</p>
          </body>
        </notes>
        <listOfReactants>
          <speciesReference species="M_3dhsk_c" stoichiometry="1"/>
        </listOfReactants>
        <listOfProducts>
          <speciesReference species="M_skm_c" stoichiometry="1"/>
        </listOfProducts>
        <kineticLaw>
          <listOfParameters>
            <parameter id="LOWER_BOUND" value="0" units="mmol_per_gdW_per_hr"/>
            <parameter id="UPPER_BOUND" value="54.9450549450549" units="mmol_per_gdW_per_hr"/>
            <parameter id="OBJECTIVE_COEFFICIENT" value="0"/>
          </listOfParameters>
        </kineticLaw>
      </reaction>
      <reaction id="R_SHKK" name="R_SHKK" reversible="false">
        <notes>
          <body xmlns="http://www.w3.org/1999/xhtml">
            <p>SUBSYSTEM: Tyrosine, Tryptophan, and Phenylalanine Metabolism</p>
            <p>CARBON_TRANSITIONS: skm_c -- skm5p_c	abcdefg : abcdefg</p>
            <p>GENE_ASSOCIATION:     YDR127W</p>
            <p>FLUX VALUE: 0.00522791208791,0.0,0.00522791208791,0.0</p>
          </body>
        </notes>
        <listOfReactants>
          <speciesReference species="M_skm_c" stoichiometry="1"/>
        </listOfReactants>
        <listOfProducts>
          <speciesReference species="M_skm5p_c" stoichiometry="1"/>
        </listOfProducts>
        <kineticLaw>
          <listOfParameters>
            <parameter id="LOWER_BOUND" value="0" units="mmol_per_gdW_per_hr"/>
            <parameter id="UPPER_BOUND" value="54.9450549450549" units="mmol_per_gdW_per_hr"/>
            <parameter id="OBJECTIVE_COEFFICIENT" value="0"/>
          </listOfParameters>
        </kineticLaw>
      </reaction>
      <reaction id="R_SUCD1m" name="R_SUCD1m" reversible="true">
        <notes>
          <body xmlns="http://www.w3.org/1999/xhtml">
            <p>SUBSYSTEM: Oxidative Phosphorylation</p>
            <p>CARBON_TRANSITIONS: succ_m == fum_m	abcd : abcd</p>
            <p>GENE_ASSOCIATION:     ((YKL141W and YKL148C and YLL041C and YLR164W) or (YDR178W and YKL148C and YLL041C and YMR118C) or (YDR178W and YJL045W and YKL141W and YLL041C) or (YDR178W and YKL141W and YKL148C and YLL041C))</p>
            <p>FLUX VALUE: 3.47983838862,3.4277873887,0.0520509999164,3.4277873887</p>
          </body>
        </notes>
        <listOfReactants>
          <speciesReference species="M_succ_m" stoichiometry="1"/>
        </listOfReactants>
        <listOfProducts>
          <speciesReference species="M_fum_m" stoichiometry="1"/>
        </listOfProducts>
        <kineticLaw>
          <listOfParameters>
            <parameter id="LOWER_BOUND" value="-54.9450549450549" units="mmol_per_gdW_per_hr"/>
            <parameter id="UPPER_BOUND" value="54.9450549450549" units="mmol_per_gdW_per_hr"/>
            <parameter id="OBJECTIVE_COEFFICIENT" value="0"/>
          </listOfParameters>
        </kineticLaw>
      </reaction>
      <reaction id="R_SUCD2_u6m" name="R_SUCD2_u6m" reversible="true">
        <notes>
          <body xmlns="http://www.w3.org/1999/xhtml">
            <p>SUBSYSTEM: Citric Acid Cycle</p>
            <p>CARBON_TRANSITIONS: succ_m == fum_m	abcd : abcd</p>
            <p>GENE_ASSOCIATION:     ((YDR178W and YKL141W and YKL148C and YLL041C) or (YKL141W and YKL148C and YLL041C and YLR164W) or (YDR178W and YKL148C and YLL041C and YMR118C) or (YDR178W and YJL045W and YKL141W and YLL041C))</p>
            <p>FLUX VALUE: 3.58275189533,3.45720717646,0.125544718873,3.45720717646</p>
          </body>
        </notes>
        <listOfReactants>
          <speciesReference species="M_succ_m" stoichiometry="1"/>
        </listOfReactants>
        <listOfProducts>
          <speciesReference species="M_fum_m" stoichiometry="1"/>
        </listOfProducts>
        <kineticLaw>
          <listOfParameters>
            <parameter id="LOWER_BOUND" value="-54.9450549450549" units="mmol_per_gdW_per_hr"/>
            <parameter id="UPPER_BOUND" value="54.9450549450549" units="mmol_per_gdW_per_hr"/>
            <parameter id="OBJECTIVE_COEFFICIENT" value="0"/>
          </listOfParameters>
        </kineticLaw>
      </reaction>
      <reaction id="R_SUCFUMtm" name="R_SUCFUMtm" reversible="false">
        <notes>
          <body xmlns="http://www.w3.org/1999/xhtml">
            <p>SUBSYSTEM: Transport, Mitochondrial</p>
            <p>CARBON_TRANSITIONS: fum_m + succ_c -- fum_c + succ_m	abcd + ABCD : abcd + ABCD</p>
            <p>GENE_ASSOCIATION:     (YJR095W or YLR348C)</p>
            <p>FLUX VALUE: 0.17759571879,0.0,0.17759571879,0.0</p>
          </body>
        </notes>
        <listOfReactants>
          <speciesReference species="M_succ_c" stoichiometry="1"/>
          <speciesReference species="M_fum_m" stoichiometry="1"/>
        </listOfReactants>
        <listOfProducts>
          <speciesReference species="M_fum_c" stoichiometry="1"/>
          <speciesReference species="M_succ_m" stoichiometry="1"/>
        </listOfProducts>
        <kineticLaw>
          <listOfParameters>
            <parameter id="LOWER_BOUND" value="0" units="mmol_per_gdW_per_hr"/>
            <parameter id="UPPER_BOUND" value="54.9450549450549" units="mmol_per_gdW_per_hr"/>
            <parameter id="OBJECTIVE_COEFFICIENT" value="0"/>
          </listOfParameters>
        </kineticLaw>
      </reaction>
      <reaction id="R_SUCOASm" name="R_SUCOASm" reversible="true">
        <notes>
          <body xmlns="http://www.w3.org/1999/xhtml">
            <p>SUBSYSTEM: Citric Acid Cycle</p>
            <p>CARBON_TRANSITIONS: succ_m == succoa_m	abcd : abcd</p>
            <p>GENE_ASSOCIATION:     (YGR244C and YOR142W)</p>
            <p>FLUX VALUE: 2.81506012821,2.81506012821,0.0,2.81506012821</p>
          </body>
        </notes>
        <listOfReactants>
          <speciesReference species="M_succ_m" stoichiometry="1"/>
        </listOfReactants>
        <listOfProducts>
          <speciesReference species="M_succoa_m" stoichiometry="1"/>
        </listOfProducts>
        <kineticLaw>
          <listOfParameters>
            <parameter id="LOWER_BOUND" value="-54.9450549450549" units="mmol_per_gdW_per_hr"/>
            <parameter id="UPPER_BOUND" value="54.9450549450549" units="mmol_per_gdW_per_hr"/>
            <parameter id="OBJECTIVE_COEFFICIENT" value="0"/>
          </listOfParameters>
        </kineticLaw>
      </reaction>
      <reaction id="R_TA1" name="R_TA1" reversible="true">
        <notes>
          <body xmlns="http://www.w3.org/1999/xhtml">
            <p>SUBSYSTEM: Pentose Phosphate Pathway</p>
            <p>CARBON_TRANSITIONS: f6p_c == TAC3_c + g3p_c	abcdef : abc + def</p>
            <p>GENE_ASSOCIATION:     (YLR354C or YGR043C)</p>
            <p>FLUX VALUE: 4.48794772701,4.49871398131,-0.0107662542943,4.48794772701</p>
          </body>
        </notes>
        <listOfReactants>
          <speciesReference species="M_f6p_c" stoichiometry="1"/>
        </listOfReactants>
        <listOfProducts>
          <speciesReference species="M_TAC3_c" stoichiometry="1"/>
          <speciesReference species="M_g3p_c" stoichiometry="1"/>
        </listOfProducts>
        <kineticLaw>
          <listOfParameters>
            <parameter id="LOWER_BOUND" value="-54.9450549450549" units="mmol_per_gdW_per_hr"/>
            <parameter id="UPPER_BOUND" value="54.9450549450549" units="mmol_per_gdW_per_hr"/>
            <parameter id="OBJECTIVE_COEFFICIENT" value="0"/>
          </listOfParameters>
        </kineticLaw>
      </reaction>
      <reaction id="R_TA2" name="R_TA2" reversible="true">
        <notes>
          <body xmlns="http://www.w3.org/1999/xhtml">
            <p>SUBSYSTEM: Pentose Phosphate Pathway</p>
            <p>CARBON_TRANSITIONS: s7p_c == TAC3_c + e4p_c	abcdefg : abc + defg</p>
            <p>GENE_ASSOCIATION:     (YLR354C or YGR043C)</p>
            <p>FLUX VALUE: 0.119409289012,0.108643034717,0.0107662542943,0.108643034717</p>
          </body>
        </notes>
        <listOfReactants>
          <speciesReference species="M_s7p_c" stoichiometry="1"/>
        </listOfReactants>
        <listOfProducts>
          <speciesReference species="M_TAC3_c" stoichiometry="1"/>
          <speciesReference species="M_e4p_c" stoichiometry="1"/>
        </listOfProducts>
        <kineticLaw>
          <listOfParameters>
            <parameter id="LOWER_BOUND" value="-54.9450549450549" units="mmol_per_gdW_per_hr"/>
            <parameter id="UPPER_BOUND" value="54.9450549450549" units="mmol_per_gdW_per_hr"/>
            <parameter id="OBJECTIVE_COEFFICIENT" value="0"/>
          </listOfParameters>
        </kineticLaw>
      </reaction>
      <reaction id="R_THRAi" name="R_THRAi" reversible="false">
        <notes>
          <body xmlns="http://www.w3.org/1999/xhtml">
            <p>SUBSYSTEM: Threonine and Lysine Metabolism</p>
            <p>CARBON_TRANSITIONS: thr_L_c -- acald_c + gly_c	abcd : cd + ab</p>
            <p>GENE_ASSOCIATION:     YEL046C</p>
            <p>FLUX VALUE: 1e-06,0.0,1e-06,0.0</p>
          </body>
        </notes>
        <listOfReactants>
          <speciesReference species="M_thr_L_c" stoichiometry="1"/>
        </listOfReactants>
        <listOfProducts>
          <speciesReference species="M_acald_c" stoichiometry="1"/>
          <speciesReference species="M_gly_c" stoichiometry="1"/>
        </listOfProducts>
        <kineticLaw>
          <listOfParameters>
            <parameter id="LOWER_BOUND" value="1e-06" units="mmol_per_gdW_per_hr"/>
            <parameter id="UPPER_BOUND" value="54.9450549450549" units="mmol_per_gdW_per_hr"/>
            <parameter id="OBJECTIVE_COEFFICIENT" value="0"/>
          </listOfParameters>
        </kineticLaw>
      </reaction>
      <reaction id="R_THRD_Lm" name="R_THRD_Lm" reversible="false">
        <notes>
          <body xmlns="http://www.w3.org/1999/xhtml">
            <p>SUBSYSTEM: Threonine and Lysine Metabolism</p>
            <p>CARBON_TRANSITIONS: thr_L_m -- 2obut_m	ABCD : ABCD</p>
            <p>GENE_ASSOCIATION:     YER086W</p>
            <p>FLUX VALUE: 0.00381164835165,0.0,0.00381164835165,0.0</p>
          </body>
        </notes>
        <listOfReactants>
          <speciesReference species="M_thr_L_m" stoichiometry="1"/>
        </listOfReactants>
        <listOfProducts>
          <speciesReference species="M_2obut_m" stoichiometry="1"/>
        </listOfProducts>
        <kineticLaw>
          <listOfParameters>
            <parameter id="LOWER_BOUND" value="0" units="mmol_per_gdW_per_hr"/>
            <parameter id="UPPER_BOUND" value="54.9450549450549" units="mmol_per_gdW_per_hr"/>
            <parameter id="OBJECTIVE_COEFFICIENT" value="0"/>
          </listOfParameters>
        </kineticLaw>
      </reaction>
      <reaction id="R_THRS" name="R_THRS" reversible="false">
        <notes>
          <body xmlns="http://www.w3.org/1999/xhtml">
            <p>SUBSYSTEM: Threonine and Lysine Metabolism</p>
            <p>CARBON_TRANSITIONS: phom_c -- thr_L_c	abcd : abcd</p>
            <p>GENE_ASSOCIATION:     YCR053W</p>
            <p>FLUX VALUE: 0.00759858241758,0.0,0.00759858241758,0.0</p>
          </body>
        </notes>
        <listOfReactants>
          <speciesReference species="M_phom_c" stoichiometry="1"/>
        </listOfReactants>
        <listOfProducts>
          <speciesReference species="M_thr_L_c" stoichiometry="1"/>
        </listOfProducts>
        <kineticLaw>
          <listOfParameters>
            <parameter id="LOWER_BOUND" value="1e-06" units="mmol_per_gdW_per_hr"/>
            <parameter id="UPPER_BOUND" value="54.9450549450549" units="mmol_per_gdW_per_hr"/>
            <parameter id="OBJECTIVE_COEFFICIENT" value="0"/>
          </listOfParameters>
        </kineticLaw>
      </reaction>
      <reaction id="R_THRt2m" name="R_THRt2m" reversible="true">
        <notes>
          <body xmlns="http://www.w3.org/1999/xhtml">
            <p>SUBSYSTEM: Transport, Mitochondrial</p>
            <p>CARBON_TRANSITIONS: thr_L_c == thr_L_m	ABCD : ABCD</p>
            <p>GENE_ASSOCIATION:     </p>
            <p>FLUX VALUE: 3.80834583487,3.80453418652,0.00381164835165,3.80453418652</p>
          </body>
        </notes>
        <listOfReactants>
          <speciesReference species="M_thr_L_c" stoichiometry="1"/>
        </listOfReactants>
        <listOfProducts>
          <speciesReference species="M_thr_L_m" stoichiometry="1"/>
        </listOfProducts>
        <kineticLaw>
          <listOfParameters>
            <parameter id="LOWER_BOUND" value="-54.9450549450549" units="mmol_per_gdW_per_hr"/>
            <parameter id="UPPER_BOUND" value="54.9450549450549" units="mmol_per_gdW_per_hr"/>
            <parameter id="OBJECTIVE_COEFFICIENT" value="0"/>
          </listOfParameters>
        </kineticLaw>
      </reaction>
      <reaction id="R_TK1" name="R_TK1" reversible="true">
        <notes>
          <body xmlns="http://www.w3.org/1999/xhtml">
            <p>SUBSYSTEM: Pentose Phosphate Pathway</p>
            <p>CARBON_TRANSITIONS: xu5p_D_c == TKC2_c + g3p_c	abcde : ab + cde</p>
            <p>GENE_ASSOCIATION:     (YBR117C or YPR074C)</p>
            <p>FLUX VALUE: 4.52092506872,4.50462047222,0.0163045965008,4.50462047222</p>
          </body>
        </notes>
        <listOfReactants>
          <speciesReference species="M_xu5p_D_c" stoichiometry="1"/>
        </listOfReactants>
        <listOfProducts>
          <speciesReference species="M_TKC2_c" stoichiometry="1"/>
          <speciesReference species="M_g3p_c" stoichiometry="1"/>
        </listOfProducts>
        <kineticLaw>
          <listOfParameters>
            <parameter id="LOWER_BOUND" value="-54.9450549450549" units="mmol_per_gdW_per_hr"/>
            <parameter id="UPPER_BOUND" value="54.9450549450549" units="mmol_per_gdW_per_hr"/>
            <parameter id="OBJECTIVE_COEFFICIENT" value="0"/>
          </listOfParameters>
        </kineticLaw>
      </reaction>
      <reaction id="R_TK2" name="R_TK2" reversible="true">
        <notes>
          <body xmlns="http://www.w3.org/1999/xhtml">
            <p>SUBSYSTEM: Pentose Phosphate Pathway</p>
            <p>CARBON_TRANSITIONS: f6p_c == TKC2_c + e4p_c	abcdef : ab + cdef</p>
            <p>GENE_ASSOCIATION:     (YBR117C or YPR074C)</p>
            <p>FLUX VALUE: 0.00777192511485,0.0133102673213,-0.00553834220643,0.00777192511485</p>
          </body>
        </notes>
        <listOfReactants>
          <speciesReference species="M_f6p_c" stoichiometry="1"/>
        </listOfReactants>
        <listOfProducts>
          <speciesReference species="M_TKC2_c" stoichiometry="1"/>
          <speciesReference species="M_e4p_c" stoichiometry="1"/>
        </listOfProducts>
        <kineticLaw>
          <listOfParameters>
            <parameter id="LOWER_BOUND" value="-54.9450549450549" units="mmol_per_gdW_per_hr"/>
            <parameter id="UPPER_BOUND" value="54.9450549450549" units="mmol_per_gdW_per_hr"/>
            <parameter id="OBJECTIVE_COEFFICIENT" value="0"/>
          </listOfParameters>
        </kineticLaw>
      </reaction>
      <reaction id="R_TK3" name="R_TK3" reversible="true">
        <notes>
          <body xmlns="http://www.w3.org/1999/xhtml">
            <p>SUBSYSTEM: Pentose Phosphate Pathway</p>
            <p>CARBON_TRANSITIONS: s7p_c == TKC2_c + r5p_c	abcdefg : ab + cdefg</p>
            <p>GENE_ASSOCIATION:     (YBR117C or YPR074C)</p>
            <p>FLUX VALUE: 4.55396057415,4.56472682844,-0.0107662542943,4.55396057415</p>
          </body>
        </notes>
        <listOfReactants>
          <speciesReference species="M_s7p_c" stoichiometry="1"/>
        </listOfReactants>
        <listOfProducts>
          <speciesReference species="M_TKC2_c" stoichiometry="1"/>
          <speciesReference species="M_r5p_c" stoichiometry="1"/>
        </listOfProducts>
        <kineticLaw>
          <listOfParameters>
            <parameter id="LOWER_BOUND" value="-54.9450549450549" units="mmol_per_gdW_per_hr"/>
            <parameter id="UPPER_BOUND" value="54.9450549450549" units="mmol_per_gdW_per_hr"/>
            <parameter id="OBJECTIVE_COEFFICIENT" value="0"/>
          </listOfParameters>
        </kineticLaw>
      </reaction>
      <reaction id="R_TPI" name="R_TPI" reversible="true">
        <notes>
          <body xmlns="http://www.w3.org/1999/xhtml">
            <p>SUBSYSTEM: Glycolysis/Gluconeogenesis</p>
            <p>CARBON_TRANSITIONS: dhap_c == g3p_c	abc : abc</p>
            <p>GENE_ASSOCIATION:     YDR050C</p>
            <p>FLUX VALUE: 54.9450549451,54.1879056609,0.757149284167,54.1879056609</p>
          </body>
        </notes>
        <listOfReactants>
          <speciesReference species="M_dhap_c" stoichiometry="1"/>
        </listOfReactants>
        <listOfProducts>
          <speciesReference species="M_g3p_c" stoichiometry="1"/>
        </listOfProducts>
        <kineticLaw>
          <listOfParameters>
            <parameter id="LOWER_BOUND" value="-54.9450549450549" units="mmol_per_gdW_per_hr"/>
            <parameter id="UPPER_BOUND" value="54.9450549450549" units="mmol_per_gdW_per_hr"/>
            <parameter id="OBJECTIVE_COEFFICIENT" value="0"/>
          </listOfParameters>
        </kineticLaw>
      </reaction>
      <reaction id="R_TYRTAi" name="R_TYRTAi" reversible="false">
        <notes>
          <body xmlns="http://www.w3.org/1999/xhtml">
            <p>SUBSYSTEM: Tyrosine, Tryptophan, and Phenylalanine Metabolism</p>
            <p>CARBON_TRANSITIONS: glu_L_c + 34hpp_c -- akg_c + tyr_L_c	ABCDE + abcdefghi : ABCDE + abcdefghi</p>
            <p>GENE_ASSOCIATION:     (YGL202W or YHR137W or YLR027C)</p>
            <p>FLUX VALUE: 0.00201758241758,0.0,0.00201758241758,0.0</p>
          </body>
        </notes>
        <listOfReactants>
          <speciesReference species="M_34hpp_c" stoichiometry="1"/>
          <speciesReference species="M_glu_L_c" stoichiometry="1"/>
        </listOfReactants>
        <listOfProducts>
          <speciesReference species="M_akg_c" stoichiometry="1"/>
          <speciesReference species="M_tyr_L_c" stoichiometry="1"/>
        </listOfProducts>
        <kineticLaw>
          <listOfParameters>
            <parameter id="LOWER_BOUND" value="1e-06" units="mmol_per_gdW_per_hr"/>
            <parameter id="UPPER_BOUND" value="54.9450549450549" units="mmol_per_gdW_per_hr"/>
            <parameter id="OBJECTIVE_COEFFICIENT" value="0"/>
          </listOfParameters>
        </kineticLaw>
      </reaction>
      <reaction id="R_VALTA" name="R_VALTA" reversible="true">
        <notes>
          <body xmlns="http://www.w3.org/1999/xhtml">
            <p>SUBSYSTEM: Valine, Leucine, and Isoleucine Metabolism</p>
            <p>CARBON_TRANSITIONS: akg_c + val_L_c == glu_L_c + 3mob_c	ABCDE + abcde : ABCDE + abcde</p>
            <p>GENE_ASSOCIATION:     YJR148W</p>
            <p>FLUX VALUE: 3.22620847789,3.23144232404,-0.00523384615385,3.22620847789</p>
          </body>
        </notes>
        <listOfReactants>
          <speciesReference species="M_akg_c" stoichiometry="1"/>
          <speciesReference species="M_val_L_c" stoichiometry="1"/>
        </listOfReactants>
        <listOfProducts>
          <speciesReference species="M_3mob_c" stoichiometry="1"/>
          <speciesReference species="M_glu_L_c" stoichiometry="1"/>
        </listOfProducts>
        <kineticLaw>
          <listOfParameters>
            <parameter id="LOWER_BOUND" value="-54.9450549450549" units="mmol_per_gdW_per_hr"/>
            <parameter id="UPPER_BOUND" value="54.9450549450549" units="mmol_per_gdW_per_hr"/>
            <parameter id="OBJECTIVE_COEFFICIENT" value="0"/>
          </listOfParameters>
        </kineticLaw>
      </reaction>
    </listOfReactions>
  </model>
</sbml>
