# Supplementary material for: 13C Metabolic Flux Analysis for Systematic Metabolic Engineering of S. cerevisiae for Overproduction of Fatty Acids
Source: Front Bioeng Biotechnol. 2016 Oct 5;4:76. doi: 10.3389/fbioe.2016.00076 (PMC5050205; doi:10.3389/fbioe.2016.00076)
Supplement: Supplementary file 1 [file Data_Sheet_1.ZIP › Ghosh2016Dir/CEMS2sbml.py]

import os, sys
import core
import keio2sbml
from pylab import figure, subplot, show, errorbar, plot, axis, xlabel, ylabel, title
sys.path.append(os.environ['QUANTMODELPATH']+"/code/core/emu_gamsmix/code")

class CEMSReactionNetwork(keio2sbml.KEIOReactionNetwork):
    def nothing(self):
        "I can't have an inherited class without adding something, it seems."
        pass

class CEMS13CReactionNetwork(keio2sbml.KEIO13CReactionNetwork,keio2sbml.KEIOReactionNetwork):
    
    def addMeasFluxes(self,filename):
        "Loading measured fluxes is the only difference"
    
        # Open file and get flux values
        file = open(filename)
        lines = file.readlines()
        Fluxes = {}
        for line in lines:
            sides = line.strip().split('\t')
            value = sides[1]
            Fluxes[sides[0]] = sides[1]
                
        # Other fixed fluxes
        err1 = 0.01
        other_reactions = ['G6PDH2r','GND','PFK','PYK','PDH','CS','AKGDH','PPC','PPCK','ICL','PSERT','PFL']	
        others = {}    
        for rxn in other_reactions:
            if rxn in Fluxes:
                value = float(Fluxes[rxn])/100.0
                others[rxn] =  [max(0,value-err1),value+err1]
                

        # Extracellular reactions
        extracell_reactions = set(['ACACCT','L_LACt2r','ETOHt2r','FORt','G6Pbm','F6Pbm','R5Pbm','E4Pbm','G3Pbm','13dpgbm','PEPbm','PYRbm','AcCoabm','OAAbm','AKGbm','GLYbm','ILEbm','PHEbm','TYRbm','ALAbm','VALbm','SERbm','mlthfbm','succbm','CO2bm'])      
        #err2 = 0.01
        err2 = 0.02
        extracell = {}
        for rxn in extracell_reactions:
            if rxn in Fluxes:
                value = float(Fluxes[rxn])/100.0
                extracell[rxn] =  [max(0,value-err2),value+err2]                

        # Flux to aminoacids
        AAfluxes = {
                    'ALATA_L_b' : [0.0001, 0.06],
                    'GLUDy_b'   : [0.0001, 0.06],
                    'P5CR'      : [0.0001, 0.06],
                    'ASPTA_b'   : [0.0001, 0.06],
                    'PSP_L'     : [0.0001, 0.06],
                    'VALTA_b'   : [0.0001, 0.06],
                    'PHETA1_b'  : [0.0001, 0.06],
                    'TYRTA_b'   : [0.0001, 0.06],
                    'ILETA_b'   : [0.0001, 0.06],
                    'PSP_L'     : [0.0001, 0.06],
                    }

        # Input flux
        InputFlux = {
                     'GLCpts':  [1,1],
                    }
        MeasFluxes = {}
        MeasFluxes.update(others)
        MeasFluxes.update(extracell)
        MeasFluxes.update(AAfluxes)
        MeasFluxes.update(InputFlux)
        self.MeasFluxes = MeasFluxes
        
        # Changing reactions
        reactionList = self.reactionList
        reactionDict = reactionList.getReactionDictionary()
        for rxn in MeasFluxes:
            if rxn in reactionDict:
                reaction = reactionDict[rxn]
                bounds = MeasFluxes[rxn]
                measured,fluxBounds = core.fluxBounds(bounds[0],bounds[1],reaction.reversible,reaction.exchange)
                reactionDict[rxn].fluxBounds = fluxBounds
        
        # Updating tuple
        keio2sbml.KEIOReactionNetwork.__init__(self, (self.modelName, self.notes, self.metList, self.reactionList))
        
    
class CEMSTSReactionNetwork(keio2sbml.KEIOTSReactionNetwork):
    def nothing(self):
        pass

    

    
############### Tests ##################
#if __name__ == "__main__":
