# Supplementary material for: 13C Metabolic Flux Analysis for Systematic Metabolic Engineering of S. cerevisiae for Overproduction of Fatty Acids
Source: Front Bioeng Biotechnol. 2016 Oct 5;4:76. doi: 10.3389/fbioe.2016.00076 (PMC5050205; doi:10.3389/fbioe.2016.00076)
Supplement: Supplementary file 1 [file Data_Sheet_1.ZIP › Ghosh2016Dir/core.py]

# Core utility classes
import GAMSclasses,re,numpy,random,os,copy, core
import EMUSystemCoreLib
import numpy
import matplotlib.pyplot as plt
from pylab import figure,title,xlabel, ylabel, savefig
from matplotlib.patches import Polygon
import math, shelve
import sys
import SBMLclasses


def strip_stoich(item):
    """strip_stoich(item)

    Reaction parsing utility function.  Splits stoichiometry information
    from the metabolite name.

    item: metabolite, in the form '(N) foo' where N is the stoichiometry of the metabolite.

    Returns:
        newitem -- the base metabolite

    For example:

    strip_stoich('(2) foo') = 'foo'

    strip_stoich('2*foo') = 'foo'

    strip_stoich('foo') = 'foo'"""

    #use * to indicate stoichiometry: 2*metab
    if '*' in item:
        newitem=item.split('*')
        newitem[0]=newitem[0].strip()
        newitem[1]=newitem[1].strip()
    #use SimPheny style stoichiometry: (2) metab
    elif ' ' in item:
        newitem=item.split(None,1)
        #remove any parentheses
        newitem[0]=newitem[0].strip('()')
        newitem[1]=newitem[1].strip()
    else:
        newitem=['1',item]
    return newitem


# Small function to determine if string is a float
def is_float(s):
    try:
        float(s)
        return True
    except ValueError:
        return False
    except AttributeError:
        return False

def symsplit(item):
    """
    Reaction parsing utility function.  Splits symmetric molecule atom mapping expression
    into its component parts.

    Returns a list of atom mappings in the symmetric molecule.

    For example:

    symsplit('(abc;cba)') = ['abc','cba']"""

    # Removing white space
    tmp=item.replace(' ','')
    # checking format      
    if (item[0] != '(') or (item[-1] != ')'):
        print "error in", item,"!\n"
    else:
        tmp=tmp[1:-1].split(';')
        # checking sizes to make sure they are all the same
        sizet=len(tmp[0])
        for t in tmp[1:]:
            if len(t) != sizet:
                print "Sizes of the symmetric molecules are not the same!\n"
                print tmp
    return tmp


compartments = ['c','e','m','b','p','r','g','n','v','x']


##################################
# METABOLITES, REACTIONS AND EMUS
##################################

# This really should be called "metabolite".  The abbreviation is detracting alarmingly from code clarity.
class met():
    "Class for metabolites. We may need to move it to another file"

    def __init__(self, name, ncarbons=0, excluded=False, source=False, feed='none', destination=False, carbonsOut='none', bval=0, fullName='default', formula='', extraNotes=None):  # TODO: add compartment information
        # Input name should be standard name e.g.: ala-L[c]
        # carbonsOut are the indices for the measured MDV, e.g.  [[0,1],[2,3]] for tyrL 0,1 and tyrL 2,3 
        self.name        = name
        self.ncarbons    = ncarbons
        self.excluded    = excluded
        self.source      = source
        self.feed        = feed
        self.destination = destination
        self.carbonsOut  = carbonsOut
        self.bval        = bval
        self.extraNotes  = {}
        #if extraNotes != None:
        #    self.extraNotes  = extraNotes
        self.extraNotes = extraNotes if extraNotes != None else {}
        if fullName == 'default':
            fullName = name
        self.fullName    = fullName
        self.formula     = formula


    def __str__(self):
        return str(self.name)


    # find out if name is in standard form (e.g. ala-L[c])    #TODO: Find an easier way to deal with multiplicity of names (based on database)
    def isNameStd(self):
        answer = False
        name   = self.name
        ending = name[-3:]
        comps = compartments
        try:
            comps = self.compartment
        except AttributeError:
            pass
        if (ending[0]=='[' and ending[2]==']') and ending[1] in comps:
            answer = True
        return answer


    # find out if name is in SBML form (e.g. ala_L_c)
    def isNameSBML(self):
        answer = False
        name   = self.name
        ending = name[-2:]
        comps = compartments
        try:
            comps = self.compartment
        except AttributeError:
            pass
        if (ending[0]=='_') and ending[1] in comps and 'DASH' not in name:
            answer = True
        return answer


    # find out if name is in SBMLb form (e.g. ala_DASH_L_c)
    def isNameSBMLb(self):
        answer = False
        name   = self.name
        ending = name[-2:]
        comps = compartments
        try:
            comps = self.compartment
        except AttributeError:
            pass
        if (ending[0]=='_') and ending[1] in comps and 'DASH' in name:
            answer = True
        return answer


    # find out if name is in compact form (e.g. alaL)
    def isNameComp(self):
        answer = False
        if not self.isNameStd() and not self.isNameSBML() and not self.isNameSBMLb():
            answer = True
        return answer


    # Convert name from standard (ala-L[c]) to SBML (ala_L_c)  and vice versa (with invert option) 
    def convNameStd2SBML(self, invert=False):
        name      = self.name
        if not invert:
            comp = name[-2]
            newname   = re.sub('\[(\w)\]','_\g<1>',name).replace('-','_') 
        else:
            nameNoComp = name[0:-2]
            comp       = name[-1]   
            newname    = nameNoComp.replace('_','-')+'['+comp+']'   
        self.compartment = comp
        self.name = newname
        return newname


    # Convert name from SBML (ala_L_c) to compact (alaL) and vice versa (with invert option)    
    def convNameSBML2Comp(self, invert=False, compartment='default'):
        name        = self.name
        if not invert:
            self.compartment = name[-1]        
            newname          = name[0:-2]
            newname          = newname[0:-2]+newname[-2:].replace('_L','L').replace('_D','D') 
        else:
            newname = name
            if (name[-1]=='L' or name[-1]=='D') and (name[-2]!='-'):
                newname = name[0:-1]+'_'+name[-1]
            newname = newname.replace('-L','_L').replace('-D','_D') 
            # Deal with compartment. Use if available, guess otherwise
            if compartment == 'default':
                try:
                    compartment = self.compartment
                except AttributeError:
                    compartment = 'c'
            if compartment not in compartments:  # Test it is an allowed compartment
                raise Exception('Compartment type: '+str(compartment)+' not among allowed compartments: '+str(compartments))
            newname = newname + '_'+str(compartment)            
        
        self.name = newname
        return newname


#    # Convert name from compact (alaL) to standard (ala-L[c])  # TODO: eliminate!
#    def convNameComp2Std(self,compartment='default'):
#        if compartment == 'default':
#            try:
#                compartment = self.compartment
#            except AttributeError:
#                compartment = 'c'
#        name       = self.name
#        newname    = name
#        if (name[-1]=='L' or name[-1]=='D') and (name[-2]!='-'):
#            newname = name[0:-1]+'-'+name[-1]
#        newname = newname + '[' + compartment + ']'    
#        self.name = newname
#        return newname


    # Convert name from SBMLb(ala_DASH_L_c) to SBML(ala_L_c) and vice versa (with invert option)
    def convNameSBMLb2SBML(self,invert=False):
        name      = self.name
        if not invert:
            newname   = name.replace('_DASH_','_')   
        else:
            newname   = name.replace('_L','_DASH_L').replace('_D','_DASH_D')
        
        self.name = newname
        return newname


#    # Convert name from standard (ala-L[c]) SBMLb(ala_DASH_L_c)  # TODO: eliminate!
#    def convNameStd2SBMLb(self):
#        name      = self.name
#        newname   = name.replace('-L','_DASH_L').replace('-D','_DASH_D')      
#        self.name = newname
#        return newname        
    
#    # Convert name to SBML form (ala_L_c)
#    def convName2SBML(self):
#        if self.isNameStd():
#            self.convNameStd2SBML()
#        if self.isNameSBML():
#            self.name = self.name.replace('-','_')
#        if self.isNameComp():
#            #self.convNameComp2Std()
#            #self.convNameStd2SBML()
#            self.convNameSBML2Comp(invert=True)
#        if self.isNameSBMLb():
#            self.convNameSBMLb2SBML()
#        
#        return self.name
#    
#    # Convert name to std form (ala-L[c])
#    def convName2Std(self):
#        if self.isNameStd():
#            pass
#        if self.isNameSBML():
#            #self.convNameSBML2Comp()
#            #self.convNameComp2Std()
#            self.convNameStd2SBML(invert=True)
#        if self.isNameComp():
#            #self.convNameComp2Std()
#            self.convNameSBML2Comp(invert=True)  
#            self.convNameStd2SBML(invert=True)
#        if self.isNameSBMLb():
#            #self.convNameSBMLb2SBML()
#            #self.convNameSBML2Comp()
#            #self.convNameComp2Std()
#            self.convNameSBMLb2SBML()
#            self.convNameStd2SBML(invert=True)
#        return self.name
    
    
#    # Convert name to compact form (alaL)
#    def convName2Comp(self):
#        if self.isNameStd():
#            #self.convNameStd2SBML()
#            #self.convNameSBML2Comp()
#            self.convNameStd2SBML()
#            self.convNameSBML2Comp()
#        if self.isNameSBML():
#            self.convNameSBML2Comp()
#        if self.isNameComp():
#            pass
#        if self.isNameSBMLb():
#            self.convNameSBMLb2SBML()
#            self.convNameSBML2Comp()            
#            
#        return self.name


    def convName2(self,string):
        """Generalized version of the previous name conversions"""
        if string == 'SBML':
            #output = self.convName2SBML()
            if self.isNameStd():
                self.convNameStd2SBML()
            if self.isNameSBML():
                self.name = self.name.replace('-','_')
            if self.isNameComp():
                #self.convNameComp2Std()
                #self.convNameStd2SBML()
                self.convNameSBML2Comp(invert=True)
            if self.isNameSBMLb():
                self.convNameSBMLb2SBML()
        
            output = self.name
            
        elif string == 'SBMLb':
            raise Exception('Method not implemented')
            
        elif string == 'Comp':
            #output = self.convName2Comp()
            if self.isNameStd():
                #self.convNameStd2SBML()
                #self.convNameSBML2Comp()
                self.convNameStd2SBML()
                self.convNameSBML2Comp()
            if self.isNameSBML():
                self.convNameSBML2Comp()
            if self.isNameComp():
                pass
            if self.isNameSBMLb():
                self.convNameSBMLb2SBML()
                self.convNameSBML2Comp()   
                
            output =  self.name        
            
        elif string == 'Std':
            #output = self.convName2Std()
            if self.isNameStd():
                pass
            if self.isNameSBML():
                #self.convNameSBML2Comp()
                #self.convNameComp2Std()
                self.convNameStd2SBML(invert=True)
            if self.isNameComp():
                #self.convNameComp2Std()
                self.convNameSBML2Comp(invert=True)  
                self.convNameStd2SBML(invert=True)
            if self.isNameSBMLb():
                #self.convNameSBMLb2SBML()
                #self.convNameSBML2Comp()
                #self.convNameComp2Std()
                self.convNameSBMLb2SBML()
                self.convNameStd2SBML(invert=True)
            
            output =  self.name        
        
        else:
            raise Exception('Conversion string not recognized')
        return output


    # Convert name from pseudo metabolite name (pyr__1_c) to non pseudo metabolite name (pyr_c)
    # TODO: These utility functions that provide alternate name forms are destructive, i.e. they change state
    # ambiguously within the object.
    #   "convName2NonPseud" and all its ilk should simply _return_ the alternate name.
    # (Actually they shouldn't even exist, except maybe as accessors.)
    #   You always know what form you want when you ask for it, so why mess around with .name at all?
    # Create all the alternate forms the instant the metabolite/reactant is instantiated, and store them.
    def convName2NonPseud(self):
        name      = self.name
        newname   = re.sub('(__\d+)','',name).replace('-','_') 
        self.name = newname

        return newname
    
    # TO DO:
    # Convert name to std form (ala-L[c])
    # Convert name to comp form (alaL)
        
    def generateEMU(self,exceptions):
        """
        Generates emu corresponding to met and given exceptions
        Exceptions is a list looking like e.g. ['0','1','2'] indicating the carbons to be excluded from the emu.
        For example:
            ['0'] --> f6p_1_2_3_4_5_6
            ['0','1','2'] --> f6p_3_4_5_6
            ..... etc
        """
        # Eliminate 0 if present
        try:
            exceptions.remove('0')
        except ValueError:
            pass
        
        # Obtain emu carbon numbering
        ncarbons = self.ncarbons
        clist = range(1,ncarbons+1)
        for exc in exceptions:
            try:
                clist.remove(int(exc))
            except ValueError:
                raise Exception(str(exc)+' not found in exceptions : '+str(exceptions))

        sclist =[]
        for memb in clist:
            sclist.append(str(memb))
            
        emuName = self.name+'_'+'_'.join(sclist)
        
        return emuName

class reactant(met):
    "reactant class, this is a metabolite in the context of a reaction (where stoichiometry makes sense)"
    def __init__(self,metabolite,stoichiometry,label='',extraLabel=[]):
        self.stoichiometry = stoichiometry
        self.originalMet   = metabolite
        if label:
            self.label = label
        self.extraLabel = extraLabel

        met.__init__(self, metabolite.name, metabolite.ncarbons, metabolite.excluded, metabolite.source, metabolite.feed, metabolite.destination, metabolite.carbonsOut)


        
class product(reactant):
    "product class"


class metList():
    "Class for list of metabolites in a reaction network"

    def __init__(self,mets):
        # Sort mets by name for standardization
        mets = sorted(mets,key=lambda met: met.name)
        self.mets = mets
        # Create carbon dictionary, excluded name list and source name list
        self.carbonDict  = self.getCarbonDict()
        self.excluded    = self.getExcluded()
        self.source      = self.getSource()
        self.destination = self.getDestination()


    def __str__(self):
        lines = []
        for met in self.mets:
            lines.append(str(met))
        return "\n".join(lines)


    def __iter__(self):
        for met in  self.mets:
            yield met 


    def getCarbonDict(self):
        "Returns carbon dictionary with number of carbons for each metabolite"
        mets       = self.mets
        CarbonDict = {}        
        for met in mets:
            CarbonDict[met.name] = met.ncarbons
        return CarbonDict    


    def getExcluded(self):
        "Returns list of excluded metabolites"
        mets     = self.mets
        excluded = []        
        for met in mets:
            if met.excluded:
                excluded.append(met.name) 
        return excluded


    def getSource(self):
        "Returns list of source metabolites"
        mets   = self.mets
        source = []        
        for met in mets:
            if met.source:
                source.append(met.name) 
        return source


    def getFeedDict(self):
        "Returns dictionary of feeds"
        mets     = self.mets
        feedDict = {}        
        for met in mets:
            if met.source:
                feedDict[met.name] = met.feed 
        self.feedDict = feedDict
        return feedDict
        
        
    def getDestination(self):
        "Returns list of destination metabolites"
        mets        = self.mets
        destination = []        
        for met in mets:
            if met.destination:
                destination.append(met.name) 
        return destination


    def getDestination2(self):
        "Returns list of destination metabolites (alternative mode to suit Suther's code. It should be phased out eventually for getDestination method)"
        mets        = self.mets
        destination = []        
        for met in mets:
            if met.destination:
                carbonsOut = met.carbonsOut
                for pack in carbonsOut:
                    #for cnumber in pack:
                    #    destination.append([met.name,cnumber]) 
                    newpack = pack[:]
                    newpack.insert(0,met.name)
                    destination.append(newpack)
        return destination    


    def getMetDict(self):
        "Returns metabolite dictionary:"    
        mets = self.mets
        metDict  = {}
        for met in mets:
            metDict[met.name]=met
        return metDict


    def convNames2SBML(self):   
        "Converts names of all metabolites to sbml format"
        mets = self.mets
        newMets =[]
        for met in mets:
            met.convName2('SBML')
            newMets.append(met)
            
        #self.mets = newMets
        #return newMets    

        return mets


    def convNames2Std(self):   
        "Converts names of all metabolites to standard format"
        mets = self.mets
        newMets =[]
        for met in mets:
            met.convName2Std()
            newMets.append(met)
            
        self.mets = newMets
        return newMets    


    def convNames2(self,string):
        """Generalized version of the previous name conversions"""
        if string == 'SBML':
            output = self.convNames2SBML()
        else:
            raise Exception('Conversion string not recognized')
        return output           


    def getBvec(self):
        "Provides objective vector"
        ElementsBvec = {}
        for met in self.mets:
            b = met.bval
            if met.name[-2:] !='_b':     # This should be done through exchange metabolites
                ElementsBvec[tuple([met.name])] = b
        bVecPar = GAMSclasses.GAMSpar('bvec',ElementsBvec)
        return bVecPar


    def addMetabolites(self,metabolites):
       """
       Adds metabolite to list.
       Input should be a metabolites class instance
       """
       self.mets.extend(metabolites)    # TODO: filter metabolites that are already in the list
       newMetabolites = self.mets
       
       self.mets = sorted(newMetabolites,key=lambda met: met.name)
       
       # Create carbon dictionary, excluded name list and source name list
       self.carbonDict  = self.getCarbonDict()
       self.excluded    = self.getExcluded()
       self.source      = self.getSource()
       self.destination = self.getDestination()       


class reaction():
    "Class for reactions"
    
    def __init__(self, name, reversible=False, suggested=False, measured=False, flux='None', fluxBounds='None',
                 reactionLine='None', exchange=False, reactants='default', products='default', cval='default', 
                 subsystem='None', gene='None', protein='None', extraNotes=None):
        self.name = name
        self.reversible = reversible
        self.suggested  = suggested
        self.measured   = measured
        #self.extraNotes    = {}
        #if extraNotes != None:
        #    self.extraNotes    = extraNotes
            #print >> sys.stderr, extraNotes    # For debugging
        self.extraNotes = extraNotes if extraNotes != None else {}


        if flux != 'None':
            self.flux = flux
        if fluxBounds != 'None':
            self.fluxBounds = fluxBounds
        if reactionLine != 'None':
            self.reactionLine = atomTransition(reactionLine)
        self.exchange = exchange
        if reactants != 'default':
            self.reactants = reactants  
            self.getReactDict()
        if products != 'default':
            self.products = products
            self.getProdDict()
        if cval != 'default':
            self.cval = cval
        self.subsystem = subsystem.strip()
        self.gene      = gene
        self.protein   = protein


    def __str__(self):
        string = self.name
        if hasattr(self,'flux'):
            string = string + ': ' +str(self.flux)
        return string


    def __mul__(self,other):
        "reaction multiplication"
        self.flux       = other*self.flux        
        self.fluxBounds = other*self.fluxBounds


    def __rmul__(self,other):
        "reaction reverse multiplication"
        result = self.__mul__(other)
        return result


    # Convert name from standard (EX_glc(e)) to SBML (EX_glc_e_)    
    def convNameStd2SBML(self):
        name      = self.name
        newname   = name.replace('(e)','_e_')   
        self.name = newname
        return newname       


    # Convert name from SBML (EX_glc_e_) to standard (EX_glc(e)) 
    def convNameSBML2Std(self):
        name      = self.name
        newname   = name.replace('_e_','(e)')   
        self.name = newname
        return newname        


    # Convert reaction names to SBML
    def convName2SBML(self):
        name      = self.name
        newname   = name.replace('_LPAREN_e_RPAREN_','(e)').replace('_LPAREN(e)RPAREN_','(e)').replace('(e)','_e_').replace('_DASH_','_') 
        self.name = newname
        # change transitions line name
        try :
            self.reactionLine.convRxnName2SBML()
        except:
            pass
        return newname


    # Convert reaction names to std
    def convName2Std(self):
        name      = self.name
        newname   = name.replace('_LPAREN_e_RPAREN_','(e)').replace('_LPAREN(e)RPAREN_','(e)').replace('_e_','(e)').replace('_DASH_','-') 
        self.name = newname
        raise Exception("Need to changes transitions line name!!!!")
        return newname


    def convName2(self,string):
        """Generalized version of the previous name conversions"""
        if string == 'SBML':
            output = self.convName2SBML()
        else:
            raise Exception('Conversion string not recognized')
        return output


    def convMetNames2SBML(self):   
        "Converts names of all metabolites to sbml format"
        # Reactants
        for react in self.reactants:
            react.convName2('SBML')
            react.originalMet.convName2('SBML')
        self.getReactDict()
            
        # Products
        for prod in self.products:
            prod.convName2('SBML')
            prod.originalMet.convName2('SBML')
        self.getProdDict()

        # Converting names in reactionLine
        if hasattr(self,'reactionLine'):
            self.reactionLine.convMetNames2SBML()        


    def stoichLine(self):
        string = self.name + " : "
        
        for react in self.reactants:
            stoich = '' if react.stoichiometry == 1 else str(react.stoichiometry)+'*'
            string = string + stoich + react.originalMet.name+' + '
        string = string[0:-3]
        
        # irrev/rev symbol
        if self.reversible:
            symbol = ' <==> '
        else:
            symbol = ' --> '
        string = string + symbol
        
        for prod in self.products:
            stoich = '' if prod.stoichiometry == 1 else str(prod.stoichiometry)+'*'
            string = string + stoich + prod.originalMet.name+' + '
        string = string[0:-3]   
    
        return string


    def getReactDict(self):
        reactDict = {}
        for react in self.reactants:
            reactDict[react.name] = react
        self.reactDict = reactDict
        return reactDict


    def getProdDict(self):
        prodDict = {}
        for prod in self.products:
            prodDict[prod.name] = prod
        self.prodDict = prodDict
        return prodDict


    def syncReactionLine(self,prioritySBML):
        " Syncs information on reactionLine with information in reaction"
        
        # Check reactants and products from reaction line are in reaction
        reactsSBMLDict = self.reactDict
        prodsSBMLDict  = self.prodDict
        
        reacts     = copy.deepcopy(self.reactionLine.reactants)
        prods      = copy.deepcopy(self.reactionLine.products)
        
        for react in reacts:
#            react.convName2SBML()
            react.convName2NonPseud()
            
            if not react.name in reactsSBMLDict:
                print reactsSBMLDict
                raise Exception('Reactant '+react.name+' present in transitions line but not in reaction: '+self.name+':\n'+self.stoichLine())
        for prod in prods:
            if not self.exchange:   # product are not included for exchange reactions in sbml
#                prod.convName2SBML()
                prod.convName2NonPseud()
                if not prod.name in prodsSBMLDict:
                    print prodsSBMLDict
                    raise Exception('Product '+prod.name+' present in transitions line but not in reaction: '+self.name+':\n'+self.stoichLine())
        
        # Reversibilities
        if prioritySBML:
            if self.reversible:
                self.reactionLine.conv2reversible()
            else:
                self.reactionLine.conv2irreversible()
        else:
            self.reversible   = self.reactionLine.reversible
        
        # Upper and Lower bounds
        if self.fluxBounds:
            measured,flux = fluxBounds(self.fluxBounds.net.lo,self.fluxBounds.net.hi,self.reversible,self.exchange)
            self.fluxBounds = flux


    def checkReactionLineCompleteness(self,coremets):
        " Checks that reaction lines products and reactants are complete (i.e. if they show up in core mets and in stoichiometry they should show up in reactionline)"
        
        reactsSBML = self.reactants
        prodsSBML  = self.products
        
        reactsSBMLDict = self.reactDict
        prodsSBMLDict  = self.prodDict
        
        reacts     = copy.deepcopy(self.reactionLine.reactants)
        prods      = copy.deepcopy(self.reactionLine.products)
        
        # Convert all names to SBML format for comparison purposes
        reacts.convNames2SBML()
        prods.convNames2SBML()
        
        reactsDict = reacts.getMetDict()
        prodsDict  = prods.getMetDict()

        for react in reactsSBML:
            react.convName2NonPseud()
            react.convName2('SBML')      
            if (react.name in reactsSBMLDict) and (react.name in coremets) and not(react.name in reactsDict): 
                print react.name
                print reactsDict
                print self.stoichLine()
                print self.reactionLine
                raise Exception('Reactant '+react.name+' present in core metabolites and in stochiometry but not in transitions for reaction: '+self.name)
        for prod in prodsSBML:
            if not self.exchange:   # product are not included for exchange reactions in sbml
                prod.convName2NonPseud()
                prod.convName2('SBML')
                if (prod.name in prodsSBMLDict) and (prod.name in coremets) and not(prod.name in prodsDict):
                    print prod.name
                    print prodsDict
                    print self.stoichLine()
                    print self.reactionLine
                    raise Exception('Product '+prod.name+' present in core metabolites and in stochiometry but not in transitions for reaction: '+self.name)


class reactionList():   
    
    def __init__(self,reactions,sort=True):
        # Test input
        #for reaction in reactions:
        #    assert reaction.__class__.__name__=='reaction', "Object is not reaction type" 
        # Sort reactions by name for standardization
        self.reactions = reactions
        if sort:
            # Sort reactions by name for standardization
            self.sort('by name')
            
        self.revReacs   = self.getRevReacs()
        self.SuggFluxes = self.getSuggFluxes()
        self.MeasFluxes = self.getMeasuredFluxes()
        self.reacNames1 = self.getReactionNameList(level=1)
        self.reacNames2 = self.getReactionNameList(level=2)


    def __str__(self):
        lines = []
        for reaction in self.reactions:
            lines.append(str(reaction))
        return "\n".join(lines)


    def __iter__(self):
        for reaction in  self.reactions:
            yield reaction


    def __mul__(self,other):
        "reactionList multiplication"
        for reaction in self:
            reaction = other*reaction
        return self


    def __rmul__(self,other):
        "reaction reverse multiplication"
        result = self.__mul__(other)
        return result    


    def __div__(self,other):
        "reaction reverse divison"
        result = self.__rmul__(1/other)
        return result    
    

    def getStoichMatrix(self,parName='Sbig',level=1):
        "Creates stoichiometry matrix from reaction information, level is the level of description: 1 -> PGI ; 2 -> PGI_f, PGI_b"
        reactions = self.reactions
                
        Elements  = {}
        for reaction in reactions:
            if level == 2 and reaction.reversible and not reaction.exchange:  # Include forward and backward reactions
                forwMark = '_f'
                backMark = '_b'
                for react in reaction.reactants:
                    Elements[(react.name,reaction.name+forwMark)] = -react.stoichiometry 
                    Elements[(react.name,reaction.name+backMark)] =  react.stoichiometry                     
                for prod in reaction.products:
                    if not reaction.exchange:                           # eliminate from big stoichiometry matrix if exchange. Could be done in a different way by changing gams code
                        Elements[(prod.name,reaction.name+forwMark)] =  prod.stoichiometry    
                        Elements[(prod.name,reaction.name+backMark)] = -prod.stoichiometry    
            else:
                for react in reaction.reactants:
                    Elements[(react.name,reaction.name)] = -react.stoichiometry 
                for prod in reaction.products:
                    if not reaction.exchange:                           # eliminate from big stoichiometry matrix if exchange. Could be done in a different way by changing gams code
                        Elements[(prod.name,reaction.name)] = prod.stoichiometry
                        
        # Stoich.matrix
        SmatPar = GAMSclasses.GAMSpar(parName,Elements)
        Smat = StoichMatrix(GAMSpar=SmatPar)
        
        #self.Smat = Smat    
        return Smat


    def eliminateDupMets(self):
        "Eliminates duplicate metabolites"
        # Create metabolite dictionary to choose one metabolite instance per metabolite name
        reactions = self.reactions
        metDict = {}
        for reaction in reactions:
            prods  = reaction.products
            reacts = reaction.reactants
            for prod in prods:
                metDict[prod.name] = prod.originalMet
            for react in reacts:
                metDict[react.name] = react.originalMet
        
        # Substitute all original mets for the chosen instance
        for reaction in reactions:
            prods  = reaction.products
            reacts = reaction.reactants
            for prod in prods:
                prod.originalMet = metDict[prod.name]
            for react in reacts:
                react.originalMet = metDict[react.name]
        
        self.reactions = reactions
        self.revReacs  = self.getRevReacs()
        self.SuggFluxes= self.getSuggFluxes()
        self.MeasFluxes= self.getMeasuredFluxes()
        self.reacNames1= self.getReactionNameList(level=1)
        self.reacNames2= self.getReactionNameList(level=2)
        
        return reactions


    def getRevReacs(self):
        "Returns list of reversible reactions"
        reactions  = self.reactions
        RevReacs   = []
        for reaction in reactions:
            if reaction.reversible:
                RevReacs.append(reaction.name)
        return RevReacs


    def getSuggFluxes(self):
        "Returns dictionary of suggested fluxes"
        reactions  = self.reactions
        suggFluxes = {}
        for reaction in reactions:
            if reaction.suggested:
                try:
                    suggFluxes[reaction.name]= reaction.flux
                except AttributeError:
                    raise Exception('Suggested flux not initialized')
        return suggFluxes        


    def getMeasuredFluxes(self,level=1):
        "Returns dictionary of measured fluxes, Level indicates the level of description: 1 -> net flux, 2 -> forward and backward."        
        reactions  = self.reactions
        measFluxes = {}
#        print "inside:"
        for reaction in reactions:
#            if reaction.name=='PGI':
#                print "PGI in getMeasuredFluxes:"
#                print reaction.measured
#                print reaction.fluxBounds
#                print level
#                print reaction.reversible
#                print reaction.exchange
                
            if reaction.measured:
                try:                    
                    if level == 1:
                        measFluxes[reaction.name]= reaction.fluxBounds.net
                    elif level == 2:
                        if reaction.reversible and not reaction.exchange:
                            measFluxes[reaction.name+"_f"]= reaction.fluxBounds.forward
                            measFluxes[reaction.name+"_b"]= reaction.fluxBounds.backward
                        else:
                            measFluxes[reaction.name]= reaction.fluxBounds.net
                    else:
                        raise Exception('Wrong level value')
                except AttributeError:
                    raise Exception('Measured flux not initialized')     
        
        
        return measFluxes


    def getReactionNameList(self,level=1,sort=True):                
        "Returns list of reaction names, e.g.: PDH (level 1) or PDH_f and PDH_b (level 2)"
        reactions    = self.reactions
        reactionList = []
        for reaction in reactions:
            if level == 1:    
                reactionList.append(reaction.name)
            elif level == 2:
                if reaction.reversible:
                    reactionList.append(reaction.name + "_f")
                    reactionList.append(reaction.name + "_b")
                else:
                    reactionList.append(reaction.name)
            else:
                raise Exception('Wrong level')
       
        if sort:
            reactionList = sorted(reactionList)   # This sort should probably be eliminated   
        return reactionList


    def getReactionMap(self):
        "Returns reaction map between level 1 and level 2 reaction names"
        reactions  = self.reactions
        reacMap = {}
        for reaction in reactions:
            if reaction.reversible and not reaction.exchange:
                reacMap[reaction.name] = [reaction.name+'_f',reaction.name+'_b'] 
            else:
                reacMap[reaction.name] = [reaction.name,''] 
                
        # Put into parameters
        Elements = {}
        for name in reacMap:
            positive = reacMap[name][0]
            negative = reacMap[name][1]
            if positive != '':
                key = (name,positive)
                val = 1
                Elements[key] = val
            if negative != '':
                key = (name,negative)
                val = -1
                Elements[key] = val
        
        reacMapPar = GAMSclasses.GAMSpar('reacmap',Elements)
        linkedReacsSet = GAMSclasses.GAMSset('linkedreacs',set(reacMap.keys()))
       
        return reacMapPar,linkedReacsSet
        
#    def setFluxes(self,fluxComp,value):    # Should be remade to accept list of components
#        "Sets all components in fluxes to value (useful to zero things)"
#        fluxDict = self.getFluxDictionary(deepCopy=False)
#        for name in fluxDict:
#            setattr(fluxDict[name],fluxComp,value)
#
#        self.addFluxes(fluxDict)


    def zeroFluxExchange(self,names='all'):
        "zeros exchange flux for reaction name sgiven"
        for reaction in self:
            if (reaction.name in names) or names=='all':                
                net = reaction.flux.net
                if is_float(net):
                    exch = 0
                elif net.__class__.__name__ == 'rangedNumber':
                    exch = rangedNumber(0,0,0)
                else:
                    "Unexpected type for net flux: "+str(net)
                
                reaction.flux = flux(net_exc_tup=(net,exch))   
                

    def fixFluxes(self,level=1,names='all',epsilon=0.01,maximum= math.pow(10,9)):
        "Fix upper and lower fluxes to the values in stored flux"
        #epsilon = 0.01
        #epsilon = 0.02
        #epsilon = 0.001
        reactions = self.reactions
        # maximum should be teh same as in GAMS_EMU_MFA_FLUX_HYB.lst, lbvec(jFBA)          = max(lbvec(jFBA),-1000);
        # This can be solved by putting bounds on the MOMA resutls, as well
        
        for reaction in reactions:  
            if (reaction.name in names) or names=='all':                
                if hasattr(reaction,'flux'):     
                    netVal = float(reaction.flux.net.best) if reaction.flux.net.__class__.__name__ == 'rangedNumber' else float(reaction.flux.net)
                    Delta = min(epsilon,abs(netVal)*epsilon)
                    Delta = max(0.00001,Delta)   # This is required so conopt does not collapse lower and upper bounds into one and drives itself nuts
                    
                    hi = netVal+Delta
                    lo = netVal-Delta

                    # maximum here to avoid problems when you fix fluxes
                    if abs(hi)<maximum and abs(netVal)<maximum and abs(lo)<maximum:    
                        reaction.fluxBounds.net.hi   = hi
                        reaction.fluxBounds.net.best = netVal                    
                        reaction.fluxBounds.net.lo   = lo
                    
                    # marking as measured
                    reaction.measured = True                    
                    
                    if level == 1:                    
                        pass
                    
                    elif level ==2:
                        if reaction.reversible:
                            forwardVal  = float(reaction.flux.forward.best)  if reaction.flux.forward.__class__.__name__  == 'rangedNumber' else float(reaction.flux.forward)
                            Delta = min(epsilon,abs(forwardVal)*epsilon)

                            hi =     forwardVal+Delta
                            lo = max(forwardVal-Delta,0)
                            
                            if abs(hi)<maximum and abs(netVal)<maximum and abs(lo)<maximum:
                                #reaction.fluxBounds.forward.hi   = hi
                                #reaction.fluxBounds.forward.best = forwardVal                    
                                #reaction.fluxBounds.forward.lo   = lo
                                reaction.fluxBounds.forward = rangedNumber(lo,forwardVal,hi)
                
                            
                            backwardVal = float(reaction.flux.backward.best) if reaction.flux.backward.__class__.__name__ == 'rangedNumber' else float(reaction.flux.backward)
                            Delta = min(epsilon,abs(backwardVal)*epsilon)
                            
                            hi =     backwardVal+Delta
                            lo = max(backwardVal-Delta,0)
                            
                            if abs(hi)<maximum and abs(netVal)<maximum and abs(lo)<maximum:
                                #reaction.fluxBounds.backward.hi   = hi
                                #reaction.fluxBounds.backward.best = backwardVal                    
                                #reaction.fluxBounds.backward.lo   = lo
                                reaction.fluxBounds.backward = rangedNumber(lo,backwardVal,hi)
                        else:
                            reaction.fluxBounds.net.lo = max(0,reaction.fluxBounds.net.lo) 

                    else:
                        raise Exception('Wrong level')
    
#                    if reaction.name == 'ADSL2r':
#                        print reaction.name+":"
#                        print reaction.fluxBounds
#                        print netVal
#                        print Delta


    def getFluxDictionary(self,level=1,norm=1,fluxComp='all',rangeComp='best',deepCopy='True'):
        """Gets flux dictionary. 
        rangeComp decides whether to give out a single number or a ranged number. 
        norm can be a number or a flux name to normalize everything with (e.g. GLCpts). This should be done by defining __rdiv__ properly
        fluxComp is the flux component to be output (e.g. forward,backward,net,exchange) in the level=1 case.
        copy decides wether the dictionary is a deepcopy or not. The False option should be further developed.
        """
        reactions = self.reactions

        # Dealing with normalization
        newNorm = norm
        if not is_float(norm):
            for reaction in reactions:
                if reaction.name == norm:                 
                    newNorm = reaction.flux.getComp('net','best')
                      
        norm = abs(newNorm)
                
        #norm = 1 if norm==0 else norm  # Added to avoid normalization errors
                        
        fluxDict  = {}

        if deepCopy:
            # Main loop to get fluxes        
            for reaction in reactions:
                if level == 1:                                        
                    fluxDict[reaction.name] = reaction.flux.getComp(fluxComp,rangeComp)/norm
#                    fluxDict[reaction.name].normalize(norm)
                else:
                    if reaction.reversible and not reaction.exchange:
                        fluxDict[reaction.name+"_f"] = reaction.flux.getComp('forward' ,rangeComp)/norm
                        fluxDict[reaction.name+"_b"] = reaction.flux.getComp('backward',rangeComp)/norm
                    else:
                        fluxDict[reaction.name] = reaction.flux.getComp('net' ,rangeComp)/norm
        
        else:
        # fluxcomp, rangecomp options should be workd out for THIS ONE!!!        
            for reaction in reactions:
                fluxDict[reaction.name] = reaction.flux/norm


        return fluxDict


    def addFluxes(self,fluxDictionary):
        for reaction in self.reactions:
            if reaction.name in fluxDictionary:
                reaction.flux = fluxDictionary[reaction.name]


    def addFluxes2(self,fluxDictionary):
        "Optional version. It should soon substitute addFluxes completely"
        reactionDict = self.getReactionDictionary()
        for name in fluxDictionary:
            if name[-2:]=='_f':   #  level 2 input
                newName  = name[0:-2]
                forw     = fluxDictionary[newName]
                back     = fluxDictionary[newName+'b_']       # not worth cathing the error because backward reaction should always be present
                fluxOut  = flux(for_back_tup=(forw,back))
            else:                #  level 1 input
                newName  = name
                fluxOrig = fluxDictionary[newName]
                if fluxOrig.__class__.__name__ == 'flux':
                    fluxOut = fluxOrig
                else:
                    fluxOut = flux(net_exc_tup=(fluxOrig,'NA'))  
            # Add to reactions if present            
            if newName in reactionDict:
                reactionDict[newName].flux = fluxOut


    def addFluxBounds(self,fluxDictionary):
        "Adds flux bounds, mirrors addFluxes2"
        reactionDict = self.getReactionDictionary()
        for name in fluxDictionary:
            if name[-2:]=='_f':   #  level 2 input
                newName  = name[0:-2]
                forw     = fluxDictionary[newName]
                back     = fluxDictionary[newName+'b_']       # not worth cathing the error because backward reaction should always be present
                fluxOut  = flux(for_back_tup=(forw,back))
            else:                #  level 1 input
                newName  = name
                fluxOrig = fluxDictionary[newName]
                if fluxOrig.__class__.__name__ == 'flux':
                    fluxOut = fluxOrig
                else:
                    fluxOut = flux(net_exc_tup=(flux,'NA'))  
            # Add to reactions if present            
            if newName in reactionDict:
                reactionDict[newName].fluxBounds = fluxOut


    def getFluxBoundsDictionary(self):
        reactions = self.reactions
        fluxDict  = {}
        for reaction in reactions:
            fluxDict[reaction.name]=reaction.fluxBounds
        return fluxDict


    def capFluxBounds(self,maximum=100):
        # caps the maximum of flux bounds. ASSUMES NO DEEPCOPY!!!
        maximum = abs(maximum)
        boundDict = self.getFluxBoundsDictionary()
        for name in boundDict:
            bound = boundDict[name]
            bound.net.hi =  maximum if bound.net.hi>  maximum else bound.net.hi
            bound.net.lo = -maximum if bound.net.lo< -maximum else bound.net.lo    
        
        
    def getReactionDictionary(self):     # Do we really need both of this and getFluxDictionary?
        reactions = self.reactions
        reactDict  = {}
        for reaction in reactions:
            reactDict[reaction.name]=reaction
        return reactDict


    def convMetNames2SBML(self):   
        "Converts names of all metabolites to sbml format"
        reactions = self.reactions
        for reaction in reactions:     
            reaction.convMetNames2SBML()
        return reactions


    def convMetNames2(self,string):
        """Generalized version of the previous name conversions"""
        if string == 'SBML':
            output = self.convMetNames2SBML()
        else:
            raise Exception('Conversion string not recognized')
        return output   


    def convRxnNames2SBML(self):
        "Converts names of all reactions to sbml format"
        reactions = self.reactions
        for reaction in reactions:            
            reaction.convName2SBML()
        return reactions
    
    def convRxnNames2Std(self):
        "Converts names of all reactions to sbml format"
        reactions = self.reactions
        for reaction in reactions:         
            reaction.convName2Std()
        return reactions    


    def convRxnNames2(self,string):
        """Generalized version of the previous name conversions"""
        if string == 'SBML':
            output = self.convRxnNames2SBML()
        else:
            raise Exception('Conversion string not recognized')
        return output       


    def getReactionLines(self):
        "Provides carbon transition lines"
        reactions = self.reactions
        reactionLines = []
        for reaction in reactions:
            try:
                reactionLines.append(reaction.reactionLine.fullLine)
            except AttributeError:
                pass    
        return reactionLines
    
    
    def writeReactionFile(self,filename):
        "Writes reaction file = reaction lines + options"
        # ## Options
        EMUNumberingStart = 1
        metList = self.getMetList()
        
        newlines = []
        #   NUMBERSTART
        newlines.append("&NUMBERSTART "+str(EMUNumberingStart))
        #   MLIST
        for list in metList.getDestination2():
            met  = list[0]
            list2= list[1:]
            for number in list2:
                newlines.append('&MLIST '+met+' '+str(-int(number)))
        #   EXCLUDE    
        for met in metList.getExcluded():
            newlines.append('&EXCLUDE '+met)    
        #   SOURCE
        for met in metList.getSource():
            newlines.append('&SOURCE '+met)
        #   VERBOSE    
        newlines.append('&VERBOSE')
        
        # ## Reaction lines
        reactionLines = self.getReactionLines()
        newlines.extend(reactionLines)
        
        # ## Output
        file = open(filename,'w')
        for line in newlines:
            file.write(line+'\n')
        file.close()
        
    
    def getCarbonDict(self):
        "Provides dictionary of number of carbons for each metabolite (from reaction line information)"
        reactionLines = self.getReactionLines()
        
        carbonDict={}
        for line in reactionLines:
            reaction = EMUSystemCoreLib.parse_reaction(line)     # Reaction class from Suthers. Temporary code
            # Pooling reactants and products
            mets   = reaction.myreactants[:]
            mets.extend(reaction.myproducts)
            labels = reaction.myreactlabel[:]
            labels.extend(reaction.myprodlabel)
            
            # Finding number of carbons
            for ind in range(len(mets)):    
                name     = mets[ind] 
                label    = labels[ind]
                if label[0]=='(':
                    label = EMUSystemCoreLib.symsplit(label)[0]
                ncarbons = len(label)
                if name in carbonDict and ncarbons != carbonDict[name]:
                    raise Exception('Inconsistent number of carbons for metabolite '+name+' : '+str(ncarbons)+' vs '+str(carbonDict[name]))
                else:
                    carbonDict[name] = ncarbons
        
        self.carbonDict = carbonDict         
        
        return carbonDict    


    def carbonTransitionsOK(self):
        "Checks if carbon transition information is ok (i.e. all reaction lines have the carbon transition info)"
        reactions = self.reactions
        OK = True
        for reaction in reactions:   
            if not hasattr(reaction, 'reactionLine'):
                OK = False
        return OK
        # Need to check product and reaction names with reaction line names!!
        
        
    def processCarbonTransitions(self,metList='default'):
        "Calculates all relevant information for the EMU reaction system"
        # ### Default MetList is the one included in reactionList
        if metList == 'default':
            metList = self.getMetList()
        
        # ### Check that this makes sense (all info included)
        if not self.carbonTransitionsOK():
            raise Exception("Not all reactions have carbon transition information")
       
        # ### Main processing
        EMUDestMetabList  = metList.getDestination2()
        EMUSourceMetabs   = metList.getSource()
        EMUExcludedMetabs = metList.getExcluded()
        rawEMUReactions   = self.getReactionLines()
        
        EMUNumberingStart = 1
        EMUVerboseFlag    = True
        
        EMUStoichData,EMUTransitionData, EMUNetwork, EMUQueue, EMUSystem, EMUStoichSystem, EMUStoichSysParse = EMUSystemCoreLib.raw_reactions_parse(rawEMUReactions,EMUSourceMetabs,EMUDestMetabList)
    
        self.EMUDestMetabList  = EMUDestMetabList
        self.EMUNumberingStart = EMUNumberingStart
        self.EMUSourceMetabs   = EMUSourceMetabs
        self.EMUExcludedMetabs = EMUExcludedMetabs
        self.EMUVerboseFlag    = EMUVerboseFlag
        self.EMUStoichSysParse = EMUStoichSysParse
        self.EMUSystem         = EMUSystem
        self.rawEMUReactions   = rawEMUReactions
        
        # ### Stoichiometry matrix
        Smat = StoichMatrix(EMUStoichSysParse)
        self.Smat  = Smat
        self.Smat2 = self.getStoichMatrix('S',2) 
                
        # ### EMUs
        # Straight from previous code. Please shorten 
        inputFilename    = 'VerboseFullEMUNetwork.txt'
        NetworkOutputFID = open(inputFilename,'w')
        testemu          = EMUSystemCoreLib.emu_pseudoclean(EMUNetwork)
        EMUSystemCoreLib.emu_output(testemu,EMUNumberingStart,NetworkOutputFID)

        # Transition lines
        transitions = EMUtransitionList('VerboseFullEMUNetwork.txt')
        #remove_file('VerboseFullEMUNetwork.txt')
        transitions.preprocess(EMUExcludedMetabs)
        
        self.transitions = transitions       
        self.transitionsPre = EMUtransitionList('VerboseFullEMUNetwork.txt')   # For debugging only. TODO: eliminate when consolidated

        # Equivalent emus and dummy emus data
        equivEMUs = transitions.equivEMUs
           
        # EMU list, names, metabolites and carbons
        emuList             = transitions.getEMUList(equivEMUs.elements)
        emuList.allEMU      = emuList.getAllEMUSet()
        emuList.metEMU      = emuList.getMetEMUPar()
        emuList.emuCarbons  = emuList.getEMUNCarbons()
        
        self.emuList = emuList


    def processCarbonTransitions2(self,metList='default'):
        """Calculates all relevant information for the EMU reaction system
            New version which does not use Suthers' code. In progress"""
        # ### Default MetList is the one included in reactionList
        if metList == 'default':
            metList = self.getMetList()
        
        # ### Check that this makes sense (all info included)
        if not self.carbonTransitionsOK():
            raise Exception("Not all reactions have carbon transition information")
               
        # ### Main processing
        EMUDestMetabList  = metList.getDestination2()
        EMUSourceMetabs   = metList.getSource()
        EMUExcludedMetabs = metList.getExcluded()
        rawEMUReactions   = self.getReactionLines()
        
        EMUNumberingStart = 1
        EMUVerboseFlag    = True
            
        # eliminate redundancies. Include in code above!!    
        EMUSourceMetabs = list(set(EMUSourceMetabs))  
        new = []
        for ls in EMUDestMetabList:
            if ls not in new:
                new.append(ls)
        EMUDestMetabList = new
            
        # Get transition lines
        tLines = []
        for line in rawEMUReactions:
            #transLine = atomTransition(line)
            transLine = atomTransition2(line)
            tLines.append(transLine)
        transList = atomTransitionList(tLines)
        carbonDict = transList.getCarbonDict()
        
        # Integrate carbonDict in metList
        metList = self.getMetList()
        metDict = metList.getMetDict()
        for name in metDict:
            if name in carbonDict:
                if metDict[name].ncarbons <=0:
                    metDict[name].ncarbons = carbonDict[name]
        
        # Get all destination emus
        destEMUs = []
        for dest in EMUDestMetabList:
            metName = dest.pop(0)  # first element is metabolite name
            destinationEMU = metDict[metName].generateEMU(dest)
            destEMUs.append(destinationEMU)
        
        # Get all transitions
        transitions = []
        for emuName in destEMUs:
            emu = core.emu(emuName)
            for line in transList.findEMUTransitions2Source(emu,EMUSourceMetabs,cleanCache=True):
                transitions.append(line)    
                  
        
        file = open('VerboseFullEMUNetwork2B.txt','w')
        for contribution, line in transitions:
            contString = '' if contribution ==1 else ' ('+str(contribution)+')'
            newLine = line.replace(',',','+contString).replace('-->','-->'+contString).replace('<==>','<==>'+contString)+'\n'
            file.write(newLine)
        file.close()
        
        newTrans  = EMUtransitionList('VerboseFullEMUNetwork2B.txt') 
        newTrans.eliminateDuplicates() 
        file = open('VerboseFullEMUNetwork2.txt','w')
        for line in sorted(newTrans.transitions):
            file.write(str(line))
        file.close()
  
#        newTrans  = EMUtransitionList('out.txt') 
#        origTrans = EMUtransitionList('VerboseFullEMUNetwork.txt')
# 
#        newTrans.eliminateDuplicates() 
#        origTrans.eliminateDuplicates() 
#
#        file = open('new.txt','w')
#        for line in sorted(newTrans.transitions):
#            file.write(str(line))
#        file.close()
#        
#        file = open('old.txt','w')
#        for line in sorted(origTrans.transitions):
#            file.write(str(line))
#        file.close()
        

#        print "compare:"
#        newTrans.compare(origTrans) 
        
        
 
         
    
        self.EMUDestMetabList  = EMUDestMetabList
        self.EMUNumberingStart = EMUNumberingStart
        self.EMUSourceMetabs   = EMUSourceMetabs
        self.EMUExcludedMetabs = EMUExcludedMetabs
        self.EMUVerboseFlag    = EMUVerboseFlag
        self.rawEMUReactions   = rawEMUReactions
        
        # ### Stoichiometry matrix
        #Smat = StoichMatrix(EMUStoichSysParse)
        #self.Smat  = Smat
        self.Smat = self.getStoichMatrix('S',2) 
                
        # Transition lines
        transitions = EMUtransitionList('VerboseFullEMUNetwork2.txt')

        #remove_file('VerboseFullEMUNetwork.txt')

        transitions.preprocess(EMUExcludedMetabs)
        
        self.transitions = transitions   
        self.transitionsPre = EMUtransitionList('VerboseFullEMUNetwork2.txt')  # For debugging only. TODO: eliminate when consolidated

        # Equivalent emus and dummy emus data
        equivEMUs = transitions.equivEMUs
           
        # EMU list, names, metabolites and carbons
        emuList             = transitions.getEMUList(equivEMUs.elements)
        emuList.allEMU      = emuList.getAllEMUSet()
        emuList.metEMU      = emuList.getMetEMUPar()
        emuList.emuCarbons  = emuList.getEMUNCarbons()
        
        self.emuList = emuList
        

    def getCarbonTransitionReactions(self,inFluxRef):
        "Provides only the reactions with carbon transition information and limits metabolites to those involved in carbon exchange"
        inFluxRef = inFluxRef if inFluxRef !=0 else 1.0       
        self.inFluxRef = inFluxRef    # TODO: check if this is necessary, otherwise eliminate
        reactions = self.reactions
        newReactions = []
        attribs = ['forward','backward','net','exchange']
        #print "Reactions kept:"
        
        for reaction in reactions:
            if hasattr(reaction, 'reactionLine'):               
                newReaction = copy.deepcopy(reaction)
                reactionSut = EMUSystemCoreLib.parse_reaction(reaction.reactionLine.fullLine)     # TODO: Reaction class from Suthers. Temporary code. It should be done with the new code funcionality
                metsAll     = reactionSut.myreactants[:]
                metsAll.extend(reactionSut.myproducts)
                
                newProducts = []
                newReacts   = []
                # Eliminate metabs from prods and reacs not in line
                for prod in newReaction.products:
                    if prod.name in metsAll: 
                        newProducts.append(prod)
                for react in newReaction.reactants:
                    if react.name in metsAll:
                        newReacts.append(react)
                
                newReaction.products  = newProducts
                newReaction.reactants = newReacts
                # Scale flux bounds by inFluxRef
                for attrib in attribs:
                    entry = getattr(newReaction.fluxBounds,attrib)
                    if isinstance(entry,rangedNumber):
                        entry.lo   = entry.lo/abs(inFluxRef)
                        entry.best = entry.best/abs(inFluxRef)
                        entry.hi   = entry.hi/abs(inFluxRef)
                # Add to new set of reactions
                newReactions.append(newReaction)
                
        #print "newReactions:"
        newReactionsList = reactionList(sorted(newReactions))
        #print newReactionsList        
        
        return newReactionsList


    def getMetList(self):
        "Provides list of metabolites associated with these reactions"
        reactions = self.reactions
        allMets = []
        for reaction in reactions:
            for prod in reaction.products:
                allMets.append(prod.originalMet)   # Adding original metabolite, not product or reactant
            for react in reaction.reactants:
                allMets.append(react.originalMet)
        
        allMets = sorted(list(set(allMets)))    
        newMetList = metList(allMets)
        return newMetList


    def getUB(self):
        "Provides upper bounds for reactions"
        ElementsUB = {}
        for reaction in self.reactions:
            ub = reaction.fluxBounds.net.hi
            ElementsUB[tuple([reaction.name])] = ub

        UBPar = GAMSclasses.GAMSpar('ubvec',ElementsUB)
        return UBPar


    def getLB(self):
        "Provides lower bounds for reactions"
        ElementsLB = {}
        for reaction in self.reactions:
            lb = reaction.fluxBounds.net.lo
            ElementsLB[tuple([reaction.name])] = lb

        LBPar = GAMSclasses.GAMSpar('lbvec',ElementsLB)
        return LBPar


    def getCvec(self):
        "Provides objective vector"
        ElementsCvec = {}
        for reaction in self.reactions:
            c = reaction.cval
            ElementsCvec[tuple([reaction.name])] = c
        cVecPar = GAMSclasses.GAMSpar('cvec',ElementsCvec)
        return cVecPar


    def checkReactionLines(self,metsCore):
       "Checks that reaction lines products and reactants are complete." 
       
       for reaction in self.reactions:
           if hasattr(reaction, 'reactionLine'):
               reaction.checkReactionLineCompleteness(metsCore)


    def getReactionSubSet(self,rxnNames='default',cofactor='default',function='default'):
        "Gets a subset of reactions given by the rxn names"
        newReactionList = []            
        if isinstance(rxnNames,list):  #list of names    
            reactionDict = self.getReactionDictionary()
            for name in rxnNames:
                newReactionList.append(reactionDict[name])
        elif isinstance(rxnNames,str):  # string
            if rxnNames == 'default': # consider other input
                if cofactor == 'default':
                    if function != 'default':
                        for reaction in self:
                            if function(reaction):
                                newReactionList.append(reaction)
                    else:
                        raise Exception('Wrong input for reactionList.getReactionSubSet')
                else:
                    for reaction in self:
                        metDict = reaction.getProdDict()
                        metDict.update(reaction.getReactDict())
                        if cofactor in metDict:
                            newReactionList.append(reaction)
            elif rxnNames == 'all':   # Give all reactions (duplication)
                for reaction in self:
                    newReactionList.append(reaction)    
            elif rxnNames == 'exchange':
                for reaction in self:
                    if reaction.exchange:
                        newReactionList.append(reaction)
            else:     # name of a subsystem
                for reaction in self:
                    if reaction.subsystem == rxnNames:
                        newReactionList.append(reaction)
        
        output = reactionList(newReactionList,sort=False)
        
        return output


    def sort(self,function='default'):
        "Sorts reactions according to function"
        if function == 'default' or function=='by name':
            function = lambda reaction: reaction.name     # default is based on name
            revVal   = False
        elif function == 'by net flux':
            function = lambda reaction: reaction.flux.net.best
            revVal   = True
        elif function == 'by absolute net flux':
            function = lambda reaction: abs(reaction.flux.net.best)
            revVal   = True
        elif function == 'by absolute low flux':
            function = lambda reaction: abs(reaction.flux.net.lo)
            revVal   = True
        elif function == 'by absolute high flux':
            function = lambda reaction: abs(reaction.flux.net.hi)
            revVal   = True

        self.reactions = sorted(self.reactions,key=function,reverse=revVal)


    def extend(self,other):
        "Extends the list with the elements from other reactionList"
        reactions      = self.reactions
        otherReactions = other.reactions
        
        reactions.extend(otherReactions)
        self = self.__init__(reactions,sort=False)        
        
    
    def barMaxMinFluxes(self,maxPlot=10,titleFig='',save='default'):
        "Produces a bar graph showing the minimum (lo) and maximum (hi) of fluxes"
        # Produce data for bar
        names = []
        lower = []
        upper = []
        total = []
        for reaction in self:
            if len(names) < maxPlot:
                names.append(reaction.name.replace('EX_','',1).replace('_e_','',1).replace('(e)','',1).replace('_','-'))
                lower.append(reaction.flux.net.lo)
                upper.append(reaction.flux.net.hi-reaction.flux.net.lo)
                total.append(reaction.flux.net.hi)
        
        # bar data
        N = len(names)
        ind = numpy.arange(N)+0.5    # the x locations for the groups
        width = 0.45              # the width of the bars
        
        fig = figure()
        axes = fig.add_subplot(111) 
        axes.axis([0,N+width,min(1.1*min(min(lower),0),min(total)),max(total)*1.1])
         
        p1 = plt.bar(ind, lower,  width, color='r', alpha=0.1)
        p2 = plt.bar(ind, upper, width, color='r', bottom=lower,alpha=0.8)

        plt.ylabel('Flux (mmol/gdw/h)')
        plt.title('Minimum and maximum values for exchange fluxes')
        plt.xticks(ind+width/2.,tuple(names),rotation='vertical')
        plt.legend( (p1[0], p2[0]), ('Minimum', 'Maximum') )

        title(titleFig)
        # Change x tick label size
        for label in axes.get_xticklabels():
                label.set_fontsize(16)
        # Inclination for xlabels
        fig.autofmt_xdate()   
        # Save fig        
        if save != 'default':
            savefig(save) 


    def plotFluxes(self,color='k',fmt='o',markersize=10,names='default',axes='default',xLabel='',yLabel='',titleFig='',label='label',plotType='default',axesRanges=[-30,30]):
        "Plots fluxes with confidence intervals in square axises"
        axisMax = axesRanges[1]
        axisMin = axesRanges[0]
       
        #axisMax = 10
        #axisMin = -5
       
        # default for names is all names
        if names == 'default':
            names = self.getReactionNameList(level=1,sort=False)
            
        # Do the plot
        reactionDict = self.getReactionDictionary()
        x  = []  
        y  = [] 
        DyU= []
        DyL= []
        counter = 1
        for name in names:
            reaction = reactionDict[name]
            y.append(reaction.flux.getComp('net','best'))
            DyU.append(reaction.flux.getComp('net','hi')-reaction.flux.getComp('net','best'))
            DyL.append(-(reaction.flux.getComp('net','lo')-reaction.flux.getComp('net','best')))
            x.append(counter)
            counter+=1
        x   = numpy.array(x)            
        y   = numpy.array(y)            
        DyU = numpy.array(DyU)            
        DyL = numpy.array(DyL)            

        if axes =='default':
            axes = figure(figsize=(8,8)).add_subplot(111)
        axes.axis([0,len(x)+1,max(axisMin,1.1*min(y-DyL)),min(axisMax,max(y+DyU)*1.1)])
        axes.axis([0,len(x)+1,axisMin,axisMax])
        #axes.axis([0,len(x)+1,-8,8])

        if (len(x)!=0) and (len(y)!=0):
            if plotType == 'default':
                hand = plt.plot(x,y,color+fmt,markersize=markersize,label=label)    
            if plotType == 'errorbar':
                hand = axes.errorbar(x,y,yerr=[DyL,DyU],fmt=fmt,color=color,markersize=markersize,label=label)    
            elif plotType == 'transparent':
                hand = plt.plot(x,y,color+fmt+':',markersize=markersize,label=label,alpha=0.6)    
            elif plotType == 'transparent std':
                # Make polygon
                verts = list(zip(x,y+DyU)) + [i for i in reversed(list(zip(x,y-DyL)))] 
                poly  = Polygon(verts, facecolor=color, edgecolor=color,alpha=0.2)
                
#                handles, labels = axes.get_legend_handles_labels()
#                
#                print "handles:"                
#                print handles
#                print labels
#                
#                handles.append(poly)
#                labels.append(label)
#                
#                print "handles2:"                
#                print handles
#                print labels
#
#                axes.legend(handles, labels)
#                
#                handles, labels = axes.get_legend_handles_labels()
#                print "handles3:"                
#                print handles
#                print labels
#                
#                print "inside!!!"
                
                hand  = axes.add_patch(poly)

            xlabel(xLabel)
            ylabel(yLabel)
    
            title(titleFig)    
        else:
            print "No data in plot"
            print x
            print y        

        # return handle
        return hand


    def euclidDist(self,other):
        "Finds mean euclidean distance with other reactionList"
        # Check that lists are of the same lenght
        otherReactionDict = other.getReactionDictionary()
        if len(self.reactions) != len(other.reactions):
            raise Exception('Reactions lists are not the same length')
        # Find distance
        ED=0
        for reaction in self:
            val      = reaction.flux.getComp('net','best')
            otherVal = otherReactionDict[reaction.name].flux.getComp('net','best')
            #delta    = max(0.1,abs(reaction.flux.getComp('net','hi')-reaction.flux.getComp('net','lo')))  # That min may not be a good idea
            delta    = 1
            ED       = ED + ((val-otherVal)/delta)**2
        ED = math.sqrt(ED)/math.sqrt(len(self.reactions))
        
        return ED


    def printFluxes(self,fileName='None',names='default',fluxDict='default',nonZero=False,brief=True):
        "nonZero decides whether to print fluxes with nonzero values"
        
        if fluxDict == 'default':
            Fluxes = self.getFluxDictionary(rangeComp='all')
        else:
            Fluxes = fluxDict    
            
        lines = []
        
        # Fluxes to print
        if names == 'default':
            names = Fluxes.keys()
        if names == 'exchange':
            tolerance = 0.0001
            names = []
            for name in Fluxes.keys():
                if (('EX_' in name) or ('iomass' in name)) and (abs(Fluxes[name].net.best)>tolerance) :
                    names.append(name)            
        
        # sort by quantity
        for flux in sorted(names, key=lambda name: abs(Fluxes[name].net.best),reverse=True):         
            if brief:
                lines.append(flux+": \t"+str(Fluxes[flux].net.best))
            else:                
                lines.append(flux+':\n')
                lines.append(Fluxes[flux].__str__())
                lines.append('\n')

        # Output
        if fileName == 'None':    # Print to screen
            for line in lines:
               print line
        elif fileName == 'toString':  # Print to string and return
            out = ''.join(lines)
            return out             
        else:                   # Print to file
            file = open(fileName,'w')
            for line in lines:
                file.write(line)
            file.close()    


    def getBiomassReaction(self):
        "Obtains appropriate biomass reaction"
        
        # Get all candidates        
        bmRxns = []
        for reaction in self.reactions:
            if 'biomass' in reaction.name or 'Biomass' in reaction.name:
                bmRxns.append(reaction)
        
        # Choose most appropriate 
        output = []
        if bmRxns:
            for rxn in bmRxns:
                if "core" in rxn.name or "Core" in rxn.name:
                    output = rxn
            if not output:
                output = bmRxns[0]   # Choose the first
        
        return output


    
class emu():
    def __init__(self,name,equivalent='default'):
        self.name     = name
        self.getMetName()
        if equivalent != 'default':
            self.equivalent = equivalent
            
        # Finding if it is a dummy emu
        emuNames = re.findall('([\w_]+?(?:_\d\d?)+)',name)
        self.dummy = len(emuNames) > 1

        # Finding number of carbons
        self.ncarbons = self.findnCarbons()


    def findnCarbons(self):
        if self.dummy:
            emuNames = re.findall('([\w_]+?(?:_\d\d?)+)',self.name)
            ncarbs   = 0
            for name in emuNames:
                emuInst = emu(name)
                ncarbs  = ncarbs + emuInst.findnCarbons()
        else:
            carbonInds    = re.sub(self.met,'',self.name)
            ncarbs = float(carbonInds.count('_'))    
        
        return ncarbs


    def getMetName(self):
        newname   = re.sub('(_\d\d?)+','',self.name)
            
        self.met  = newname
        return newname

    def getIndices(self):
        indList = re.findall('(_\d\d?)', self.name)
        
        inds = []
        for ind in indList:
            inds.append(int(ind.replace('_','')))
            
        return inds
        
    def getSortedName(self):
        """ 
        Provides names with carbon numbers sorted, 
        e.g.: dhap_c_1_2_3 instead of dhap_c_3_2_1
        """
        name = self.getMetName()
        inds = self.getIndices()
        
        # Sort indices
        indsInt =[]
        for ind in inds:
            indsInt.append(int(ind))
        indsInt = sorted(indsInt)
        indsFin =[]
        for ind in indsInt:
            indsFin.append(str(ind))
        
        sortedName = name+'_'+'_'.join(indsFin)
        
        return sortedName

#    def convNameStd2SBML(self):
#        name    = self.name
#        metname = self.met
#        ending  = name.replace(metname,'')
#        metone  = met(metname,0)
#        newname = metone.convNameStd2SBML()+ending
#        self.name = newname
#        self.getMetName()
#        return newname
#        
#    def convNameSBML2Comp(self):
#        name    = self.name
#        metname = self.met
#        ending  = name.replace(metname,'')
#        metone  = met(metname,0)
#        newname = metone.convNameSBML2Comp()+ending
#        self.name = newname
#        self.getMetName()
#        return newname    
#    
#    def convNameComp2Std(self):
#        name    = self.name
#        metname = self.met
#        ending  = name.replace(metname,'')
#        metone  = met(metname,0)
#        newname = metone.convNameComp2Std()+ending
#        self.name = newname
#        self.getMetName()
#        return newname   


    def convName2(self,string):
        name    = self.name
        metname = self.met
        ending  = name.replace(metname,'')
        metone  = met(metname,0)
        newname = metone.convName2(string)+ending
        self.name = newname
        self.getMetName()
        return newname  


class emulist():
    def __init__(self,emus):
        self.emus = emus
        # Creating list properties
        self.EMUMetDict = self.getEMUMetDict()


    def getEMUMetDict(self):
        EMUMetDict = {}
        for emu in self.emus:
            EMUMetDict[emu.name] = emu.met
        return EMUMetDict    


    def getEMUCarbonsDict(self):
        EMUCarbonsDict = {}
        for emu in self.emus:
            EMUCarbonsDict[emu.name] = emu.ncarbons
        return EMUCarbonsDict


    def getDummyEMUs(self):
        dummyEMUs = []
        for emu in self.emus:
            dummyEMUs.append(emu.name)
        return dummyEMUs


    def getEquivEMUDict(self):
        equivEMUDict = {}
        for emu in self.emus:
            try:
                equivEMUDict[emu.name] = emu.equivalent    
            except AttributeError:
                pass


    def getMetEMUPar(self):
        metEMUDict = {}
        for emu in self.emus:
            if not emu.dummy:
                metEMUDict[tuple([emu.met,emu.name])] = 1.0
        metEMUPar = GAMSclasses.GAMSpar('metemu',metEMUDict)   
        return metEMUPar


    def getEMUNCarbons(self):
        nCarbonsDict = {}
        for emu in self.emus:
            nCarbonsDict[emu.name] = emu.ncarbons
        EMUNCarbonsPar = GAMSclasses.GAMSpar('ncarbons',nCarbonsDict)
        return EMUNCarbonsPar


    def getAllEMUSet(self):
        EMUset = set([])
        for emu in self.emus:
            EMUset.add(emu.name)
        return GAMSclasses.GAMSset('allemu',EMUset)        


##################################
# ATOM AND EMU TRANSITIONS
##################################

class EMUtransition():
    """
    Class for EMU transitions that contain information on how different EMUs correspond to each other. For example:
    
        TA1_b,  TAC3_c_1_2_3 + g3p_c_1_2_3 -->  f6p_c_1_2_3_4_5_6
        
    indicating that TAC3_c_1_2_3 and g3p_c_1_2_3 combine to produce f6p_c_1_2_3_4_5_6 in reaction TA1_b (backward reaction of TA1), or:
        
        SSALy, (0.5) sucsal_c_4 --> (0.5) succ_c_4
        
    which indicates that the fourth atom of sucsal_c become the fourth atom of succ_c. The (0.5) contribution coefficient indicates that
    reaction SSALy contains a symmetric molecule and two labeling correspondences are equally likely. Hence this transition only 
    contributes half the flux to the final labeling.
    """
    
    def __init__(self,line):
        self.contribution = ''
        "Initial parsing"
        rxnSign = '-->'
        # Getting reaction name:
        rxnName,rest = line.split(',')
        self.name = rxnName
        # Getting contribution coefficients, if they exist
        parse = re.findall('\(([\.\d]+)\)',rest)
        if parse:
            # Testing that all contribution coefficients are the same
            first = float(parse[0])
            for number in parse:     
                if float(number)!=first:
                    print 'All contribution coefficients must be the same: \n'+ line
            self.contribution = first
            # Eliminating contribution coefficients    
            rest = rest.replace('('+str(first)+')','')                
        # Obtaining reactant and product emus
        reacts,prod = rest.split(rxnSign)
        # Obtaining reactant list (product will always be, by construction, a single product)
        reactList = reacts.split('+')
        
        # Storing products and reactants
        self.products = [emu(prod.strip())]
        reactants = []
        for react in reactList:
            reactants.append(emu(react.strip()))
        self.reactants = reactants
        
    
    def __str__(self):
        return self.printLine()
    
    def printLine(self, sort = True):
        "EMU transition output in line form."
        name      = self.name      
        reactants = self.reactants 
        products  = self.products  

        # Get contribution if present
        cont = '('+str(self.contribution)+') ' if self.contribution else ''

        if sort:
            reacLine = ' + '.join([react.name for react in sorted(reactants, key=lambda react: react.name)])
        else:
            reacLine = ' + '.join([react.name for react in reactants])
        line = name+', '+cont+ reacLine +' --> '+cont+products[0].name       
        
        return line
    
    
#    def convMetNames2(self,string):
#       
#    def convRxnName2(self,string):
        
        

class EMUtransitionList():    
    # This is a transient class. All transitions should eventually be placed at the emu level
    def __init__(self,input_):
        if type(input_)==str: # Assume filename
            filename = input_
            # Open file and load transitions
            transfile   = open(filename)
            transitions = []
            for line in transfile:
                transitions.append(line)      # TODO: make transitions a real EMUtransition class instance, fuse into reactions2SBML from SBMLclasses?
            self.transitions = transitions
            transfile.close()    
        elif type(input_)==list: # Assume list of transitions
            self.transitions = transitions    # TODO: check these are EMU transitions?
        else:
            raise Exception('Invalid input: '+str(input_))

        #cond,nonCond = self.getCondNonCond()
        cond    = []
        nonCond = []
        self.condensation    = cond
        self.nonCondensation = nonCond


    def getCondNonCond(self):
        # Get condensation reaction and non-condensation reactions
        transitions  = self.transitions
        cond         = []
        nonCond      = []
        test_string2 = " + "
        for line in transitions:
            if test_string2 in line:
                cond.append(line)    
            else:
                nonCond.append(line)
        return cond,nonCond


    def preprocess(self,excMetSet):
        # Creates new transition networks to account for condensation reactions
        alllines = self.transitions
            
        # Reg exps
        prodname_regex=re.compile(r'[^_]+')
        test_string2=" + "
       
        newlines      = []
        equivEMUsDict = {}
        dummyEMUsSet  = set([])		
        combined_reactants_set = set([])
        for line in alllines:
            line=line.rstrip()

            # If not a condensation reaction leave alone
            if test_string2 not in line:
                newlines.append(line+"\n") 
            # Change things if it is a condensation reaction    
            if test_string2 in line:
                # Keep old line
                newlines.append(line+"\n") 
                # Create new line for dummy emus from the condensation reaction
                if " --> " in line:
                    reaction,eqn     = line.split(", ")
                    reactant,product = eqn.split(" --> ")
                    # Get product metabolite name
                    name    = prodname_regex.match(product)
                    metname = name.group(0)

                    reactants = reactant.split(" + ")
                    combined_reactant = ''.join(reactants)
                    combined_reactants_set.add(combined_reactant)
                    # Exclude output if output metabolite is in the excluded metabolite set
                    if metname not in excMetSet:
                        newlines.append(reaction+", "+combined_reactant+" --> "+product+"\n")
                        equivEMUsDict[(combined_reactant,product)] = 1
                        dummyEMUsSet.add(combined_reactant)

        eqEMUsPar = GAMSclasses.GAMSpar('eqemu',equivEMUsDict)
        dummyEMUsGAMSSet      = GAMSclasses.GAMSset('dummyEMUs', dummyEMUsSet)
        self.transitions      = newlines
        self.equivEMUs        = eqEMUsPar
        self.dummyEMUs        = dummyEMUsGAMSSet
        
        # Getting condensation and non-condensation reactions
        cond,nonCond = self.getCondNonCond()
        self.condensation    = cond
        self.nonCondensation = nonCond 
                
        #return eqEMUsPar,dummyEMUsGAMSSet


    def getEMUList(self,equivEMUsDict):
        # Obtains emu information from transitions
        alllines = self.transitions
        
        coefficient_regex=re.compile(r"\("+"\d"+r"\."+"\d"+r"\)"+" ")
        test_string2=" + "
        emuSet = set([])
        for line in alllines:
            line=line.rstrip()
            # Eliminate scrambling coefficients
            line=re.sub(coefficient_regex,"",line)
		
            # Non-condensation reaction
            if test_string2 not in line: 
                rxn_name,eqn = line.split(", ")
                emus         = eqn.split(" --> ")
                emuSet.add(emus[0])
                emuSet.add(emus[1])
            # Condensation reaction        
            if test_string2 in line:
                rxn_name,eqn     = line.split(", ")
                reactant,product = eqn.split(" --> ")
                reactants        = reactant.split(" + ")
                products         = product.split(" + ")
                for prod in products:
                    emuSet.add(prod)
                for react in reactants:
                    emuSet.add(react)
        # Storing in emuList class
        emus = []
        for emuName in emuSet:
            if tuple([emuName]) in equivEMUsDict:
                equivalent = equivEMUsDict[tuple([emuName])]
            else:
                equivalent = 'default' 
            EMU = emu(emuName,equivalent)
            emus.append(EMU)
        emuList = emulist(emus)
        return emuList


    def getEMMmat(self):
        a=re.compile("\d")
        transitions = self.transitions
        emmDict   = {}
        for trans in transitions:
            trans=trans.rstrip()
            if a.search(trans) != None:
                rxn,eqn=trans.split(", ")
                if "+" not in eqn and "(0.5)" in eqn:
                    reactant,product=eqn.split(" --> ")
                    input_coeff,reactant=reactant.split(") ")
                    input_coeff=input_coeff.lstrip("(")
                    output_coeff,product=product.split(") ")
                    output_coeff=output_coeff.lstrip("(")

                    emmDict[tuple([rxn,reactant,product])] = float(input_coeff)
                    emmDict[tuple([rxn,product,reactant])] = -float(output_coeff)
                elif "+" not in eqn and "(0.5)" not in eqn:
                    reactant,product=eqn.split(" --> ")
                    emmDict[tuple([rxn,reactant,product])] = 1
                    emmDict[tuple([rxn,product,reactant])] = -1
        
        emmPar = GAMSclasses.GAMSpar('EMM',emmDict)

        return emmPar
    
    
    def getCondGAMSReacs(self):  # THIS CAN USE SOME FURTHER ORGANIZATION
        cond    = self.condensation
        
        count1     = 1
        eqnNames   = []
        dummyLines = []
        for trans in cond:
            name,eqn            = trans.rstrip().split(", ")
            reactant,product    = eqn.split(" --> ")
            reactants           = reactant.split(" + ")
            reactant1 = reactants[0]
            reactant2 = reactants[1]
            
            
            # Generate dictionaries
            reactant_list1 = []
            product_dict1  = {}
            for j in reactants:
                reactant_list1.append(get_mdv_dict(j))
            product_dict1[product]=get_mdv_dict(product)
            
            # Create equations and names (ASSUMING ONLY TWO REACTANTS AT MOST)
            combined_reactant=reactant1+reactant2
            for k,v in product_dict1.iteritems():
                dummy_v=v
                for k,v in dummy_v.iteritems():
                    k1=k.split("key")
                    if "-" in k1[0]:
                        dummy="condensation_rxn_"+str(count1)
                        eqnNames.append('eqn_'+dummy+'at'+k1[1]+'\n')
                        dummyLines.append('eqn_'+dummy+'at'+k1[1]+".."+"f('" + combined_reactant+ "','" + k1[1] +"') =e= ")
                    else:
                        dummy="condensation_rxn_"+str(count1)
                        eqnNames.append('eqn_'+dummy+'at'+k1[1]+'\n')
                        dummyLines.append('eqn_'+dummy+'at'+k1[1]+".."+"f('" + combined_reactant+ "','" + k1[1] +"') =e= ")
	
                    count=0
                    
                    emu1 = emu(reactant1)
                    emu2 = emu(reactant2)
                    ncarb1 = emu1.ncarbons
                    ncarb2 = emu2.ncarbons
                    while count <= v:
                        count_reactant_1 = count
                        dummy_str_r_1    = reactant1+"','"+str(count)
                        count_reactant_2 = v-count
                        dummy_str_r_2    = reactant2+"','"+str(v-count)
                        
                        lineout = "f('" + dummy_str_r_1 + "')*" + "f('" + dummy_str_r_2 + "')+"
                        if count_reactant_1 <= ncarb1 and count_reactant_2 <= ncarb2:
                            dummyLines[-1] += lineout
                        count=count+1
            
            count1 += 1

        # Modify each line to end in ";"
        eqns = []
        for line in dummyLines:
            line = line.rstrip('+')+";"
            eqns.append(line+"\n")		
    
        return eqns,eqnNames

    def eliminateDuplicates(self):
        self.transitions = list(set(self.transitions))
        
    def compare(self,other):
        """
        Compares with othe EMUtransitionList to see if they are exaclty the same
        """
        # Write output in the same sorted order
        local = []
        for line in self.transitions:
            transition = EMUtransition(line)
            local.append(transition.printLine())
        local = sorted(local)
        
        new = []
        for line in other.transitions:
            transition = EMUtransition(line)
            new.append(transition.printLine())
        new = sorted(new)

        # Check lengths
        if len(local) != len(new):
            raise Exception('Different number of transitions: '+str(len(local))+' vs '+str(len(new)) )
        
        # Make comparison
        for i in range(len(local)):
            if local[i]!=new[i]:
                print local[i]
                print new[i]
                raise Exception('Different Lines')

        print "Both transition lists are the same"


class atomTransition():  
    """ Class for line with transitions info, e.g.: ILETA	   akg + ile-L[c] <==> glu-L[c] + 3mop	ABCDE + abcdef : ABCDE + abcdef """

    def __init__(self,line):
        self.fullLine = line
        newline = line.split('\t')
        self.line = '\t'.join(newline[1:])
        SuthersRxn = EMUSystemCoreLib.parse_reaction(line)      # Reaction class from Suthers. Temporary code 
                                                                # TODO: eliminate suthers reaction difference
        # Name
        self.name = SuthersRxn.myname
        
        # Reversibility
        if '-->' in line:
            self.reversible = False
        elif '<==>' in line:
            self.reversible = True
        else:
            raise Exception('Line format not recognized: '+line)
        
        # Reactants and products
        symmetry = False
        metabolites = set([])
        reactants = []
        for i in range(len(SuthersRxn.myreactants)):
            metName  = SuthersRxn.myreactants[i]
            metLabel = SuthersRxn.myreactlabel[i]
            if metLabel[0]=='(':                     # This only works for two alternatives. Fix!
                extraLabel = EMUSystemCoreLib.symsplit(metLabel)[1:]
                metLabel   = EMUSystemCoreLib.symsplit(metLabel)[0]
                symmetry = True
            else:
                extraLabel=[]
            #metLabel = EMUSystemCoreLib.symsplit(metLabel)[0] if metLabel[0]=='(' else metLabel # taking care of symmetric molecules
            metab    = met(metName,ncarbons = len(metLabel))
            react    = reactant(metab,1,label = metLabel,extraLabel = extraLabel)   # TODO: Take care of stoichiometry
            reactants.append(react)
            metabolites.add(metab)
        
        products = []
        for i in range(len(SuthersRxn.myproducts)):
            metName  = SuthersRxn.myproducts[i]
            metLabel = SuthersRxn.myprodlabel[i]
            if metLabel[0]=='(':
                extraLabel = EMUSystemCoreLib.symsplit(metLabel)[1:]
                metLabel   = EMUSystemCoreLib.symsplit(metLabel)[0]
                symmetry = True
            else:
                extraLabel=[]
            #metLabel = EMUSystemCoreLib.symsplit(metLabel)[0] if metLabel[0]=='(' else metLabel # taking care of symmetric molecules
            metab    = met(metName,ncarbons = len(metLabel))
            prod     = product(metab,1,label = metLabel,extraLabel = extraLabel)
            products.append(prod)
            metabolites.add(metab)
        
        self.reactants   = metList(reactants)
        self.products    = metList(products)
        self.metabolites = metList(metabolites)
        self.sym         = symmetry


    def __str__(self):
        return self.fullLine  # TODO: change to printLine
    
    def printReverse(self, separateExtras = False):  
        line = self.printLine(self.name,self.products,self.reactants, separateExtras = separateExtras)        
        
        return line

    def printLine(self,name='default',reactants='default',products='default', separateExtras = False):
        name      = self.name      if name=='default'      else name
        reactants = self.reactants if reactants=='default' else reactants
        products  = self.products  if products=='default'  else products

        ## Contribution coefficients
        #contString = '' if contribution ==1 else '('+str(contribution)+') '
        # Reaction line
        reacSign  = '<==>' if self.reversible else '-->'
        reacLine  = ' + '.join([react.name  for react in reactants]) +' '+reacSign+' '+' + '.join([prod.name  for prod in products])  
        #labelLine = ' + '.join([react.label for react in reactants]) +' '+   ':'  +' '+ ' + '.join([prod.label for prod in products])   
        
        # Getting label line
        if not (separateExtras and self.sym):
            Rlabels =[]
            for react in reactants:
                label = react.label
                if react.extraLabel:
                    label = label + ';' + ';'.join(react.extraLabel)
                    label = '(' + label + ')'    
                Rlabels.append(label)
            
            Plabels =[]
            for prod in products:
                label = prod.label
                if prod.extraLabel:
                    label = label + ';' + ';'.join(prod.extraLabel)
                    label = '(' + label + ')'    
                Plabels.append(label)
            
            labelLine = ' + '.join(Rlabels) +' '+   ':'  +' '+ ' + '.join(Plabels)   

            line = name+'\t'+reacLine+'\t'+labelLine
            output = [line]  
        else:        
            # This version returns a list of strings instead of a single string.
            maxRlabels = 0
            RlabelsAll = []
            for react in reactants:
                label = [react.label]
                if react.extraLabel:
                    label.extend(react.extraLabel)
                maxRlabels = max(len(label),maxRlabels)
                RlabelsAll.append(label)
                
            maxPlabels = 0
            PlabelsAll = []
            for prod in products:
                label = [prod.label]
                if prod.extraLabel:
                    label.extend(prod.extraLabel)
                maxPlabels = max(len(label),maxPlabels)
                PlabelsAll.append(label)
                
            # Check that alternative labeling is only available for products or reactants, but NOT BOTH!
            if (maxRlabels > 1) and (maxPlabels > 1):
                line = self.printLine()
                raise Exception('Transition line:\n'+str(line)+'\n includes alternative labeling for BOTH products and reactants')
                
            # Build output lines
            output = []
            nlines = max(maxRlabels,maxPlabels)
            for n in range(nlines):
                labelLine = ''
                
                Rlabels =[]
                for label in RlabelsAll:
                    if len(label)>1:
                        Rlabels.append(label[n])
                    else:
                        Rlabels.append(label[0])

                Plabels =[]
                for label in PlabelsAll:
                    if len(label)>1:
                        Plabels.append(label[n])
                    else:
                        Plabels.append(label[0])

                labelLine = ' + '.join(Rlabels) +' '+   ':'  +' '+ ' + '.join(Plabels)   
                line = name+'\t'+reacLine+'\t'+labelLine                    
                output.append(line)
           
            # Eliminate redundancies # This will only work if there are two alternative symmetric labelings
            #output = list(set(output))            
            
        return output        
        
        
    def convMetNames(self, functionName):
        """ Converts metabolite names to SBML format """
        
        name,reac,trans = self.fullLine.split('\t')
        name = self.name
        bits = reac.split(' ')
        newbits = []
        for bit in bits:
            if not(bit == '+' or bit =='-->' or bit=='<==>' or bit==''):
                metab       = met(bit,0)
                #newbits.append(metab.convName2SBML())
                newbits.append(eval("metab.convName2('"+functionName+"')"))
            else:
                newbits.append(bit)        
        newline = name+"\t"+" ".join(newbits)+"\t"+trans
        self.__init__(newline)
        
        return newline


    def convMetNames2SBML(self):                              
        """ Converts metabolite names to SBML format """
        functionName = 'SBML'
        output = self.convMetNames(functionName)
        return output


    def convMetNames2Std(self):
        """ Converts metabolite names to standard format """
        functionName = 'Std'
        output = self.convMetNames(functionName)
        return output


    def convMetNames2Comp(self):
        """ Converts metabolite names to compact format """
        functionName = 'Comp'
        output = self.convMetNames(functionName)
        return output


    def convMetNames2(self,string):
        """Generalized version of the previous name conversions"""
        if string == 'SBML':
            output = self.convMetNames2SBML()
        else:
            raise Exception('Conversion string not recognized')
        return output


    def convRxnName2SBML(self):                       # I should add a convRxnName2Std
        """ Converts reaction name to SBML format"""       
        name,reac,trans = self.fullLine.split('\t')
        rxn = core.reaction(name)
        rxn.convName2SBML()
        newName = rxn.name
        newline = newName+"\t"+reac+"\t"+trans
        self.__init__(newline)
        return self.name


    def convRxnName2(self,string):
        """Generalized version of the previous name conversions"""
        if string == 'SBML':
            output = self.convRxnName2SBML()
        else:
            raise Exception('Conversion string not recognized')
        return output


    def conv2reversible(self):
        newLine = self.fullLine
        newLine = newLine.replace('-->','<==>')
        self = self.__init__(newLine)        


    def conv2irreversible(self):
        newLine = self.fullLine
        newLine = newLine.replace('<==>','-->')
        self = self.__init__(newLine)        


    def getOriginDictionary(self,EMU):
        """
        Returns dictionary with names of reactants involved in the creation of EMU
        Dictionary entries are the carbons indices involved in the match in tuple form, e.g.:
            
            pyr: ( [1,2,3] , [4,5,6] )
            
        This means carbons 1, 2 and 3 in pyr correspond to carbons 4,5,6 in EMU metabolite.   
        Extra labeling patterns due to symmetric molecules are ignored because they are taken care of in getTransitionDict
        In the special case that the same metabolite maps to different parts of the EMU, for example for reaction:
        
            ACLS	pyr_c + pyr_c --> alac_S_c + co2_c	cde + fgh : fgdhe + c
            
        the dictionary includes a new entry with a pseudo name, for example (emu = alac_S_c_1_2_3_4_5 ):
                                
            pyr:       ( [2,3] , [3,5] ) 
            pyr__ps1:  ( [1,2,3] , [1,2,4] ) 
            
        """
        metName   = EMU.met

        # Find product carbon string
        inds = EMU.getIndices()
        for prod in self.products:
            if prod.name == metName:
                prodLabel = prod.label
                   
        # Find reactants and indices    
        originDict = {}
        repeats    = {} # Contains repeated metabolites
        for react in self.reactants:
            mapped, indMap = indexMap(inds,prodLabel,react.label)
            reactName = react.name
            # Final output    
            if mapped:
                if reactName in originDict:
                    # Keeping track of the number of repeats
                    if reactName in repeats:
                        repeats[reactName] += 1
                    else:
                        repeats[reactName] = 1
                    # Changing the name to separate from initial metname
                    reactName = reactName+'__ps'+str(repeats[reactName])
                originDict[reactName]=indMap
        
        return originDict


    def findEMUs(self,EMU):
        "Finds EMUs involved in creation of EMU"
        originDict=self.getOriginDictionary(EMU)

        output = []
        for name in originDict:
            cleanName = re.sub('(__ps\d+)','',name)      # Name is cleaned of pseudo name additions (see getOriginDictionary)
            emuName = cleanName+'_'+'_'.join(str(x) for x in originDict[name][1])
            emuOut = emu(emuName)
            output.append(emuOut)
        
        return output
        
    def findEMUtransition(self,EMU):
        "Finds EMU transition(s) involved in creation of EMU"
        EMUs=self.findEMUs(EMU)

        nameBit   = self.name+', '
#        reactsBit = ' + '.join(x.name for x in EMUs)
        sortedEMUs = sorted(EMUs, key = lambda emu: emu.name)
        reactsBit  = ' + '.join(x.getSortedName() for x in sortedEMUs )
                        
#        output = nameBit+reactsBit+' --> '+EMU.name
        output = nameBit+reactsBit+' --> '+EMU.getSortedName()
        
        return output        

class atomTransition2(atomTransition):
    """
    Class for line with transitions info, e.g.: 
    
    ILETA	   akg + ile-L[c] <==> glu-L[c] + 3mop	ABCDE + abcdef : ABCDE + abcdef
    ADSL2r   25aics[c] --> aicar[c] + fum[c]	ABCDEFGHIcdba : ABCDEFGHI + (abcd;bcda)
    PTRCTA   ptrc[c] + akg[c] --> 4abutn[c] + glu-L[c]	(bcde;edcb) + ABCDE : bcde + ABCDE

    Different 'domains' (name, metabolites and labeling info) separated by tabs ('\t')
    Temporary class that will substitute atomTransition    
    """

    def __init__(self,line):
        self.fullLine = line
        newline = line.split('\t')   # Line 'dominions' separated by tabs TODO: raise exception if there are no tabs
        self.line = '\t'.join(newline[1:])    # TODO: test that this is ever used. If not, eliminate.
        
        #### Reaction Name ####
        self.name = newline[0]
        
        
        #### Metabolites  ####
        metLine = newline[1]
        # Obtaining reaction symbol and reversibility       
        rxnSymbols = ['-->','<==>']
        test = [symb in metLine for symb in rxnSymbols]
        if sum(test) !=1:
            raise Exception('Line does not have a known reaction symbol: '+str(rxnSymbols)+'\n'+metLine)
        rxnSymb = rxnSymbols[test.index(True)]
        if rxnSymb == '-->':
            self.reversible = False
        elif rxnSymb =='<==>':
            self.reversible = True
            
        # Getting reactants and products
        reactLine, prodLine =  metLine.split(rxnSymb)
        reacts = reactLine.split('+')
        prods  = prodLine.split('+')
        
        #### Labeling ####
        labelLine = newline[2]
        # Obtaining reaction symbol
        rxnSymbols.append(':')
        test = [symb in labelLine for symb in rxnSymbols]
        if sum(test) !=1:
            raise Exception('Line does not have a known reaction symbol: '+str(rxnSymbols)+'\n'+labelLine)
        rxnSymb = rxnSymbols[test.index(True)]
        
        # Getting reactants and products
        rLabelLine, pLabelLine =  labelLine.split(rxnSymb)
        rLabel = rLabelLine.split('+')
        pLabel = pLabelLine.split('+')
        
        #### Creating products and reactants #####    
        symmetry = False
        metabolites = set([])
        reactants = []
        for n in range(len(reacts)):
            metName  = reacts[n].strip()
            metLabel = rLabel[n].strip()
            if metLabel[0]=='(':                     # This only works for two alternatives. Fix!
                extraLabel = symsplit(metLabel)[1:]
                metLabel   = symsplit(metLabel)[0]
                symmetry = True
            else:
                extraLabel=[]
            metab    = met(metName,ncarbons = len(metLabel))
            react    = reactant(metab,1,label = metLabel,extraLabel = extraLabel)   # TODO: Take care of stoichiometry
            reactants.append(react)
            metabolites.add(metab)
        
        products = []
        for n in range(len(prods)):
            metName  = prods[n].strip()
            metLabel = pLabel[n].strip()
            if metLabel[0]=='(':                    
                extraLabel = symsplit(metLabel)[1:]
                metLabel   = symsplit(metLabel)[0]
                symmetry = True
            else:
                extraLabel=[]
            metab    = met(metName,ncarbons = len(metLabel))
            prod     = product(metab,1,label = metLabel,extraLabel = extraLabel)   
            products.append(prod)
            metabolites.add(metab)
        
        # Final storage        
        self.reactants   = metList(reactants)
        self.products    = metList(products)
        self.metabolites = metList(metabolites)
        self.sym         = symmetry
        


class atomTransitionList:
    "Class for groups of transitionLines"
    def __init__(self,input_):
        """
        Input can be in the form of:
            1-) A list of atomTransitions
            2-) A atomTransitions file of the type:
                        
        &MLIST s7p 0
        &MLIST mal-L 0

        &SOURCE glc-D[e]

        # Input Reactions
        EX_glc(e)	glc-D[e] <==> glcDEx	abcdef : abcdef
        GLCt2	glc-D[e] --> glc-D	abcdef : abcdef
        HEX1	glc-D --> g6p	abcdef : abcdef
        .....
        
                      
        """
        if type(input_)==str:  # Assuming file Name 
            # Opening file
            fileName = input_
            inFile     = open(fileName)
            rawEMUData = inFile.readlines() 
            inFile.close()

            # Main processing 
            # TODO: eliminate EMUSystemCoreLib dependence
            rawEMUReactions,EMUOptions                                                          = EMUSystemCoreLib.read_input(rawEMUData);
            EMUDestMetabList,EMUNumberingStart,EMUSourceMetabs,EMUExcludedMetabs,EMUVerboseFlag = EMUSystemCoreLib.options_parse(EMUOptions)
            
            self.EMUDestMetabList  = EMUDestMetabList
            self.EMUNumberingStart = EMUNumberingStart
            self.EMUSourceMetabs   = EMUSourceMetabs
            self.EMUExcludedMetabs = EMUExcludedMetabs
            self.EMUVerboseFlag    = EMUVerboseFlag

            # Obtaining transitions
            transitions = []
            for line in rawEMUReactions:
                transition = atomTransition2(line)
                transitions.append(transition)
            self.transitions = transitions

            
        elif type(input_)==list:
            transitions = input_
            self.transitions = transitions
        else:
            raise Exception('Input type must be a list of atomTransitions or an atomTransitions file: '+str(input_))

        # Storing madeIn dictionary for future use
        self.madeIn = self.getMadeInDictionary(separateExtras=True, version=2)  #<---!!!
        
    def getReactionNetwork(self, modelName='no Name'):
        """
        Produces reaction network out of input file data
        Only available if data obtained from input file data!
        """        
        
        # Dictionary for Destination Metabolites
        DestMetDict = {}
        for metPack in self.EMUDestMetabList:
            metName  = metPack[0]
            destInfo = metPack[1:]
            met = core.met(metName)            
            if met.name in DestMetDict.keys():
                DestMetDict[met.name].append(destInfo)
            else:
                DestMetDict[met.name]=[destInfo]   
        
        # Creating reactions
        maxVal = 100.00
        allReactions = []
        for transition in self.transitions:
            name       = transition.name
            reversible = transition.reversible
            if reversible:
                LB = -maxVal
                UB = maxVal
            else:
                LB = 0
                UB = maxVal
            flux   = core.flux(('NA','NA'),(core.rangedNumber(LB,LB,UB),'NA'))    
        
            exchange = False   # This should be revisited
        
            # Metabolites
            reactants = transition.reactants
            products  = transition.products
        
            reaction = core.reaction(name, reversible=reversible, flux='None', fluxBounds=flux, reactionLine=transition.fullLine, exchange=exchange, reactants=reactants, products=products)
            allReactions.append(reaction)

        reactionList = core.reactionList(allReactions)
        reactionList.eliminateDupMets()  

        # Deriving metabolites and source, excluded and destination information
        metList = reactionList.getMetList()
        for met in metList.mets:
            if met.name in DestMetDict:                # Destination 
                met.destination = True
                met.carbonsOut  = DestMetDict[met.name]
            if met.name in self.EMUSourceMetabs:            # Source 
                met.source = True
            if met.name in self.EMUExcludedMetabs:          # Excluded 
                met.excluded = True
                
        #  Storing carbon transitions type as model note
        notes = {}
        notes['CARBON TRANSITIONS TYPE'] = 'SBML'  # I think this is no longer needed

        # Returning reaction network
        reactionNetwork = SBMLclasses.ReactionNetwork( (modelName, notes, metList, reactionList) )
        return reactionNetwork
        
        
        
    def findEMUTransitions2Source(self,EMU,sources,cleanCache=False):
        """
        Finds EMUtransitions all the way to the sources as a list in the format:
        (contribution, emuTransition)
        Where contribution is the flux contribution (e.g. 0.5 if symmetric molecules are present).
        For example:
        (0.5, 'ACGS, glu_L_c_2_3 --> acglu_c_2_3' )
        """
        madeIn = self.madeIn   
        if cleanCache:
            self.cache = []

        # Main loop         
        EMUTransitions = []
        for transitions in madeIn[EMU.met]: 
             # Unique index used to avoid processing the same transitions
            index = EMU.name+' : '+'_'.join([str(transition) for transition in transitions])
            if index not in self.cache:
                self.cache.append(index)
                tmpEMUTrans = []
                for transition in transitions:
                    EMUtransIn = transition.findEMUtransition(EMU) # Add emu transition for this transition line    
                    tmpEMUTrans.append(EMUtransIn)
                # Eliminate duplicates and add contributions       
                tmpEMUTrans = list(set(tmpEMUTrans))  
                nEMUTrans = len(tmpEMUTrans)
                newEMUTrans = [(1./nEMUTrans,EMUTrans) for EMUTrans in tmpEMUTrans]    
                EMUTransitions.extend(newEMUTrans)
                        
                for transition in transitions:
                    # Find origin emus and do the same for them
                    EMUsNow = transition.findEMUs(EMU)
                    for EMUNow in EMUsNow:
                        if (EMUNow.met not in sources):  # check met is not a carbon source
                            newTrans = self.findEMUTransitions2Source(EMUNow,sources,cleanCache=False)
                            EMUTransitions.extend(newTrans)      

        return EMUTransitions
        

    def getTransitionDict(self, level=1, separateExtras=False, version=1):  #TODO: eliminate last flag, only used for debugging
        """
        Obtains a dictionary of carbon transitions. Level = 1 does not separate them into forward and backward versions, level = 2 does.
        If separateExtraLabel = True, different versions for each alternative labeling are provided (this is useful to deal with symmetric 
        molecules)
        """        
        # Keeping both versions for comparison purposes. This should be eliminated, though, when atomTransition2 becomes standard
        if version == 1:
            atomTransitionFunc = atomTransition
        else:
            atomTransitionFunc = atomTransition2
            
        transDict= {}
        for transition in copy.deepcopy(self.transitions):   # Making a copy of everything!! This probably slows things down 
            if 'EX_' not in transition.name:  # Eliminating exchange reactions. TODO: Do this more elegantly 
                if level==1:
                    transDict[transition.name] = [atomTransitionFunc(line) for line in transition.printLine(separateExtras = separateExtras)]  
                elif level==2:
                    if transition.reversible:
                        origName = transition.name
                        transition.name = origName+'_f'
                        transDict[transition.name] = [atomTransitionFunc(line) for line in transition.printLine(separateExtras = separateExtras)] 
                    
                        transition.name = origName+'_b'
                        transDict[transition.name] = [atomTransitionFunc(line) for line in transition.printReverse(separateExtras = separateExtras)] 
                    else:
                        transDict[transition.name] = [atomTransitionFunc(line) for line in transition.printLine(separateExtras = separateExtras)]                      
                else:
                    raise Exception('Incorrect level: '+str(level))
        
        return transDict
        
    def getMadeInDictionary(self, separateExtras=False, version=1):   #TODO: eliminate last flag, only used for debugging
        """
        Obtain madeIn Dictionary with transitions where metabolite key is produced, e.g.:
            madeIn[metName] = transition
        
        """
        madeIn = {}
        # Output can be single transition or several if symetric molecules are involved
        transDict = self.getTransitionDict(level=2, separateExtras = separateExtras, version = version)
        
        for name in transDict:
            transitions = transDict[name]
            transition = transitions[0]
            # Produce dictionary from products on one transition line (they all have same products)        
            for prod in transition.products:
                if prod.name not in madeIn:
                    madeIn[prod.name] = []
                madeIn[prod.name].append(transitions)

        return madeIn
 
        
    def getCarbonDict(self):
        """
            Obtains carbon dictionary for metabolites as reflected in the transitions
        """
        transDict = self.getTransitionDict(level=2,version=2)

        carbonDict = {}
        for name in transDict:
            transitions = transDict[name]
            for transition in transitions:
                mets = []
                mets.extend(transition.products)
                mets.extend(transition.reactants)
                for met in mets:
                    if met.name in carbonDict:
                        # Test if carbon numbers are consistent                    
                        newN = met.ncarbons
                        oldN = carbonDict[met.name]
                        if oldN != newN:
                            line = 'Metabolite '+name+ 'has non-consistent carbon numbers: '+str(newN)+' vs '+str(oldN)  
                            raise Exception(line)
                    else:
                        carbonDict[met.name] = met.ncarbons
        
        return carbonDict


##################################
# ORPHANS
##################################


class rangedNumber:
    "Class for ranged numbers typically used as flux values: [low-best-high]"

    def __init__(self,lo, best, hi):
        assert ((is_float(lo)) and (is_float(best)) and (is_float(hi))), 'Inputs must be floats'
        self.lo   = lo
        self.best = best
        self.hi   = hi


    def __str__(self):
        output = '['+str(self.lo)+' : '+str(self.best)+' : '+str(self.hi)+']'
        return output


    def __add__(self, other):
        "ranged number addition. lo and hi determined through standard error propagation"
        D1lo = abs(self.lo-self.best) 
        D2lo = abs(other.lo-other.best)         
        D1hi = abs(self.hi-self.best) 
        D2hi = abs(other.hi-other.best) 
        
        Dlo = math.sqrt(D1lo**2+D2lo**2)
        Dhi = math.sqrt(D1hi**2+D2hi**2)
        
        final = self.best+other.best
        
        result = rangedNumber(final-Dlo, final, final+Dhi)
        return result


    def __sub__(self, other):
        "ranged number subtraction. lo and hi determined through standard error propagation"
        D1lo = abs(self.lo-self.best) 
        D2lo = abs(other.lo-other.best)         
        D1hi = abs(self.hi-self.best) 
        D2hi = abs(other.hi-other.best) 
        
        Dlo = math.sqrt(D1lo**2+D2lo**2)
        Dhi = math.sqrt(D1hi**2+D2hi**2)
        
        final = self.best-other.best
        
        result = rangedNumber(final-Dlo, final, final+Dhi)
        return result
        
    
    def __mul__(self,other):
        "ranged number multiplication"
        if other > 0:
            result = rangedNumber(self.lo*other, self.best*other, self.hi*other)
        else:
            result = rangedNumber(self.hi*other, self.best*other, self.lo*other)            
            
        return result


    def __rmul__(self,other):
        "ranged number reverse multiplication"
        result = self.__mul__(other)
        return result


    def __div__(self,other):
        "ranged number division"
        
        newlo   = self.lo   if isinstance(self.lo, str)   else self.lo/other         
        newbest = self.best if isinstance(self.best, str) else self.best/other         
        newhi   = self.hi   if isinstance(self.hi, str)   else self.hi/other         
        
        result = rangedNumber(newlo, newbest, newhi)
        return result        

    def __eq__(self,other):
        "Compare two ranged numbers"
        A = self.lo   == other.lo
        B = self.best == other.best
        C = self.hi   == other.hi
    
        output = A and B and C
        return output

    def getComp(self,comp='all'):
        "Returns ranged number component (lo, hi, or best)"
        if comp=='all':
            # Not sure what would be best here to return self or copy of self.
            return rangedNumber(self.lo,self.best,self.hi)
        else:
            return getattr(self,comp)
    

class StoichMatrix():
    "Class for stoichiometry matrices"
    
    def __init__(self,stoich_network='default',GAMSpar='default'):
        # Allowing either input: through gams parameter or stoichiometry network
        if stoich_network != 'default':
            SparEl = {}
            mets = []
            rxns = []
            for rxn,react,prod,rtype in stoich_network:
                # Defining marker for forward reaction
                forwardMarker=''

                # Eliminate pseudometabolite marks ('__')
                splitreact = [r.split('__')[0] for r in react]
                splitprod  = [p.split('__')[0] for p in prod]

                # Finding unique list of reactants and products
                unique_splitreact= list(set(splitreact))
                unique_splitprod = list(set(splitprod))
                mets.extend(unique_splitreact)
                mets.extend(unique_splitprod)

                # Dicts to accumulate number of molecules
                reactDict={}
                prodDict ={}
                for react in unique_splitreact:
                    reactDict[react] = 0
                for prod in unique_splitprod:
                    prodDict[prod]  = 0    

                # Adding stoichiometry for each metabolite
                for react in splitreact:
                    reactDict[react] += float(strip_stoich(react)[0])   
                for prod in splitprod:
                    prodDict[prod]   += float(strip_stoich(prod)[0])                
                
                # Creating SparEl
                forwardMarker=''
                #   Reverse reaction
                if (rtype=='rev') or (rtype==True):     # Allowing "rev" or "True" for reversibility
                    forwardMarker='_f'
                    rxnName = rxn + '_b'
                    rxns.append(rxnName)
                    for react in reactDict:
                        SparEl[tuple([react,rxnName])] = reactDict[react]
                    for prod in prodDict:
                        SparEl[tuple([prod,rxnName])]  = -prodDict[prod]   
            
                #   Forward reaction
                rxnName = rxn + forwardMarker
                rxns.append(rxnName)
                for react in reactDict:
                    SparEl[tuple([react,rxnName])] = -reactDict[react]
                for prod in prodDict:
                    SparEl[tuple([prod,rxnName])]  = prodDict[prod]     
        
            # GAMS parameter    
            self.GAMSpar = GAMSclasses.GAMSpar('S',SparEl)
        
            # mets and rxns sets
            metsset = set(mets)
            rxnsset = set(rxns)
            metsout = []
            rxnsout = []
            for met in metsset:
                metsout.append(met)
            for rxn in rxnsset:
                rxnsout.append(rxn)
            self.mets = metsout
            self.rxns = rxnsout
        
        elif GAMSpar != 'default':    # The other input should be eliminated
            self.GAMSpar = GAMSpar
            mets = set()
            rxns = set()
            for element in GAMSpar.elements:
                met = element[0]
                rxn = element[1]
                mets.add(met)
                rxns.add(rxn)
            self.mets = list(mets)
            self.rxns = list(rxns)
        
        else:
            raise Exception('Wrong input')


    def getSmatrix(self):
        # S matrix 
        mets = self.mets
        rxns = self.rxns
        metsset = set(mets)
        rxnsset = set(rxns)
        Elements = self.GAMSpar.elements
        Smat = numpy.zeros(shape=(len(metsset),len(rxnsset)))
        for element in Elements:
            # find index for met and rxn
            met = element[0]
            rxn = element[1]

            imet = self.mets.index(met)
            jrxn = self.rxns.index(rxn)

            Smat[imet][jrxn] = Elements[element]

        self.S = Smat    
        return Smat    


    def getExchangeMets(self):
        "Provides exchange metabolites based on stoichiometry info"
        mets = self.mets
        # All this should be done by naming exchange reactions as EX_something. 
        S = self.getSmatrix()
        ExchaMet = []
        for met in mets:
            imet = mets.index(met)
            inFlux  = S[imet]>0
            outFlux = S[imet]<0
            # If metabolite does not have reactions coming in AND reactions coming out
            if not (inFlux.any() and outFlux.any()):
                ExchaMet.append(met)
                
        return ExchaMet
        
    # def write
    # def read


# Flux classes
class flux:
    """Class for flux info
    e.g.: af=core.flux(for_back_tup=(3,4))
        """
    def __init__(self,for_back_tup='none',net_exc_tup='none',net_coeff_tup='none'):
        """
        for_back_tup = forward backwards tuple = (forward flux,backward flux)
        net_exc_tup  = net exchange tuple = (net flux, exchange flux)
        inputs can be floats, ranged numbers of strings ('NA' is the only expected one)        
        """
        
        
        if  for_back_tup != 'none' and  net_exc_tup != 'none' :
            forward,backward = for_back_tup
            net,exchange     = net_exc_tup
            forward  = float(forward)  if is_float(forward)  else forward
            backward = float(backward) if is_float(backward) else backward
            net      = float(net)      if is_float(net)      else net
            exchange = float(exchange) if is_float(exchange) else exchange
            
            
            self.forward  = forward
            self.backward = backward
            self.net      = net
            self.exchange = exchange
            
        elif for_back_tup != 'none':
            forward,backward = for_back_tup
            forward  = float(forward)  if is_float(forward)  else forward
            backward = float(backward) if is_float(backward) else backward  
            
            
            self.forward  = forward
            self.backward = backward
            self.net      = forward - backward        
            self.exchange = min(forward,backward)
        
        elif net_exc_tup != 'none':
            net,exchange  = net_exc_tup
            net      = float(net)      if is_float(net)      else net
            exchange = float(exchange) if is_float(exchange) else exchange

            # get value of net for comparison           
            try:
                netVal = net.best                
            except AttributeError:
                netVal = net                
            
            self.net      = net
            self.exchange = exchange
            if netVal>=0:
                self.forward  = exchange + net
                self.backward = exchange
            else:
                self.forward  = exchange
                self.backward = exchange - net

        elif net_coeff_tup != 'none':
            net,coeff = net_coeff_tup
            net      = float(net)      if is_float(net)   else net
            coeff    = float(coeff)    if is_float(coeff) else coeff            
        
            exchange  = coeff/(1-coeff) 
            
            # get value of net for comparison           
            try:
                netVal = net.best                
            except AttributeError:
                netVal = net                 
                
            self.net      = net
            self.exchange = exchange
            if netVal>=0:
                self.forward  = net + exchange 
                self.backward = exchange
            else:
                self.forward  = exchange
                self.backward = -net + exchange    

        else:
            raise Exception ('Wrong input for flux')


    def __str__(self):
        line = "Forward: " + str(self.forward) + "\n" + "Backward: " + str(self.backward) + "\n" + "Net: " + str(self.net) + "\n" + "Exchange: " + str(self.exchange) + "\n"
        return line


    def __mul__(self,other):
        "flux multiplication"
        # Multiplying available attributes
        attribs    = ['forward','backward','net','exchange']
        attribDict = {}
        for name in attribs:
            if hasattr(self,name):
                oldAttrib = getattr(self,name)
                if isinstance(oldAttrib, str):     # if attribute is 'NA' leave as it is
                    newAttrib = oldAttrib
                else:
                    newAttrib = oldAttrib*other
                attribDict[name] = newAttrib

        # Creating result
        if len(attribDict.keys())==4:
            result = flux(for_back_tup=(attribDict['forward'],attribDict['backward']),net_exc_tup=(attribDict['net'],attribDict['exchange']))
        else:   
            if 'net' in attribDict and 'exchange' in attribDict:
                result = flux(net_exc_tup=(attribDict['net'],attribDict['exchange']))
            elif 'forward' in attribDict and 'backward' in attribDict:
                result = flux(for_back_tup=(attribDict['forward'],attribDict['backward']))
            
        return result
        

    def __rmul__(self,other):
        "flux reverse multiplication"
        result = self.__mul__(other)
        return result


    def getLineBest(self):
        forward  = self.forward.best  if hasattr(self.forward,'best')  else self.forward    # TODO: do this troughb getComp method down below
        backward = self.backward.best if hasattr(self.backward,'best') else self.backward
        net      = self.net.best      if hasattr(self.net,'best')      else self.net
        exchange = self.exchange.best if hasattr(self.exchange,'best') else self.exchange
        
        # Convert to float
        forward  = float(forward)  if type(forward)==type(1)  else forward            
        backward = float(backward) if type(backward)==type(1) else backward            
        net      = float(net)      if type(net)==type(1)      else net            
        exchange = float(exchange) if type(exchange)==type(1) else exchange            

        
        line = str(forward)+','+str(backward)+','+str(net)+','+str(exchange)
        return line


    def getExchangeCoefficient(self):
        "Returns exchange coefficient"
        if (self.exchange != 'NA'):
            exc = self.exchange
            coeff = exc/(1+exc)
        
        return coeff


    def getComp(self,comp='all',rangeComp='all'): #,deepCopy=True):
        "Returns flux component (net,exchange,forward or backward) and range component (lo, best or hi)"
#        if not deepCopy and rangeComp!='all':
#            raise Exception("rangeComp must be 'all' when deepCopy is set to 'False': rangeCmp="+rangeComp+";deepCopy="+str(deepCopy))
            
        
        if comp=='all':
            attributes = ['forward','backward','net','exchange']
            attribDict = {}
            for attrib in attributes:
                initial = getattr(self,attrib)
                if is_float(initial):
                    if rangeComp == 'all':
                        final = rangedNumber(initial,initial,initial)
                    else:
                        final = initial
                elif isinstance(initial, str):
                    final = initial
                elif initial.__class__.__name__=='rangedNumber':
                    final = getattr(self,attrib).getComp(rangeComp)
                else:
                    print initial
                    raise Exception('Unknown type for attribute '+attrib)
                    
                attribDict[attrib] = final                        
                        
            output = flux((attribDict['forward'],attribDict['backward']),(attribDict['net'],attribDict['exchange']))    
        else:
            value = getattr(self,comp)
            if value.__class__.__name__=='rangedNumber':
                output = value.getComp(rangeComp)
            elif is_float(value):
                if rangeComp=='all':
                    output = rangedNumber(value,value,value)
                else:
                    output = value
            else:
                raise Exception('Unsupported type for value')
                
        return output


    def __div__(self,other):
        "flux division by scalar"
        forward  = self.forward  if isinstance(self.forward, str)  else self.forward/other
        backward = self.backward if isinstance(self.backward, str) else self.backward/other
        net      = self.net      if isinstance(self.net, str)      else self.net/other
        exchange = self.exchange if isinstance(self.exchange, str) else self.exchange/other
        
        newflux = flux((forward,backward),(net,exchange))
        return newflux        


def fluxBounds(LB,UB,reversible,exchange=False):
    "Function to obtain flux bounds from lower and upper bound."
    maxVal = 100
    # Reversible reaction        
    measured = False
    if reversible:
        if (LB == -maxVal and UB == maxVal):
            pass
        else:
            measured = True
        if LB>=0 and UB>=0:
            fluxOut = flux((rangedNumber(LB,0,UB),rangedNumber(0,0,0)),(rangedNumber(LB,LB,UB),'NA'))                
        elif LB<0 and UB>=0:
            fluxOut = flux((rangedNumber(0,0,UB),rangedNumber(0,0,abs(LB))),(rangedNumber(LB,LB,UB),'NA'))                
        elif LB<0  and UB<0:
            fluxOut = flux((rangedNumber(0,0,0),rangedNumber(abs(UB),0,abs(LB))),(rangedNumber(LB,LB,UB),'NA'))                                
        else:
            raise Exception("Unacceptable values for lower and upper bounds: "+str(LB)+','+str(UB))
    # Irreversible reaction
    else:             
        if  (LB == 0 and UB == maxVal):
            pass
        else:
            measured = True
        # Cap lower bound
        if not exchange:
            LB = max(LB,0)
            UB = max(UB,0)
        fluxOut = flux(('NA','NA'),(rangedNumber(LB,LB,UB),'NA'))    

    return measured,fluxOut


# Class for drawing flux maps
# TODO: Delete the heck out of this
class FluxMap:
    "class representing a flux map"
    def __init__(self,basefile,strokewidth_multiplier=3,max_strokewidth=5,min_strokewidth=0.2):
        import svgfig
        svg         = svgfig.load(basefile)
        # build path and text dicts used to reference fluxes in the svg
        rawPathList = []
        rawTextDict = {}  
        for index,item in svg:
            
            # Title info 
            try:
                attr = item.attr
                try:
                    id   = attr['id']
                    if 'title' in id:
                        titleLoc = (index,0,0)
                except KeyError:
                    pass
            except AttributeError:
                pass
            
            # The rest
            try:
                # ungrouped paths
                if item.t == "path" and len(index) == 1:
                    rawPathList.append((item.attr['id'],[index]))
                
                # grouped paths
                # if item type is group and the ID isn't a generic "gNNNN"
                if item.t == "g" and not item.attr['id'][1:].isnumeric():
                    # if every subitem in the group is a path
                    pathtest = []
                    for s in item.sub:
                        pathtest.append(s.t == "path")                  
                    if all(pathtest):
                        rawPathList.append((item.attr['id'],[(index[0],u) for u in range(len(item.sub))]))

                # get text entry names and numbers
                if item.t == "text":
                    # set up a dict lookup by name, store top-level index as the dict contents
                    # index,0,0 : the name
                    # index,1,0 : the rate number
                    name = svg[index,0,0].strip()
                    rate = (index[0],1,0)
                    stds = (index[0],2,0)
                    
                    if name in rawTextDict:
                        rawTextDict[name].append((rate,stds))
                    else:
                        rawTextDict[name]=[(rate,stds)]
                    # svgfig silently handles IndexError exception if svg[index,1,0] does not exist
            except:
                pass
        # clean misc paths and cofactors out of the path list
        cleanPathList = []
        badTerms = ["path","atpc","adpc","coac","co2c","nadc","nadhc","nadpc","nadphc"]
        for entry in rawPathList:
            flagBad = False
            for bad in badTerms:
                if bad in entry[0]:
                    flagBad = True
                    break
            if not flagBad:
                cleanPathList.append(entry)
        pathdict = dict(cleanPathList)
        # clean metabolite labels and pure numeric labels out of the text list
        cleanTextDict = {}
        badTerms = ["[c]","[e]"]
        for entry in rawTextDict:
            flagBad = False
            for bad in badTerms:
                if bad in entry:
                    flagBad = True
                    break
            #if not flagBad and entry[0].isnumeric() == False:
            if not flagBad and entry.isnumeric() == False:
                cleanTextDict[entry] = rawTextDict[entry]
        textdict = cleanTextDict
        
        #textdict = dict(cleanTextDict)
        # assign attributes
        self.basefile   = basefile
        self.basesvg    = svg
        self.svg        = svg
        self.pathdict   = pathdict
        self.textdict   = textdict
        self.strokewidth_multiplier     = strokewidth_multiplier
        self.max_strokewidth            = max_strokewidth
        self.min_strokewidth            = min_strokewidth
        self.titleLoc   = titleLoc


    def changestrokewidths(self,strokewidth_multiplier=3,max_strokewidth=5,min_strokewidth=0.2):
        "change strokewidth from initialization settings"
        self.strokewidth_multiplier     = strokewidth_multiplier
        self.max_strokewidth            = max_strokewidth
        self.min_strokewidth            = min_strokewidth       


    def resetsvg(self):
        "resets svg to basesvg"
        self.svg = self.basesvg

    def writesvg(self,outfile):
        "writes svg to outfile"
        self.svg.save(outfile)

    def _changearrowwidth(self,name,value):
        "private method, changes arrow widths"
        # Only use best value for arrow widths
        if value.__class__.__name__ == 'rangedNumber':
            value = value.best
        # If null value, make it zero
        if not isinstance(value, float):
            value = 0

        if value == 0:
            for q in self.pathdict[name]:
                self.svg[q].attr['style'] = re.sub('stroke-width:[\d.]+','stroke-width:1.0',self.svg[q].attr['style'])
                self.svg[q].attr['style'] = re.sub('stroke-dasharray:none','stroke-dasharray:0.625, 1.25',self.svg[q].attr['style'])
                self.svg[q].attr['style'] = re.sub('marker-end:url\(.*\)','marker-end:url(#TriangleOutS)',self.svg[q].attr['style'])
        else:
            for q in self.pathdict[name]:
                # Changing line width
                finalvalue  = min(self.strokewidth_multiplier*abs(value),self.max_strokewidth);
                finalvalue  = max(finalvalue,self.min_strokewidth);
                insert = 'stroke-width:{0:5.3f}'.format(finalvalue)
                self.svg[q].attr['style'] = re.sub('stroke-width:[\d.]+',insert,self.svg[q].attr['style'])
                self.svg[q].attr['style'] = re.sub('stroke-dasharray:[^;]','stroke-dasharray:none',self.svg[q].attr['style'])
                #Arrow point correction
                if 10*abs(value) >= 3:
                    self.svg[q].attr['style'] = re.sub('marker-end:url\(.*\)','marker-end:url(#TriangleOutS)',self.svg[q].attr['style'])
                elif 10*abs(value) >= 0.8 and 10*abs(value) < 3:
                    self.svg[q].attr['style'] = re.sub('marker-end:url\(.*\)','marker-end:url(#TriangleOutM)',self.svg[q].attr['style'])
                else:
                    self.svg[q].attr['style'] = re.sub('marker-end:url\(.*\)','marker-end:url(#TriangleOutL)',self.svg[q].attr['style'])


    def _changetextlabel(self,name,value):
        "private method, changes text labels"
        for group in self.textdict[name]:
            # Getting coordinates in svg tree for text and stds
            if group.__class__.__name__ == 'tuple' and group[0].__class__.__name__ == 'tuple':
                txtCoord,stdCoord = group
            else:
                txtCoord = group
                stdCoord = () 
            
            # Changing text
            if value.__class__.__name__ == 'rangedNumber':
                txtInsert = '{0:5.3f}'.format(value.best)
                stdInsert = '{0:5.2f}-{1:5.2f}'.format(value.lo,value.hi)
            else:
                if isinstance(value, float):
                    txtInsert = '{0:5.3f}'.format(value) 
                    stdInsert = 'NA-NA'
                else:
                    txtInsert = value 
                    stdInsert = value
            
            # Updating svg with new text
            self.svg[txtCoord] = '('+txtInsert+')'
            self.svg[stdCoord] = '('+stdInsert+')'


    def changetitle(self,title):
        "Changes title for file"
        self.svg[self.titleLoc] = title


    def changeflux(self,name,value):
        "changes single flux arrow and label" 
        # Deal with two possible input types for value
        # This should be made more compact
        if value.__class__.__name__ == 'rangedNumber':
            if value.best < 0:
                netname = name+'-r'
                backname = name
                value.best = -value.best
                value.lo   = -value.lo
                value.hi   = -value.hi
            else:
                netname = name
                backname = name+'-r'
        else:
            netname = name
            backname = name+'-r'
            if isinstance(value, float):
                if value < 0:
                    netname = name+'-r'
                    backname = name
                    value = -value          
            
        # Change back arrow and forward arrow    
        try:
            self._changearrowwidth(backname,0)
        except KeyError:
            pass
        try:
            self._changearrowwidth(netname,value)
            self._changetextlabel(name,value)
        except KeyError:
            pass


    def changeallfluxes(self,fluxdict):
        "changes all arrows and labels based on "
        # First change all present arrows to non existent (to flag non-included reactions)
        for name in self.textdict:
            self.changeflux(name,'---')
        
        # Then change flux values
        for name in fluxdict.keys():                    
            value = fluxdict[name]
            self.changeflux(name,value)


    def findorphans(self,fluxdict):
        "debug info on orphanfluxes (fluxdict entries without map paths) and orphanpaths (map paths without fluxdict entries)"
        pathset = set(self.pathdict.keys())
        fluxset = set(fluxdict.keys())
        self.orphanfluxes   = fluxset - pathset
        self.orphanpaths    = pathset - fluxset


##################################
# ALL TYPES OF LABELING DATA
##################################


# Labeling data classes
class labelingData:
    "General class for storing labeling data data"
    
#    def __init__(self,line = 'default',rawMDV='default',correctedMDV='default',fragment='default',lineSTD='default'):
    def __init__(self,lines = 'default',dataTup='default',minSTD=0):        
        if lines !='default':
            # Unpacking lines input = tuple of MS line and MS stds line
            if lines.__class__.__name__ == 'tuple':
                line,STDline = lines
            else:
                line    = lines
                STDline = ''
            # Eliminate header from lines
            line      = line.split(':')[-1]
            
            if STDline:
                STDline = STDline.split(':')[-1]   
            # Components from line
            self.fragment = self.getFragment(line)    # TODO: This should be changed to getfragmentName
            self.inFit = True   # This decides wether fragment info is included in the fit            
            self.abbrev   = self.getAbbrev(self.fragment)

            comps    = line.split('\t')
            
            # MDV (and STD if present) values
            values = '\t '.join(comps[2:])
            MDVSTDs = re.findall('([\.\d\-eE]+)\(([\.\d\-eE]+)\)',values)      # input can be in the form mdv(std): 0.234(0.030) or the form mdv: 0.234
            MDVs    = re.findall('([\.\d\-eE]+)',values)

            
            MDVlist = []
            STDlist = []
            if MDVSTDs:
                for tup in MDVSTDs:
                    MDV,STD = tup
                    #MDV = 0 if MDV=='-' else MDV
                    if not MDV=='-':
                        MDVlist.append(float(MDV))
                        STDlist.append(float(STD))
            else:
                if MDVs:
                    for MDV in MDVs:
                    #    MDV = 0 if MDV=='-' else MDV
                        if not MDV=='-':
                            MDVlist.append(float(MDV))
                else:
                    raise Exception('Line input cannot be parsed: '+line)
                    
                    
            # STD values
            if STDline:
                STDfragment = self.getAbbrev(STDline.split('\t')[0].strip())
                if STDfragment != self.fragment:
                    raise Exception('STD line fragment name does not correspond to MDV line fragment: '+STDfragment+' vs '+self.fragment)
                else:
                    STDs    = re.findall('([\.\d]+)','\t'.join(STDline.split('\t')[2:]))
                    STDlist = []
                    for STD in STDs:
                        STDlist.append(float(STD))
            else:
                if not STDlist:                    # Fill up the standard deviation with default result if nothing else is available
                    STDlist = list(0.03*numpy.ones(shape=(len(MDVlist))))
            # Capping minimum value of STDs
            STDlistMod = []
            for value in STDlist:
                value = max(value,minSTD)
                STDlistMod.append(value)
                    

            self.MDV = numpy.array(MDVlist)
            
            STDlist = STDlist[0:len(MDVlist)]
            self.std = numpy.array(STDlistMod)


        elif dataTup !='default':                    # This part of labeling data initialization should be updated
            fragment,MDV,STD = dataTup
            
            self.fragment = fragment
            self.MDV = MDV
            if STD:
                self.std = STD
            else:
                self.std = numpy.array(list(0.03*numpy.ones(shape=(len(self.MDV)))))
            self.abbrev = self.getAbbrev(fragment)
                    
        else:
            raise Exception('Incorrect input: must input lines or MDV info')
    
        self.line = self.getLine()


    def getMval(self,fragment):
        [aa,mVal] = fragment.split('M-')
        return mVal


    def getLine(self,maxVals=13):
        "Converts MDVs and STDs into a single string line"
        base     = '-\t'
        fragment = self.fragment
        MDV      = self.MDV
        try:
            std    = self.std
            stdStr = []
            for i in range(len(std)):
                stdStr.append('{0:2.3f}'.format(std[i]))
            for i in range(len(std),len(MDV)):
                stdStr.append('0')                
        except AttributeError:
            # No std provided
            for i in range(len(MDV)):
                stdStr.append('--')
        
        MDVlist = []
        
        for i in range(len(MDV)):
            MDVlist.append('{0:2.3f}'.format(MDV[i])+'('+stdStr[i]+')')
        mVal = self.getMval(fragment)
        name = self.getName()               # This should be done through the fragment class
        line = name+'\t'+'M-'+mVal+'\t'+'\t'.join(MDVlist)+'\t'+base*(maxVals-len(MDVlist))
    
        return line       
                
    
    def randomize(self):
        MDV    = self.MDV
        STD    = self.std
        newMDV = []
        for i in range(len(MDV)):
        #for val in MDV:
            val = MDV[i]
            std = STD[i]
            #std       = numpy.maximum(0.05*val,0.03)    
            #newMDV.append(val+(2*random.random()-1)*std)
            newVal = numpy.maximum(val+(2*random.random()-1)*std,0)
            newMDV.append(newVal)
        self.MDV = numpy.array(newMDV)
        
        # Update line        
        self.line = self.getLine()

        
    def normalize(self):
        total = sum(self.MDV)
        if total != 0:
            self.MDV   = self.MDV/total
         
        # Update line        
        self.line = self.getLine()
    


class LCMS(labelingData):
    "Class for storing LCMS data"
#    def getLine(self):
#        "Creates line associated with data"   # This can be improved from spaghetti code
#        base    = '-\t'
#        maxVals = 10
#        name = self.fragment
#        rawMDV = self.rawMDV
#        MDVlist = []
#        for i in range(len(rawMDV)):
#            MDVlist.append(str(rawMDV[i]))
#        line = name+'\t'+'M-0'+'\t'+'\t'.join(MDVlist)+'\t'+base*(maxVals-len(MDVlist))
#    
#        return line


    def getName(self):
        return self.abbrev


    def getMval(self,fragment):
        return '0'


    def getAbbrev(self,fragment):
        "Creates abbreviation for fragment"   
        abbrev = fragment.strip()      # e.g. 3pg 
        #abbrev = fragment.replace('M-0','',1)      # e.g. 3pg
        return abbrev    


    def getFragment(self,line):
        "Creates abbreviation for fragment"   
        comps  = line.split('\t')
        #fragment = comps[0].strip()   # This should probably be fragmentName   
        
        part1 = comps[0].strip()
        part2 = comps[1].strip().replace('M-0','',1).replace('M-','',1).strip()

        fragment = part1+part2
        
        return fragment


class CEMS(LCMS):
    "Class for storing CEMS data"
    def nothing(self):
        "I can't have an inherited class without adding something, it seems."
        pass
        


class GCMS(labelingData):
    "Class for storing GCMS data"

    def getAbbrev(self,fragment):
        "Creates abbreviation for fragment"  
        #comps    = line.split('\t')
        #fragment = comps[0].strip()+comps[1]  
        abbrev = fragment.replace('M-','',1)      # e.g. Ala159 
        return abbrev


    def getName(self):
        name = re.sub('(\d+)','',self.abbrev)                # This should be done through the fragment class
        return name


#    def getLine(self):
#        "Creates line associated with data"   # This can be improved from spaghetti code
#        base    = '-\t'
#        maxVals = 10
#        [aa,mVal] = self.fragment.split('M-')
#        rawMDV = self.rawMDV
#        MDVlist = []
#        for i in range(len(rawMDV)):
#            MDVlist.append(str(rawMDV[i]))
#        line = aa+'\t'+'M-'+mVal+'\t'+'\t'.join(MDVlist)+'\t'+base*(maxVals-len(MDVlist))
#    
#        return line


    def getFragment(self,line):
        "Creates abbreviation for fragment"   
        comps  = line.split('\t')
        fragment = comps[0].strip()+comps[1]   # This should probably be fragmentName       
        return fragment


    def getMval(self,fragment):
        [aa,mVal] = fragment.split('M-')
        return mVal


    def correctRawMDV(self,unlabeledfrac=0):
        # NOT TESTED YET!!!!! DO NOT USE!!
        rawMDV   = self.rawMDV
        fragment = self.fragment
        # Obtain GAMS file information
        try: 
                dirGAMSFile =  os.environ['QUANTMODELPATH']+'/' 
        except KeyError:
            raise Exception('QUANTMODELPATH environment variable not set')
        GAMSfileName     = "GAMS_EMU_MFA_FLUX_FBA.gms"
        gamsFile         = dirGAMSFile + GAMSfileName
            
        # Include files
        #     gamma matrix    
        abbrev = fragment.abbrev
        twelveset = ['0','1','2','3','4','5','6','7','8','9','10','11','12']
        gamma = gammamat(len(twelveset),fragment.comp)
        Elements = {}
        for nind in range(len(twelveset)):
            for mind in range(len(twelveset)):
                Elements[tuple([abbrev,str(nind),str(mind)])] = gamma[nind,mind]
        gammapar = GAMSclasses.GAMSpar('gamma',Elements) 
        gammafilename = 'gamma_mat.txt'
        gammapar.write(gammafilename)
        #      GC-MS raw
        Elements = {}
        for m in rawMDV:
            Elements[tuple([str(m)])] = rawMDV[m]    
        GCMSpar = GAMSclasses.GAMSpar('GCMS',Elements)
        GCMSfilename = 'GCMSraw.txt'
        GCMSpar.write(GCMSfilename)

        inputFiles = [gammafilename,GCMSfilename]
            
        #     output functions
        outputFuncs = {'GCMScorrected':(GAMSclasses.parOut,['GCMScorrected.txt'])}
            
        # Problem declaration
        GAMSprob       = GAMSclasses.GAMSproblem('GCMS_correction',gamsFile,inputFiles,outputFuncs)
            
        # Write files
        GAMSprob.writeAll()
            
        # Run problem
        GAMSprob.run()

        # Check if it is done
        GAMSprob.waitTilDone(pauseTime=0.01)
        
        # Collect data
        GAMSprob.collect()
        
        # Output
        correctedMDV = GAMSprob.Results['GCMScorrected']
            
        # Erase temp files
        GAMSprob.erase()
        for file in inputFiles:
            os.remove(file)

        return correctedMDV


    def uncorrectCorrectedMDV(self,unlabeledfrac=0):   # ok, this needs a better name and needs to be tested!!!!!
        correctedMDV = self.correctedMDV
        fragment     = self.fragment
        fr           = unlabeledfrac
        unlabeledAA = numpy.zeros(len(correctedMDV))
        unlabeledAA[0] = 1
        # Adding unlabeled fraction according to Dauner et al: Biotechnol. Bioeng. 76, 144 (2001)
        correctedMDV = fr*unlabeledAA + (1-fr)*correctedMDV 
        # Get gamma matrix
        twelveset = ['0','1','2','3','4','5','6','7','8','9','10','11','12']
        gamma = gammamat(len(twelveset),fragment.comp)
        rawMDV = gamma*numpy.transpose(correctedMDV)
           
        return rawMDV


# Classes for fragments (GCMS,LCMS....)     

class fragment():
    """ A base class for all fragments"""

    def __init__(self,emu,name,abbrev,ncarbons,composition):
        """
        emu: emu name (e.g. alaL_2_3)
        name: fragment name (e.g. Alanine,159)
        abbrev: fragment abbreviation (e.g. Ala159)
        ncarbons: number of carbons (e.g. 2) 
        composition: fragment composition minus carbon backbone (e.g. C6H20NSi)
        """    
        
        self.emu      = emu
        self.name     = name
        self.abbrev   = abbrev
        self.ncarbons = ncarbons
        self.comp     = composition
        
    def __str__(self):
        string = self.name
        if hasattr(self,'MDV'):
            string = string + ': ' +str(self.MDV)
        if hasattr(self,'std'):
            string = string + ': ' +str(self.std)
        return string


class GCMSfragment(fragment):
    """ A class for GCMS fragments"""

    def __init__(self,emu,name,abbrev,ncarbons,composition,antonApproved,derWeight,derAtoms):
        """
        emu: emu name (e.g. alaL_2_3)
        name: fragment name (e.g. Alanine,159)
        abbrev: fragment abbreviation (e.g. Ala159)
        ncarbons: number of carbons (e.g. 2) 
        composition: fragment composition minus carbon backbone (e.g. C6H20NSi)
        antonApproved: approved by antoniewicz
        derWeight: weight of derivatized fragment
        derAtoms: composition of derivatized fragment
        """    
        
        fragment.__init__(self,emu,name,abbrev,ncarbons,composition)
        
        self.antonAp  = antonApproved
        self.derWeigth= derWeight
        self.derAtoms = derAtoms


class LCMSfragment(fragment):
    """ A class for LCMS fragments"""
    
    def nothing(self):
        "I can't have an inherited class without adding something, it seems."
        pass


class CEMSfragment(fragment):
    """ A class for CEMS fragments"""
    
    def nothing(self):
        "I can't have an inherited class without adding something, it seems."
        pass


def indexMap(inds,prodLabel,reactLabel):
    """
    Transforms a labeling mapping of type:
    
    abc --> cba
    
    to an indexed labeling of the type
    
    [1,2,3]  --> [3,2,1]
    
    Inputs:

    -) inds: numerical indices, e.g.: [1,2,3]
    -) prodLabel: product labeling, e.g. : cba
    -) reactLabel: reactant labeling, e.g.: abc
    
    """

    carbonsAll = prodLabel  
    carbons = ''.join(carbonsAll[i-1] for i in inds)        

    if not carbons:
        raise Exception('Indices: '+str(inds)+' not in product label: '+prodLabel)

    indP = []
    indR = []
    for carb in carbons:
        index = reactLabel.find(carb)+1
        if index > 0:
            indP.append(carb)
            indR.append(index)   

    success = True if indR else False

    return success,(indP,indR)


# TODO: This needs to be in a class, in a separate file, and eventually refer to an exernal data source.
def fragDictBasic():
    """
    Function to create basic dictionary of fragments
    As explained above the inputs for the GCMS fragment go as:
        
    Ala159 =  GCMSfragment('alaL_2_3'              ,'Alanine,159'      ,'Ala159',2,'C6H20NSi'    ,0,317,'C15H35NO2Si2')

    alaL_2_3      = emu name
    Alanine,159   = fragment name
    Ala159        = abbreviation
    2             = number of carbons in fragment
    C6H20NSi      = formula for fragment without carbon backbone
    0             = antoniewicz approved?
    317           = weight for derivatized fragment
    C15H35NO2Si2  = formula for derivatized fragment
    """

    # Defining basic GCMS Dictionary
    #                          emu name                 fragment name      abbreviation, number of carbons, formula minus backbone, approved by antoniewicz, weight of derivatized fragment, formula of derivatized fragment
    Ala159 =  GCMSfragment('alaL_2_3'              ,'Alanine,159'      ,'Ala159',2,'C6H20NSi'    ,0,317,'C15H35NO2Si2')
    Ala85  =  GCMSfragment('alaL_2_3'              ,'Alanine,85'       ,'Ala85' ,2,'C8H26NOSi2'  ,1,317,'C15H35NO2Si2')
    Ala57  =  GCMSfragment('alaL_1_2_3'            ,'Alanine,57'       ,'Ala57' ,3,'C8H26NO2Si2' ,1,317,'C15H35NO2Si2')
    Gly159 =  GCMSfragment('gly_2'                 ,'Glycine,159'      ,'Gly159',1,'C6H18NSi'    ,0,303,'C14H33NO2Si2')
    Gly85  =  GCMSfragment('gly_2'                 ,'Glycine,85'       ,'Gly85' ,1,'C8H24NOSi2'  ,1,303,'C14H33NO2Si2')
    Gly57  =  GCMSfragment('gly_1_2'               ,'Glycine,57'       ,'Gly57' ,2,'C8H24NO2Si2' ,1,303,'C14H33NO2Si2')
    Val85  =  GCMSfragment('valL_2_3_4_5'          ,'Valine,85'        ,'Val85' ,4,'C8H30NOSi2'  ,1,345,'C17H39NO2Si2')
    Val159 =  GCMSfragment('valL_2_3_4_5'          ,'Valine,159'       ,'Val159',4,'C6H24NSi'    ,0,345,'C17H39NO2Si2')
    Val57  =  GCMSfragment('valL_1_2_3_4_5'        ,'Valine,57'        ,'Val57' ,5,'C8H30NO2Si2' ,1,345,'C17H39NO2Si2')
    Leu159 =  GCMSfragment('leuL_2_3_4_5_6'        ,'Leucine,159'      ,'Leu159',5,'C6H26NSi'    ,0,359,'C18H41NO2Si2')
    Leu85  =  GCMSfragment('leuL_2_3_4_5_6'        ,'Leucine,85'       ,'Leu85' ,5,'C8H32NOSi2'  ,1,359,'C18H41NO2Si2')
    Leu57  =  GCMSfragment('leuL_1_2_3_4_5_6'      ,'Leucine,57'       ,'Leu57' ,6,'C8H32NO2Si2' ,0,359,'C18H41NO2Si2')
    Ile159 =  GCMSfragment('ileL_2_3_4_5_6'        ,'Isoleucine,159'   ,'Ile159',5,'C6H26NSi'    ,0,359,'C18H41NO2Si2')
    Ile85  =  GCMSfragment('ileL_2_3_4_5_6'        ,'Isoleucine,85'    ,'Ile85' ,5,'C8H32NOSi2'  ,1,359,'C18H41NO2Si2')
    Ile57  =  GCMSfragment('ileL_1_2_3_4_5_6'      ,'Isoleucine,57'    ,'Ile57' ,6,'C8H32NO2Si2' ,0,359,'C18H41NO2Si2')
    Ser159 =  GCMSfragment('serL_2_3'              ,'Serine,159'       ,'Ser159',2,'C12H34NOSi2' ,1,447,'C21H49NO3Si3')
    Ser85  =  GCMSfragment('serL_2_3'              ,'Serine,85'        ,'Ser85' ,2,'C14H40NO2Si3',1,447,'C21H49NO3Si3')
    Ser57  =  GCMSfragment('serL_1_2_3'            ,'Serine,57'        ,'Ser57' ,3,'C14H40NO3Si3',1,447,'C21H49NO3Si3')
    Thr85  =  GCMSfragment('thrL_2_3_4'            ,'Threonine,85'     ,'Thr85' ,3,'C14H42NO2Si3',1,461,'C22H51NO3Si3')
    Thr57  =  GCMSfragment('thrL_1_2_3_4'          ,'Threonine,57'     ,'Thr57' ,4,'C14H42NO3Si3',1,461,'C22H51NO3Si3')
    Met159 =  GCMSfragment('metL_2_3_4_5'          ,'Methionine,159'   ,'Met159',4,'C6H24NSSi'   ,1,377,'C17H39NO2SSi2')
    Met85  =  GCMSfragment('metL_2_3_4_5'          ,'Methionine,85'    ,'Met85' ,4,'C8H30NOSSi2' ,1,377,'C17H39NO2SSi2')
    Met57  =  GCMSfragment('metL_1_2_3_4_5'        ,'Methionine,57'    ,'Met57' ,5,'C8H30NO2SSi2',1,377,'C17H39NO2SSi2')
    Phe159 =  GCMSfragment('pheL_2_3_4_5_6_7_8_9'  ,'Phenylalanine,159','Phe159',8,'C6H24NSi'    ,1,393,'C21H39NO2Si2')
    Phe85  =  GCMSfragment('pheL_2_3_4_5_6_7_8_9'  ,'Phenylalanine,85' ,'Phe85' ,8,'C8H30NOSi2'  ,1,393,'C21H39NO2Si2')
    Phe57  =  GCMSfragment('pheL_1_2_3_4_5_6_7_8_9','Phenylalanine,57' ,'Phe57' ,9,'C8H30NO2Si2' ,1,393,'C21H39NO2Si2')
    Phe91  =  GCMSfragment('pheL_1_2'              ,'Phenylalanine,91' ,'Phe91' ,2,'C12H33NO2Si2',1,393,'C21H39NO2Si2')
    Asp159 =  GCMSfragment('aspL_2_3_4'            ,'Aspartate,159'    ,'Asp159',3,'C12H34NO2Si2',0,475,'C22H49NO4Si3')
    Asp85  =  GCMSfragment('aspL_2_3_4'            ,'Aspartate,85'     ,'Asp85' ,3,'C14H40NO3Si3',1,475,'C22H49NO4Si3')
    Asp57  =  GCMSfragment('aspL_1_2_3_4'          ,'Aspartate,57'     ,'Asp57' ,4,'C14H40NO4Si3',1,475,'C22H49NO4Si3')
    Asp173 =  GCMSfragment('aspL_1_2'              ,'Aspartate,173'    ,'Asp173',2,'C12H32NO2Si2',1,475,'C22H49NO4Si3')
    Asp99  =  GCMSfragment('aspL_1_2'              ,'Aspartate,99'     ,'Asp99' ,2,'C14H38NO3Si3',1,475,'C22H49NO4Si3')
    Glu159 =  GCMSfragment('gluL_2_3_4_5'          ,'Glutamate,159'    ,'Glu159',4,'C12H36NO2Si2',1,489,'C23H51NO4Si3')
    Glu85  =  GCMSfragment('gluL_2_3_4_5'          ,'Glutamate,85'     ,'Glu85' ,4,'C14H42NO3Si3',1,489,'C23H51NO4Si3')
    Glu57  =  GCMSfragment('gluL_1_2_3_4_5'        ,'Glutamate,57'     ,'Glu57' ,5,'C14H42NO4Si3',1,489,'C23H51NO4Si3')
    Tyr57  =  GCMSfragment('tyrL_1_2_3_4_5_6_7_8_9','Tyrosine,57'      ,'Tyr57' ,9,'C14H44NO3Si3',0,523,'C27H53NO3Si3')
    Tyr159 =  GCMSfragment('tyrL_2_3_4_5_6_7_8_9'  ,'Tyrosine,159'     ,'Tyr159',8,'C12H38NOSi2' ,0,523,'C27H53NO3Si3')
    Tyr221 =  GCMSfragment('tyrL_1_2'              ,'Tyrosine,221'     ,'Tyr221',2,'C12H32NO2Si2',1,523,'C27H53NO3Si3')
    Pro159 =  GCMSfragment('proL_2_3_4_5'          ,'Proline,159'      ,'Pro159',4,'C6H22NSi'    ,0,343,'C17H37NO2Si2')

    Ala   =  LCMSfragment('alaL_1_2_3'            ,'Ala,0'             ,'Ala' ,3,'H5NO')
    Gly   =  LCMSfragment('gly_1_2'               ,'Gly,0'             ,'Gly' ,2,'H3NO')
    Val   =  LCMSfragment('valL_1_2_3_4_5'        ,'Val,0'             ,'Val' ,5,'H9NO')
    Leu   =  LCMSfragment('leuL_1_2_3_4_5_6'      ,'Leu,0'             ,'Leu' ,6,'H11NO')
    Ile   =  LCMSfragment('ileL_1_2_3_4_5_6'      ,'Ile,0'             ,'Ile' ,6,'H11NO')
    Ser   =  LCMSfragment('serL_1_2_3'            ,'Ser,0'             ,'Ser' ,3,'H5NO2')
    Thr   =  LCMSfragment('thrL_1_2_3_4'          ,'Thr,0'             ,'Thr' ,4,'H7NO2')
    Met   =  LCMSfragment('metL_1_2_3_4_5'        ,'Met,0'             ,'Met' ,5,'H9NOS')
    Phe   =  LCMSfragment('pheL_1_2_3_4_5_6_7_8_9','Phe,0'             ,'Phe' ,9,'H9NO')
    Asp   =  LCMSfragment('aspL_1_2_3_4'          ,'Asp,0'             ,'Asp' ,4,'H5NO3')
    Glu   =  LCMSfragment('gluL_1_2_3_4_5'        ,'Glu,0'             ,'Glu' ,5,'H7NO3')
    Tyr   =  LCMSfragment('tyrL_1_2_3_4_5_6_7_8_9','Tyr,0'             ,'Tyr' ,9,'H9NO2')
    Pro   =  LCMSfragment('proL_1_2_3_4_5'        ,'Pro,0'             ,'Pro' ,5,'H7NO')
    Lys   =  LCMSfragment('lysL_1_2_3_4_5_6'      ,'Lys,0'             ,'Lys' ,6,'H12N2O')
    Arg   =  LCMSfragment('argL_1_2_3_4_5_6'      ,'Arg,0'             ,'Arg' ,6,'H12N4O')
    His   =  LCMSfragment('hisL_1_2_3_4_5_6'      ,'His,0'             ,'His' ,6,'H7N3O')
    Trp   =  LCMSfragment('trpL_1_2_3_4_5_6_7_8_9_10_11','Trp,0'      ,'Trp'  ,11,'H10N2O')
    Cys   =  LCMSfragment('cysL_1_2_3'             ,'Cys,0'            ,'Cys' ,3,'H5NOS')
    Asn   =  LCMSfragment('asnL_1_2_3_4'           ,'Asn,0'            ,'Asn' ,4,'H6N2O2')
    Gln   =  LCMSfragment('glnL_1_2_3_4_5'         ,'Gln,0'            ,'Gln' ,5,'H8N2O2')

    Suc   =  LCMSfragment('succ_1_2_3_4'          ,'succ,0'            ,'succ'  ,4,'H4O4')    
    Mal   =  LCMSfragment('mal-L_1_2_3_4'         ,'mal-L,0'           ,'mal-L' ,4,'H4O5')
    Cit   =  LCMSfragment('cit_1_2_3_4_5_6'       ,'cit,0'             ,'cit'   ,6,'H5O7')    
    Pyr   =  LCMSfragment('pyr_1_2_3'             ,'pyr,0'             ,'pyr'   ,3,'H3O3')  
    Mev   =  LCMSfragment('mev-R_1_2_3_4_5_6'     ,'mev-R,0'           ,'mev-R' ,6,'H11O4')  
    Malcoa=  LCMSfragment('malcoa_1_2_3'          ,'malcoa,0'          ,'malcoa',3,'HN7O3')  
    octa  =  LCMSfragment('octa_1_2_3_4_5_6_7_8'  ,'octa,0'            ,'octa'  ,8,'H15O2')  
    dca   =  LCMSfragment('dca_1_2_3_4_5_6_7_8_9_10','dca,0'           ,'dca'  ,10,'H20O2')  
    ddca  =  LCMSfragment('ddca_1_2_3_4_5_6_7_8_9_10_11_12','mev-R,0'  ,'ddca' ,12,'H23O2') 

  
    fdp    =  LCMSfragment('fdp_1_2_3_4_5_6'     ,'fdp,0'            ,'fdp'   ,6,'H10O2P' )
    dhap   =  LCMSfragment('dhap_1_2_3'          ,'dhap,0'           ,'dhap'  ,3,'H5O6P'  )
    M_3pg  =  LCMSfragment('3pg_1_2_3'           ,'3pg,0'            ,'3pg'   ,3,'H4O7P'  )  # We can't have a variable starting with a number
    pep    =  LCMSfragment('pep_1_2_3'           ,'pep,0'            ,'pep'   ,3,'H2O6P'  )
    pyr    =  LCMSfragment('pyr_1_2_3'           ,'pyr,0'            ,'pyr'   ,3,'H3O3'   )
    ru5p   =  LCMSfragment('ru5p-D_1_2_3_4_5'    ,'ru5p-D,0'         ,'ru5p-D',5,'H9O8P'  )
    r5p    =  LCMSfragment('r5p_1_2_3_4_5'       ,'r5p,0'            ,'r5p'   ,5,'H9O8P'  )
    s7p    =  LCMSfragment('s7p_1_2_3_4_5_6_7'   ,'s7p,0'            ,'s7p'   ,7,'H13O10P')
    mal    =  LCMSfragment('mal-L_1_2_3_4'       ,'mal-L,0'          ,'mal-L' ,4,'H4O5'   )

    allFragments =   [Ala159,Ala85,Ala57,Gly159,Gly85,Gly57,Val85,Val159,Val57,Leu159,Leu85,Leu57,Ile159,Ile85,Ile57,
                      Ser159,Ser85,Ser57,Thr85,Thr57,Met159,Met85,Met57,Phe159,Phe85,Phe57,Phe91,Asp159,Asp85,Asp57,
                      Asp173,Asp99,Glu159,Glu85,Glu57,Tyr57,Tyr159,Tyr221,Pro159]
    # TODO: What?
    allFragments.extend([Ala,Gly,Val,Leu,Ile,Ser,Thr,Met,Phe,Asp,Glu,Tyr,Pro,Lys,Arg,His,Trp,Cys,Asn,Gln])

    allFragments.extend([Suc,Mal,Cit,Pyr,Mev,Malcoa,octa,dca,ddca])

    allFragments.extend([fdp,dhap,M_3pg,pep,pyr,ru5p,r5p,s7p,mal])

    labelFragDict = {}
    for frag in allFragments:
        # Converting names to SBML standard
        emu         = core.emu(frag.emu)
        #emu.convNameComp2Std()
        #frag.emu    = emu.convNameStd2SBML()
        frag.emu    = emu.convName2('SBML')

        # Creating dictionary
        labelFragDict[frag.abbrev]    = frag

    return labelFragDict
    


def gammamat(distleng,string):
    """
    function to create gamma matrix for the atoms in the string
    distleng is the length of the distribution the matrix has to be
    multiplied by
    Example: gammarray(10,'C3H2O')
    """
    # Natural isotope abundances
    abundDict = {
        'C' :numpy.array([[12,0.98918],[13,0.01082]]),
        'O' :numpy.array([[16,0.99756],[17,0.00038],[18,0.00206]]),
        'H' :numpy.array([[1,0.999844],[2,0.000156]]),
        'N' :numpy.array([[14,0.99634],[15,0.00366]]),
        'Si':numpy.array([[28,0.9222],[29,0.0469],[30,0.0309]]), 
        'S' :numpy.array([[32,0.95039],[33,0.00749],[34,0.04197],[36,0.00015]]), 
        'P' :numpy.array([[31,1]]) 
        }

    # Getting atom species and number
    atoms    = getatoms(string)

    # Initialization
    prevvect = numpy.zeros((1,distleng))
    gammatot = numpy.eye(distleng)

    # Main loop
    for atom in atoms:
        symbol, number = atom
        if symbol in abundDict:
            for j in range(number):
                # Make gamma matrix
                distribution = abundDict[symbol][:,1]
                gamma = numpy.zeros((distleng+len(distribution)-1,distleng))
                for j in range(distleng):
                    gamma[j:j+len(distribution),j] = distribution.transpose()
                # Add to total gamma
                gammatot = numpy.matrix(gamma)*gammatot
                distleng = gamma.shape[0]
        else:
            raise Exception ('Atom '+symbol+' not in table, please add')

    return gammatot


# Small function to extract symbol and number from a string (e.g.:H6NO2Si)
def getatoms(string):
    comps = re.findall('[A-Z][a-z]*\d*',string)
    atoms = []
    for comp in comps:
        symbol = re.match('([a-zA-Z]+)',comp).group(1)
        numberst = comp.lstrip(symbol)
        if numberst == '':
            number = 1
        else:
            number = int(numberst)
        AtTuple= symbol,number 
        atoms.append(AtTuple)
    return atoms    


def get_mdv_dict(reactant):
            emuSt = emu(reactant)
            numberofcarbons= emuSt.ncarbons
            #numberofcarbons=float(reactant.count('_'))
            count = 0
            mdv_dict={}
            while count <= numberofcarbons:
                mdv_dict[reactant+"key"+str(count)] = count
                count=count+1
            return mdv_dict
        


# Small function to eliminate file  (e.g. dummy_output)
# TODO: Core shouldn't even have this as a general capability.
# It's called once in all of core ... might as well remove it.
def remove_file(filename):
    files = os.listdir('.')
    if filename in files:
        os.remove(filename)


def getCarbonDict(reactionList):
    """
        Provides carbon dictionary out of the formula dictionary kept in the base directory
    """
    qmodeldir         = os.environ['QUANTMODELPATH']
    db = shelve.open(qmodeldir+'/formulaDict.db')

    formulaDict = db['formulaDict']

    carbonDict={}
    reacDict = reactionList.getReactionDictionary()
    mets = []
    for name in reacDict:
        reaction = reacDict[name]
        if reaction.exchange:
            flux = reaction.flux
            name = reaction.reactants[0].name
            if flux != 0:
                mets.append(name)

    for name in mets:
        abbr = name
        reg = []
        if abbr in formulaDict:
            reg = re.search('C(\d*)[A-Z]',formulaDict[abbr])
        if reg:
            if reg.group(1):
                final =  int(reg.group(1))
            else:
                final = 1
        else:
            final = 0
        carbonDict[abbr] = final

    return carbonDict


############### Tests ##################
if __name__ == "__main__":
    
    metone = met('ala-L[c]',3)
    mettwo = met('ala-L[c]',3)

#    print "mets:"
#    print metone.name
#    print metone.convNameStd2SBML()
#    print metone.convNameSBML2Comp()
#    print metone.convNameComp2Std()
#    
#    print "emus:"
#    emuone = emu('valL_2_3_4_5')
#    print emuone.name
#    print emuone.convNameComp2Std()
#    print emuone.convNameStd2SBML()
#    print emuone.convNameSBML2Comp()
#    print emuone.ncarbons
#    
#    emutwo = emu('3psme_10')
#    print emutwo.name
#    print emutwo.getMetName()
#    
#    emuthree = emu('val_L_2_3_4_5')
#    print emuthree.name
#    print emuthree.ncarbons
#
#    emufour = emu('thr_L_c_1_2_3_4')
#    print emufour.name
#    print emufour.ncarbons
#    
#    emufive = emu('acald_c_1_2gly_c_1_2')
#    print emufive.name
#    print emufive.ncarbons
#    
#    emusix = emu('acald_c_1_2gly_c_2')
#    print emusix.name
#    print emusix.ncarbons
