# Supplementary material for: 13C Metabolic Flux Analysis for Systematic Metabolic Engineering of S. cerevisiae for Overproduction of Fatty Acids
Source: Front Bioeng Biotechnol. 2016 Oct 5;4:76. doi: 10.3389/fbioe.2016.00076 (PMC5050205; doi:10.3389/fbioe.2016.00076)
Supplement: Supplementary file 1 [file Data_Sheet_1.ZIP › Ghosh2016Dir/data/agpd1/LCMSagpd1Glc.txt]

Amino acid      Mass distribution
		m0	m1	m2	m3	m4	m5	m6	m7	m8	m9	m10	m11
Gly	M-0	0.7486	0.0639	0.1875	-	-	-	-	-	-	-	-	-				
Ala	M-0	0.3934	0.3976	0.0261	0.1829	-	-	-	-	-	-	-	-				
Val	M-0	0.1561	0.3168	0.2427	0.1696	0.0798	0.0350	-	-	-	-	-	-				
Thr	M-0	0.3051	0.3508	0.1350	0.1439	0.0652	-	-	-	-	-	-	-				
Leu	M-0	0.0833	0.1948	0.2951	0.2461	0.1298	0.0422	0.0087	-	-	-	-	-			
Ile	M-0	0.1538	0.2860	0.2554	0.1646	0.0884	0.0440	0.0079	-	-	-	-	-		
Asp	M-0	0.2857	0.4112	0.1092	0.1529	0.0410	-	-	-	-	-	-	-				
Glu	M-0	0.1503	0.3048	0.2840	0.1842	0.0626	0.0142	-	-	-	-	-	-			
Gln	M-0	0.1445	0.2818	0.3123	0.1818	0.0655	0.0141	-	-	-	-	-	-				
Arg	M-0	0.1397	0.2715	0.2994	0.1908	0.0773	0.0187	0.0026	-	-	-	-	-		
Phe	M-0	0.1027	0.2330	0.2033	0.1658	0.1087	0.0930	0.0510	0.0258	0.0120	0.0046	-	-
Tyr	M-0	0.1302	0.2384	0.1979	0.1701	0.1221	0.0921	0.0491	0.0000	0.0000	0.0000	-	-	
