# Supplementary material for: 13C Metabolic Flux Analysis for Systematic Metabolic Engineering of S. cerevisiae for Overproduction of Fatty Acids
Source: Front Bioeng Biotechnol. 2016 Oct 5;4:76. doi: 10.3389/fbioe.2016.00076 (PMC5050205; doi:10.3389/fbioe.2016.00076)
Supplement: Supplementary file 1 [file Data_Sheet_1.ZIP › Ghosh2016Dir/data/amgpd1/FLUXamgpd1Glc.txt]

biomass_SC5_notrace:	0.18 [==] 0.18
GLCt1:		9.1 [==] 9.1
EX_glc(e):	-9.1 [==] -9.1
EX_etoh(e):	8.5 [==] 8.5
EX_glyc(e):	1.2 [==] 1.5
EX_ac(e):	0.25 [==] 0.31
EX_ddca(e):	0.02 [==] 0.3
EX_ttdca(e):	0.05 [==] 0.3
EX_hdca(e):	0.08 [==] 0.3
EX_ocdca(e):	0.05 [==] 0.3
EX_o2(e):	-6.0 [==] -4.0
D_LACt2m:	0.0 [==] 0.0
ACtr:	0.0 [==] 0.0
EX_sbt_D(e):	0.0 [==] 0.1
EX_btd_RR(e):	0.0 [==] 0.0
EX_oaa(e):	0.0 [==] 0.0
EX_acald(e):	0.0 [==] 0.02
EX_aces(e):	0.0 [==] 0.0
EX_pyr(e):	0.0 [==] 0.1
EX_lac_L(e):	0.0 [==] 0.0
EX_lac_D(e):	0.0 [==] 0.0
EX_ala_L(e):	0.0 [==] 1.0
EX_glx(e):	0.0 [==] 0.1
