# Supplementary material for: 13C Metabolic Flux Analysis for Systematic Metabolic Engineering of S. cerevisiae for Overproduction of Fatty Acids
Source: Front Bioeng Biotechnol. 2016 Oct 5;4:76. doi: 10.3389/fbioe.2016.00076 (PMC5050205; doi:10.3389/fbioe.2016.00076)
Supplement: Supplementary file 1 [file Data_Sheet_1.ZIP › Ghosh2016Dir/data/amgpd1/LCMSamgpd1Glc.txt]

Amino acid      Mass distribution
		m0	m1	m2	m3	m4	m5	m6	m7	m8	m9	m10	m11
Gly	M-0	0.7541	0.0665	0.1793	-	-	-	-	-	-	-	-	-				
Ala	M-0	0.4002	0.3892	0.0258	0.1848	-	-	-	-	-	-	-	-				
Val	M-0	0.1561	0.3168	0.2427	0.1696	0.0798	0.0350	-	-	-	-	-	-				
Thr	M-0	0.3356	0.3670	0.0961	0.1409	0.0603	-	-	-	-	-	-	-				
Leu	M-0	0.0998	0.2008	0.2806	0.2417	0.1284	0.0410	0.0077	-	-	-	-	-			
Ile	M-0	0.1725	0.2800	0.2510	0.1603	0.0848	0.0432	0.0082	-	-	-	-	-		
Asp	M-0	0.2800	0.4111	0.1061	0.1601	0.0427	-	-	-	-	-	-	-				
Glu	M-0	0.1518	0.3092	0.2816	0.1820	0.0617	0.0137	-	-	-	-	-	-			
Gln	M-0	0.1480	0.2827	0.3097	0.1809	0.0646	0.0142	-	-	-	-	-	-				
Arg	M-0	0.1397	0.2736	0.2995	0.1895	0.0767	0.0186	0.0024	-	-	-	-	-		
Phe	M-0	0.1109	0.2345	0.1992	0.1662	0.1097	0.0913	0.0494	0.0230	0.0117	0.0041	-	-
Tyr	M-0	0.1230	0.2497	0.1979	0.1698	0.1190	0.0896	0.0510	0.0000	0.0000	0.0000	-	-	
