# Supplementary material for: 13C Metabolic Flux Analysis for Systematic Metabolic Engineering of S. cerevisiae for Overproduction of Fatty Acids
Source: Front Bioeng Biotechnol. 2016 Oct 5;4:76. doi: 10.3389/fbioe.2016.00076 (PMC5050205; doi:10.3389/fbioe.2016.00076)
Supplement: Supplementary file 1 [file Data_Sheet_1.ZIP › Ghosh2016Dir/data/amwry1/FLUXamwry1Glc.txt]

biomass_SC5_notrace:	0.21 [==] 0.21
GLCt1:		10.3 [==] 10.3
EX_glc(e):	-10.3 [==] -10.3
EX_etoh(e):	9.8 [==] 9.8
EX_glyc(e):	1.2 [==] 1.68
EX_ac(e):	0.48 [==] 0.6
EX_ddca(e):	0.01 [==] 0.3
EX_ttdca(e):	0.02 [==] 0.3
EX_hdca(e):	0.05 [==] 0.3
EX_ocdca(e):	0.03 [==] 0.3
EX_o2(e):	-5.0 [==] -4.0
D_LACt2m:	0.0 [==] 0.0
ACtr:	0.0 [==] 0.0
EX_fum(e):	0.0 [==] 0.0
EX_mal_L(e):	0.0 [==] 0.0
EX_3c3hmp(e):	0.0 [==] 0.0
EX_sbt_D(e):	0.0 [==] 0.0
EX_btd_RR(e):	0.0 [==] 0.0
EX_acald(e):	0.0 [==] 0.0
EX_aces(e):	0.0 [==] 0.0
EX_pyr(e):	0.0 [==] 0.1
EX_lac_L(e):	0.0 [==] 0.0
EX_lac_D(e):	0.0 [==] 0.0
EX_ala_L(e):	0.0 [==] 0.1
EX_glx(e):	0.0 [==] 0.1
EX_oaa(e):	0.0 [==] 0.0
