# Supplementary material for: 13C Metabolic Flux Analysis for Systematic Metabolic Engineering of S. cerevisiae for Overproduction of Fatty Acids
Source: Front Bioeng Biotechnol. 2016 Oct 5;4:76. doi: 10.3389/fbioe.2016.00076 (PMC5050205; doi:10.3389/fbioe.2016.00076)
Supplement: Supplementary file 1 [file Data_Sheet_1.ZIP › Ghosh2016Dir/data/amwry1/LCMSamwry1Glc.txt]

Amino acid      Mass distribution
		m0	m1	m2	m3	m4	m5	m6	m7	m8	m9	m10	m11
Gly	M-0	0.7579	0.0675	0.1747	-	-	-	-	-	-	-	-	-				
Ala	M-0	0.3892	0.3985	0.0239	0.1883	-	-	-	-	-	-	-	-				
Val	M-0	0.1611	0.3140	0.2389	0.1659	0.0854	0.0346	-	-	-	-	-	-				
Thr	M-0	0.3093	0.3783	0.1063	0.1374	0.0688	-	-	-	-	-	-	-				
Leu	M-0	0.0887	0.1980	0.2843	0.2458	0.1299	0.0446	0.0087	-	-	-	-	-			
Ile	M-0	0.1568	0.2791	0.2621	0.1635	0.0884	0.0407	0.0094	-	-	-	-	-		
Asp	M-0	0.3361	0.3767	0.1007	0.1513	0.0352	-	-	-	-	-	-	-				
Glu	M-0	0.1522	0.2873	0.2944	0.1905	0.0635	0.0122	-	-	-	-	-	-			
Gln	M-0	0.1364	0.2828	0.3176	0.1854	0.0651	0.0126	-	-	-	-	-	-				
Arg	M-0	0.1480	0.2820	0.2778	0.1952	0.0784	0.0165	0.0021	-	-	-	-	-		
Phe	M-0	0.1041	0.2344	0.1879	0.1736	0.1150	0.0952	0.0507	0.0267	0.0126	0.0000	-	-
Tyr	M-0	0.1384	0.2335	0.2017	0.1563	0.1254	0.0929	0.0518	0.0000	0.0000	0.0000	-	-
