# Supplementary material for: 13C Metabolic Flux Analysis for Systematic Metabolic Engineering of S. cerevisiae for Overproduction of Fatty Acids
Source: Front Bioeng Biotechnol. 2016 Oct 5;4:76. doi: 10.3389/fbioe.2016.00076 (PMC5050205; doi:10.3389/fbioe.2016.00076)
Supplement: Supplementary file 1 [file Data_Sheet_1.ZIP › Ghosh2016Dir/data/awry1/FLUXawry1Glc.txt]

biomass_SC5_notrace:	0.19 [==] 0.20
GLCt1:		9.4 [==] 9.4
EX_glc(e):	-9.4 [==] -9.4
EX_etoh(e):	8.6 [==] 8.6
EX_glyc(e):	0.68 [==] 0.68
EX_ac(e):	0.21 [==] 0.21
EX_ddca(e):	0.02 [==] 0.3
EX_ttdca(e):	0.02 [==] 0.3
EX_hdca(e):	0.03 [==] 0.04
EX_ocdca(e):	0.02 [==] 0.03
EX_o2(e):	-5.0 [==] -4.0
D_LACt2m:	0.0 [==] 0.0
ACtr:	0.0 [==] 0.0
