# Supplementary material for: 13C Metabolic Flux Analysis for Systematic Metabolic Engineering of S. cerevisiae for Overproduction of Fatty Acids
Source: Front Bioeng Biotechnol. 2016 Oct 5;4:76. doi: 10.3389/fbioe.2016.00076 (PMC5050205; doi:10.3389/fbioe.2016.00076)
Supplement: Supplementary file 1 [file Data_Sheet_1.ZIP › Ghosh2016Dir/data/awry1/LCMSawry1Glc.txt]

Amino acid      Mass distribution
		m0	m1	m2	m3	m4	m5	m6	m7	m8	m9	m10	m11
Gly	M-0	0.7610	0.0647	0.1743	-	-	-	-	-	-	-	-	-				
Ala	M-0	0.3919	0.3959	0.0239	0.1883	-	-	-	-	-	-	-	-				
Val	M-0	0.1570	0.3159	0.2400	0.1669	0.0858	0.0344	-	-	-	-	-	-				
Thr	M-0	0.3171	0.3856	0.0805	0.1515	0.0653	-	-	-	-	-	-	-				
Leu	M-0	0.0863	0.1937	0.2882	0.2463	0.1312	0.0448	0.0095	-	-	-	-	-			
Ile	M-0	0.1501	0.2761	0.2682	0.1655	0.0883	0.0438	0.0080	-	-	-	-	-		
Asp	M-0	0.3250	0.3726	0.1071	0.1548	0.0405	-	-	-	-	-	-	-				
Glu	M-0	0.1490	0.2898	0.2968	0.1895	0.0623	0.0125	-	-	-	-	-	-			
Gln	M-0	0.1356	0.2819	0.3200	0.1852	0.0647	0.0125	-	-	-	-	-	-				
Arg	M-0	0.1365	0.2722	0.3027	0.1910	0.0766	0.0185	0.0025	-	-	-	-	-		
Phe	M-0	0.1002	0.2282	0.1972	0.1774	0.1122	0.0915	0.0540	0.0244	0.0100	0.0051	-	-
Tyr	M-0	0.1456	0.2321	0.1915	0.1699	0.1202	0.0917	0.0491	0.0000	0.0000	0.0000	-	-	
