# Supplementary material for: 13C Metabolic Flux Analysis for Systematic Metabolic Engineering of S. cerevisiae for Overproduction of Fatty Acids
Source: Front Bioeng Biotechnol. 2016 Oct 5;4:76. doi: 10.3389/fbioe.2016.00076 (PMC5050205; doi:10.3389/fbioe.2016.00076)
Supplement: Supplementary file 1 [file Data_Sheet_1.ZIP › Ghosh2016Dir/data/gpd1/LCMSgpd1Glc.txt]

Amino acid      Mass distribution
		m0	m1	m2	m3	m4	m5	m6	m7	m8	m9	m10	m11
Gly	M-0	0.7533	0.0712	0.1754	-	-	-	-	-	-	-	-	-				
Ala	M-0	0.3913	0.3957	0.0265	0.1865	-	-	-	-	-	-	-	-				
Val	M-0	0.1660	0.3141	0.2394	0.1698	0.0766	0.0342	-	-	-	-	-	-				
Thr	M-0	0.3114	0.3555	0.1110	0.1441	0.0779	-	-	-	-	-	-	-				
Leu	M-0	0.0833	0.2024	0.2904	0.2461	0.1264	0.0431	0.0083	-	-	-	-	-			
Ile	M-0	0.1578	0.2700	0.2673	0.1663	0.0878	0.0431	0.0076	-	-	-	-	-		
Asp	M-0	0.2197	0.4359	0.1337	0.1686	0.0421	-	-	-	-	-	-	-				
Glu	M-0	0.1494	0.3086	0.2804	0.1822	0.0635	0.0159	-	-	-	-	-	-			
Gln	M-0	0.1367	0.2873	0.3086	0.1845	0.0669	0.0160	-	-	-	-	-	-				
Arg	M-0	0.1367	0.2712	0.3012	0.1904	0.0785	0.0197	0.0023	-	-	-	-	-		
Phe	M-0	0.1005	0.2300	0.2014	0.1679	0.1139	0.0919	0.0523	0.0252	0.0125	0.0044	-	-
Tyr	M-0	0.1418	0.2181	0.2032	0.1735	0.1230	0.0917	0.0486	0.0000	0.0000	0.0000	-	-	
