# Supplementary material for: 13C Metabolic Flux Analysis for Systematic Metabolic Engineering of S. cerevisiae for Overproduction of Fatty Acids
Source: Front Bioeng Biotechnol. 2016 Oct 5;4:76. doi: 10.3389/fbioe.2016.00076 (PMC5050205; doi:10.3389/fbioe.2016.00076)
Supplement: Supplementary file 1 [file Data_Sheet_1.ZIP › Ghosh2016Dir/data/gpd1/t1]

biomass_SC5_notrace:	0.20 [==] 0.20
GLCt1:		10.4 [==] 10.4
EX_glc(e):	-10.4 [==] -10.4
EX_etoh(e):	9.9 [==] 9.9
EX_glyc(e):	0.65 [==] 1.0
EX_ac(e):	0.45 [==] 0.45
EX_ddca(e):	0.02 [==] 0.3
EX_ttdca(e):	0.02 [==] 0.3
EX_hdca(e):	0.04 [==] 0.3
EX_ocdca(e):	0.02 [==] 0.3
EX_o2(e):	-6.0 [==] -4.0
D_LACt2m:	0.0 [==] 0.0
L_LACt2r:	0.0 [==] 0.0
EX_pyr(e):	0.0 [==] 0.1
EX_lac_L(e):	0.0 [==] 0.0
EX_lac_D(e):	0.0 [==] 0.0
EX_ala_L(e):	0.0 [==] 1.0
EX_glx(e):	0.0 [==] 0.1
ACtr:	0.0 [==] 0.0
