# Supplementary material for: 13C Metabolic Flux Analysis for Systematic Metabolic Engineering of S. cerevisiae for Overproduction of Fatty Acids
Source: Front Bioeng Biotechnol. 2016 Oct 5;4:76. doi: 10.3389/fbioe.2016.00076 (PMC5050205; doi:10.3389/fbioe.2016.00076)
Supplement: Supplementary file 1 [file Data_Sheet_1.ZIP › Ghosh2016Dir/data/wry1/FLUXwry1Glc.txt]

biomass_SC5_notrace:	0.24 [==] 0.24
GLCt1:		8.5 [==] 8.5
EX_glc(e):	-8.5 [==] -8.5
EX_etoh(e):	8.5 [==] 9.5
EX_glyc(e):	2.45 [==] 2.45
EX_ac(e):	0.45 [==] 0.45
EX_ddca(e):	0.02 [==] 0.3
EX_ttdca(e):	0.03 [==] 0.3
EX_hdca(e):	0.0143 [==] 0.03
EX_ocdca(e):	0.00193 [==] 0.03
EX_o2(e):	-5.0 [==] -4.0
D_LACt2m:	0.0 [==] 0.0
ACtr:	0.0 [==] 0.0
