# Supplementary material for: 13C Metabolic Flux Analysis for Systematic Metabolic Engineering of S. cerevisiae for Overproduction of Fatty Acids
Source: Front Bioeng Biotechnol. 2016 Oct 5;4:76. doi: 10.3389/fbioe.2016.00076 (PMC5050205; doi:10.3389/fbioe.2016.00076)
Supplement: Supplementary file 1 [file Data_Sheet_1.ZIP › Ghosh2016Dir/data/wry1/LCMSwry1Glc.txt]

Amino acid      Mass distribution
		m0	m1	m2	m3	m4	m5	m6	m7	m8	m9	m10	m11
Gly	M-0	0.7426	0.0592	0.1982	-	-	-	-	-	-	-	-	-				
Ala	M-0	0.3903	0.3884	0.0221	0.1992	-	-	-	-	-	-	-	-				
Val	M-0	0.1548	0.3191	0.2445	0.1663	0.0778	0.0374	-	-	-	-	-	-				
Thr	M-0	0.3260	0.3416	0.1670	0.1513	0.0000	-	-	-	-	-	-	-				
Leu	M-0	0.1128	0.2613	0.2536	0.1723	0.1455	0.0460	0.0083	-	-	-	-	-			
Ile	M-0	0.1467	0.2857	0.2489	0.1733	0.0916	0.0447	0.0091	-	-	-	-	-		
Asp	M-0	0.3192	0.3564	0.2003	0.1035	0.0206	-	-	-	-	-	-	-				
Asn	M-0	0.3270	0.3501	0.1792	0.1537	0.0409	-	-	-	-	-	-	-				
Glu	M-0	0.1442	0.2955	0.3047	0.1824	0.0609	0.0124	-	-	-	-	-	-			
Gln	M-0	0.1456	0.3034	0.3165	0.1867	0.0342	0.0136	-	-	-	-	-	-				
Arg	M-0	0.1392	0.2657	0.2973	0.1947	0.0797	0.0209	0.0025	-	-	-	-	-		
Phe	M-0	0.1101	0.2337	0.2052	0.1539	0.1176	0.0921	0.0482	0.0249	0.0112	0.0031	-	-
Tyr	M-0	0.1021	0.2116	0.2044	0.1618	0.1253	0.0970	0.0681	0.0297	0.0000	0.0000	-	-	
