# Supplementary material for: 13C Metabolic Flux Analysis for Systematic Metabolic Engineering of S. cerevisiae for Overproduction of Fatty Acids
Source: Front Bioeng Biotechnol. 2016 Oct 5;4:76. doi: 10.3389/fbioe.2016.00076 (PMC5050205; doi:10.3389/fbioe.2016.00076)
Supplement: Supplementary file 1 [file Data_Sheet_1.ZIP › Ghosh2016Dir/data/wry1/LCMSwyr1Etoh.txt]

Amino acid      Mass distribution
		m0	m1	m2	m3	m4	m5	m6	m7	m8	m9	m10	m11
Gly	M-0	0.4261	0.3531	0.1291	-	-	-	-	-	-	-	-	-				
Ala	M-0	0.2120	0.3726	0.2778	0.1376	-	-	-	-	-	-	-	-				
Val	M-0	0.0456	0.1954	0.3064	0.2880	0.1342	0.0306	-	-	-	-	-	-				
Thr	M-0	0.2329	0.2685	0.2817	0.1636	0.0533	-	-	-	-	-	-	-				
Leu	M-0	0.1005	0.1223	0.2422	0.2675	0.1822	0.0694	0.0159	-	-	-	-	-			
Ile	M-0	0.1873	0.2948	0.2531	0.1374	0.0823	0.0372	0.0078	-	-	-	-	-		
Asn	M-0	0.0972	0.2998	0.3708	0.1847	0.0474	-	-	-	-	-	-	-				
Glu	M-0	0.0693	0.2414	0.3356	0.2339	0.0980	0.0217	-	-	-	-	-	-			
Gln	M-0	0.0748	0.2506	0.3082	0.2338	0.1143	0.0184	-	-	-	-	-	-				
Phe	M-0	0.0839	0.0949	0.1473	0.1859	0.2000	0.1393	0.1085	0.0245	0.0155	0.0000	-	-
Arg	M-0	0.0794	0.2122	0.2998	0.2443	0.1229	0.0365	0.0049	-	-	-	-	-		
Tyr	M-0	0.0133	0.0424	0.1159	0.1824	0.2273	0.1879	0.1047	0.0415	0.0478	0.0367	-	-	
