# Supplementary material for: 13C Metabolic Flux Analysis for Systematic Metabolic Engineering of S. cerevisiae for Overproduction of Fatty Acids
Source: Front Bioeng Biotechnol. 2016 Oct 5;4:76. doi: 10.3389/fbioe.2016.00076 (PMC5050205; doi:10.3389/fbioe.2016.00076)
Supplement: Supplementary file 1 [file Data_Sheet_1.ZIP › Ghosh2016Dir/data/wry1/orgFLUXwyr1Etoh.txt]

biomass_SC5_notrace:	0.02 [==] 0.022
ETOHt:		1.18 [==] 1.18
GLCt1:		0.0 [==] 0.0
EX_glc(e):	0.0 [==] 0.0
EX_etoh(e):	-1.18 [==] -1.18
EX_ac(e):	0.05 [==] 0.07
EX_ddca(e):	0.004 [==] 0.03
EX_ttdca(e):	0.006 [==] 0.03
EX_hdca(e):	0.02 [==] 0.03
EX_ocdca(e):	0.002 [==] 0.03
D_LACt2m:	0.0 [==] 0.0
FACOAL140:	0.0 [==] 0.0
FACOAL141:	0.0 [==] 0.0
FACOAL160:	0.0 [==] 0.0
FACOAL161:	0.0 [==] 0.0
FACOAL180:	0.0 [==] 0.0
FACOAL181:	0.0 [==] 0.0
FACOAL182:	0.0 [==] 0.0
