# Supplementary material for: 13C Metabolic Flux Analysis for Systematic Metabolic Engineering of S. cerevisiae for Overproduction of Fatty Acids
Source: Front Bioeng Biotechnol. 2016 Oct 5;4:76. doi: 10.3389/fbioe.2016.00076 (PMC5050205; doi:10.3389/fbioe.2016.00076)
Supplement: Supplementary file 1 [file Data_Sheet_1.ZIP › Ghosh2016Dir/EMUSystemCoreLib.py]

#!/usr/bin/env python
__author__="Patrick Suthers"
#copyright (c) 2006-2008 Patrick F. Suthers. All rights reserved.
#additional work from Dan Weaver
#from sets import Set
import GAMSclasses

#this code is a module for reading and parsing reaction network files
# and creating a system of reactions using a class 'reaction' with
# various functions

# The reaction class defined in this library, as well as most of the 


#separator for pseudo metbolites
pseudosep='__'
pseudoprefix='PSEUDO'
commentmarker='#'
exchangeprefix = 'EX_'
demandprefix = 'DM_'

def sidesplit(item):
  """sidesplit(item)

Reaction parsing utility function.  Splits reactant or product list delimited by + signs
into its individual components.  Preserves metabolite stoichiometry information.

item: reactant or product list of the form 'x + y + z'

Returns a list of individual reactants/products.

For example:

sidesplit('a + b') = ['a','b']"""

  itemlist=[]
  listitems=item.split('+')
  for t in listitems:
    t=t.strip()
    itemlist.append(t)
  return itemlist

#the labeling of symmetric molecules is of the format (abc;cba)
def symsplit(item):
  """symsplit(item)

Reaction parsing utility function.  Splits symmetric molecule atom mapping expression
into its component parts.

item: symmetric molecule atom mapping expression of the form '(xyz;zyx)'

Molecules with >2-fold symmetry may be handled as (xyz;zyx;zxy) etc.

Returns a list of atom mappings in the symmetric molecule.

For example:

symsplit('(abc;cba)') = ['abc','cba']"""

  #first remove extra whitespace
  tmp=item.replace(' ','')
  if (item[0] != '(') or (item[-1] != ')'):
    print "error in", item,"!\n"
  else:
    tmp=tmp[1:-1].split(';')
    #check the sizes to make sure they are all the same
    sizet=len(tmp[0])
    for t in tmp[1:]:
      if len(t) != sizet:
        print "Sizes of the symmetric molecules are not the same!\n"
        print tmp
  return tmp

def compartment_split(item):
  """compartment_split(item)

Reaction parsing utility function.  Splits metabolite compartment information
from the rest of the metabolite information.

item: metabolite with compartment information, in the form 'foo[c]'.  accepts metabolites
without compartment information.

Returns:
base_item -- the base metabolite
compartment -- the compartment label in bracketed form.  if no compartment information,
compartment will be returned empty.

For example:

compartment_split('foo[c]') = 'foo', '[c]'

compartment_split('foo') = 'foo'"""
  if '[' in item[-3:] and ']' in item[-1]:
    base_item = item[:-3]
    compartment = item[-3:]
  else:
    base_item = item
    compartment = ''
  return base_item, compartment

def strip_stoich(item):
  """strip_stoich(item)

Reaction parsing utility function.  Splits stoichiometry information
from the metabolite name.

item: metabolite, in the form '(N) foo' where N is the stoichiometry of the metabolite.

Returns:
newitem -- the base metabolite

For example:

strip_stoich('(2) foo') = 'foo'

strip_stoich('2*foo') = 'foo'

strip_stoich('foo') = 'foo'"""

  #use * to indicate stoichiometry: 2*metab
  if '*' in item:
    newitem=item.split('*')
    newitem[0]=newitem[0].strip()
    newitem[1]=newitem[1].strip()
  #use SimPheny style stoichiometry: (2) metab
  elif ' ' in item:
    newitem=item.split(None,1)
    #remove any parentheses
    newitem[0]=newitem[0].strip('()')
    newitem[1]=newitem[1].strip()
  else:
    newitem=[item]
  return newitem

def stoich_consistency_check(item):
  """stoich_consistency_check(item)

Reaction parsing utility function.  Checks stoichiometry information for possible errors."""

  tmp = str(item[0]).replace('.','')
  if not tmp.isdigit() or item[0].count('.') > 1:
    print 'suspicious stoichiometry ', item


def parse_reaction(line):
  if '\t' in line:
    item = line.split('\t')
  else:
    item = line.split(',')
  
  (rxnname, rxn)=item[:2]
  #print 'rxn',rxn
  products=[]
  reactants=[]
  if '-->' in rxn:
    delim='-->'
    rtype='irrev'
  elif '<==>' in rxn:
    delim='<==>'
    rtype='rev'
  #then split into the reactant and product sides for both the reactions
  # and the labeling
  #postfix is for SymPheny compartments at the beginning of the reaction
  # such as [c] :
  postfix=''
  if ': ' in rxn:
    (postfix,rxn)=rxn.split(':',1)
    postfix=postfix.strip()
  (rrxn,prxn)=rxn.split(delim)
  if len(item) == 2 or item[2] == '':
  #no labels given, so create blank ones
    rlab=''
    for j in range(rrxn.count('+')):
      rlab=rlab+'+'
    plab=''
    for j in range(prxn.count('+')):
      plab=plab+'+'
  else:
    labeling=item[2]
    # allow optional replacement of the reaction directionality symbol by ':'
    # to delimit the two sides of the labeling. this makes it easy to test out
    # changing directionality, as only one place needs to be edited
    if delim not in labeling:
      delim = ':'
    (rlab,plab)=labeling.split(delim)
  if len(item) == 4:
    connections=item[3]
  else:
    connections=''
  new_reaction=reaction(rxnname,rrxn,prxn,rlab,plab,rtype,postfix,connections)
  
  return new_reaction


global system_pseudo_react
system_pseudo_react=[]
global system_pseudo_prod
system_pseudo_prod=[]

def create_pseudo_reactions(system,carbondict):
  systempseudoreact=[]
  systempseudoprod=[]
  for t in system:
    for metab in t.pseudoreactants():
      if metab not in systempseudoreact:
        systempseudoreact.append(metab)
    for metab in t.pseudoproducts():
      if metab not in systempseudoprod:
        systempseudoprod.append(metab)
  #print systempseudoreact, systempseudoprod
  systempseudoreact.sort()
  systempseudoprod.sort()

  #create the pseudo reactions
  pseudo_reactions=[]
  rtype = 'pseudo'
  atomnames = 'abcdefghijklmnopqrstuvwxyz'+'ABCDEFGHIJKLMNOPQRSTUVWXYZ'
  for metab in systempseudoreact+systempseudoprod:
    if metab:
      base_metab, compartment = compartment_split(metab)
      if compartment:
        tmp = base_metab.split(pseudosep)
        real_metab = tmp[0]
        tmp[0] = tmp[0] + compartment
      else:
        tmp = metab.split(pseudosep)
        real_metab = tmp[0]
      #print metab, base_metab, real_metab
      rxnname = pseudoprefix+tmp[0]+"_"+tmp[1]
      if metab in systempseudoreact:
        #print 'metab', metab, 'is a pseudo metabolite (reactant)'
        rrxn = real_metab
        prxn = base_metab
      else:
        #print 'metab', metab, 'is a pseudo metabolite (product)'
        rrxn = base_metab
        prxn = real_metab
      lab = atomnames[:carbondict[tmp[0]]]
      new_reaction=reaction(rxnname,rrxn,prxn,lab,lab,rtype,compartment)
      pseudo_reactions.append(new_reaction)
      #print new_reaction.dump_reaction()
  return pseudo_reactions


# this is used to build tempdict for reaction.emu
def gams_emu(rxnname,react,prod,reactlabel,prodlabel,filename=''):
  madefromdict={}
  #print 'prod with the prod', prod
  for i in range(len(prod)):
    prodlength=len(prodlabel[i])
    if prodlength:
      rxnbasis=[]
      madefrom=[]
      if prodlabel[i][0] != '(':
        if '*' in prod[i] or ' ' in prod[i]:
          prodname=strip_stoich(prod[i])[1]
        else:
          prodname=prod[i]
        prodpos=[]
        rxnpos=[]
        carbonfrom=[]
        for char in prodlabel[i]:
          ppos=prodlabel[i].find(char)
          prodpos.append(ppos)
          for j in range(len(reactlabel)):
            rlabel=reactlabel[j]
            if len(rlabel) and (rlabel[0] == '('):
              rlabel=symsplit(reactlabel[j])
              rlabel=rlabel[0]
            rpos=rlabel.find(char)
            if rpos+1:
              #print char, rpos, ppos
              madefrom.append([react[j], rpos])
        #print prodname, prodpos, madefrom
        madefromdict[prodname+':'+rxnname]=madefrom
        #print madefromdict
      if prodlabel[i][0] == '(':
        tmpprodl=symsplit(prodlabel[i])
        prodlength=len(tmpprodl[0])
        isthesame=0
        for symprodl in tmpprodl:
          #print symprodl
          prodpos=[]
          rxnpos=[]
          carbonfrom=[]
          prodname=prod[i]
          #first check for idential symmetrical labelings
          for j in range(len(reactlabel)):
            rlabel=reactlabel[j]
            if len(rlabel) and (rlabel[0] == '(') and (prodlabel[i]==rlabel):
              if not isthesame:
                for char in symprodl:
                  rpos=symprodl.find(char)
                  madefrom.append([react[j], rpos])
                isthesame=1
          if not isthesame:
            for char in symprodl:
              ppos=symprodl.find(char)
              prodpos.append(ppos)
              for j in range(len(reactlabel)):
                rlabel=reactlabel[j]
                if len(rlabel) and (rlabel[0] == '('):
                  rlabel=symsplit(reactlabel[j])
                  rlabel=rlabel[0]
                rpos=rlabel.find(char)
                if rpos+1:
                  if len(madefrom) >= prodlength:
                    madefrom[prodpos[-1]].append(rpos)
                  else:
                  #print char, rpos, ppos
                    madefrom.append([react[j], rpos])
        #print prodname, prodpos, madefrom
        madefromdict[prodname+':'+rxnname]=madefrom
  #print madefromdict
  return madefromdict

class reaction(object):
  def __init__(self,myname,myreactants='',myproducts='',myreactlabel='',myprodlabel='',mytype='irrev',mypostfix='',myconnections=''):
    self.reset(myname,myreactants,myproducts,myreactlabel,myprodlabel,mytype,mypostfix,myconnections)
  def reset(self,rxnname,reactants,products,reactlabel,prodlabel,rtype,postfix,connections):
    assert (rtype=='irrev') or (rtype=='rev') or (rtype=='exch') or (rtype=='pseudo'), 'reaction type is not valid'
    self.myname=rxnname.strip()
    self.mypostfix=postfix
    if not postfix:
      # convert stoichiometry converted to the unified format
      # also ensure that there is only a single space between the stoichiometry and
      # the metabolite
      tmp_list = []
      for item in sidesplit(reactants):
        if '*' in item or ' ' in item:
          tmp = strip_stoich(item)
          item = '(' + tmp[0] + ') ' + tmp[1]
          stoich_consistency_check(tmp)
        tmp_list.append(item)
      self.myreactants = tmp_list
      tmp_list = []
      for item in sidesplit(products):
        if '*' in item or ' ' in item:
          tmp = strip_stoich(item)
          item = '(' + tmp[0] + ') ' + tmp[1]
          stoich_consistency_check(tmp)
        tmp_list.append(item)
      self.myproducts = tmp_list
    else:
      tmp=sidesplit(reactants)
      tmppost=[]
      for item in tmp:
        if item:
          if '*' in item or ' ' in item:
            tmp_item = strip_stoich(item)
            item = '(' + tmp_item[0] + ') ' + tmp_item[1]
            stoich_consistency_check(tmp_item)
          tmppost.append(item+postfix)
        else:
          tmppost.append(item)
      self.myreactants=tmppost
      tmp=sidesplit(products)
      tmppost=[]
      for item in tmp:
        if item:
          if '*' in item or ' ' in item:
            tmp_item = strip_stoich(item)
            item = '(' + tmp_item[0] + ') ' + tmp_item[1]
            stoich_consistency_check(tmp_item)
          tmppost.append(item+postfix)
        else:
          tmppost.append(item)
      self.myproducts=tmppost
    self.myreactlabel=sidesplit(reactlabel)
    self.myprodlabel=sidesplit(prodlabel)
    self.mypseudoreactants=[]
    self.mypseudoproducts=[]
    self.myreactantsnop=[]
    self.myproductsnop=[]
    self.mymadethrough={}
    self.mysym={}
    #define 'dummy' reactants and products for duplicated ones
    #  that contain carbons
    if len(self.myreactants) != len(set(self.myreactants)):
      #print "duplicated reactant in", self.myname
      #print self.myreactants
      for item in self.myreactants:
        c=self.myreactants.count(item)
        if c > 1:
          self.myreactantsnop.append('('+str(c)+') '+item)
          # get indices that need changed
          replace_index = []
          offset=self.myreactants.index(item)
          for i in range(c-1):
            delta = self.myreactants[offset+1:].index(item)
            offset += delta + 1
            replace_index.append(offset)
          #print replace_index
          base_item, compartment = compartment_split(item)
          # generate valid pseudo reactants
          j = 1
          tmp_pseudo_list = []
          for i in range(len(replace_index)):
            while base_item+pseudosep+str(j)+compartment in system_pseudo_prod:
              #print item+pseudosep+str(j), "already is a pseudo product"
              j += 1
            tmp_pseudo = base_item+pseudosep+str(j)+compartment
            tmp_pseudo_list.append(tmp_pseudo)
            self.mypseudoreactants.append(tmp_pseudo)
            if tmp_pseudo not in system_pseudo_react:
              system_pseudo_react.append(tmp_pseudo)
            j += 1
          #print replace_index, tmp_pseudo_list
          # replace myreactants with the pseudo metabolites
          for j,i in enumerate(replace_index):
            self.myreactants[i] = tmp_pseudo_list[j]
        elif item not in self.mypseudoreactants:
          self.myreactantsnop.append(item)
    if len(self.myproducts) != len(set(self.myproducts)):
      print "duplicated product in", self.myname
      for item in self.myproducts:
        c=self.myproducts.count(item)
        if c > 1:
          self.myproductsnop.append('('+str(c)+') '+item)
          replace_index = []
          offset=self.myproducts.index(item)
          for i in range(c-1):
            delta = self.myproducts[offset+1:].index(item)
            offset += delta + 1
            replace_index.append(offset)
          base_item, compartment = compartment_split(item)
          # generate valid pseudo products
          j = 1
          tmp_pseudo_list = []
          for i in range(len(replace_index)):
            while base_item+pseudosep+str(j)+compartment in system_pseudo_react:
            #print item+pseudosep+str(j), "already is a pseudo reactant"
              j += 1
            tmp_pseudo = base_item+pseudosep+str(j)+compartment
            tmp_pseudo_list.append(tmp_pseudo)
            self.mypseudoproducts.append(tmp_pseudo)
            if tmp_pseudo not in system_pseudo_prod:
              system_pseudo_prod.append(tmp_pseudo)
            j += 1
          for j,i in enumerate(replace_index):
            self.myproducts[i] = tmp_pseudo_list[j]
          #print offset, i, self.myproducts
        elif item not in self.mypseudoproducts:
          self.myproductsnop.append(item)
    bothreactandprod = set(self.myproducts)&set(self.myreactants)
    if bothreactandprod:
      print "duplicated reactant/product in", self.myname
      for item in bothreactandprod:
        base_item, compartment = compartment_split(item)
        j = 1
        while base_item+pseudosep+str(j)+compartment in system_pseudo_react or base_item+pseudosep+str(j)+compartment in self.myproducts:
          j += 1
        tmp_pseudo = base_item+pseudosep+str(j)+compartment
        self.mypseudoproducts.append(tmp_pseudo)
        if tmp_pseudo not in system_pseudo_prod:
          system_pseudo_prod.append(tmp_pseudo)
        self.myproducts[self.myproducts.index(item)] = tmp_pseudo
    if self.myname[:len(exchangeprefix)]==exchangeprefix:
      self.mytype='exch'
    else:
      self.mytype=rtype
    #set up the gene reaction associations
    connections=connections.replace('(','').replace(')','').replace('+',' and ').replace(',',' or ')
    connections=connections.strip()
    connections=connections.split()
    self.myconnections=connections

  def name(self, decorate_flag=0):
    if not decorate_flag:
      return (self.myname)
    elif self.mytype == 'irrev' or self.mytype == 'pseudo':
      return ([self.myname])
    elif self.mytype == 'exch':
      return ([self.myname, self.myname+'_b'])
    else:
      return ([self.myname+'_f', self.myname+'_b'])
  def products(self):
    return (self.myproducts)
  def reactants(self):
    return (self.myreactants)
  def pseudoproducts(self):
    return (self.mypseudoproducts)
  def pseudoreactants(self):
    return (self.mypseudoreactants)
  def rtype(self):
    return (self.mytype)
  def react_label(self):
    return (self.myreactlabel)
  def prod_label(self):
    return (self.myprodlabel)
  def madethrough(self):
    if not self.mymadethrough:
      temp=[]
      self.mymadethrough={}
      if self.mytype=='rev':
        for i in range(len(self.myproducts)):
          if len(self.myprodlabel[i]):
            temp.append(self.myproducts[i])
        self.mymadethrough[self.myname+'_f']=temp
        temp=[]
        for i in range(len(self.myreactants)):
          if len(self.myreactlabel[i]):
            temp.append(self.myreactants[i])
        self.mymadethrough[self.myname+'_b']=temp
      else:
        for i in range(len(self.myproducts)):
          if len(self.myprodlabel[i]):
            temp.append(self.myproducts[i])
        self.mymadethrough[self.myname]=temp
    return (self.mymadethrough)
  def sym(self):
    #find symmetric components
    self.mysym={}
    for i,item in enumerate(self.myreactlabel):
      if item:
        if item[0] in '(':
          self.mysym[self.myreactants[i]]=item
    for i,item in enumerate(self.myprodlabel):
      if item:
        if item[0] in '(':
          self.mysym[self.myproducts[i]]=item
    #turn the labelings into positions
    if self.mysym:
      for item in self.mysym:
        tmp=self.mysym[item]
        tmp=symsplit(tmp)
        val=[]
        for s in tmp:
          tmplist=[]
          for c in s:
            tmplist.append(tmp[0].find(c))
          val.append(tmplist)
        #print item, tmp, val
        self.mysym[item]=val
    return self.mysym
  def components(self):
    components=[]
    for react in self.myreactants:
      components.append(strip_stoich(react)[-1])
    for prod in self.myproducts:
      components.append(strip_stoich(prod)[-1])
    return (components)
  def labels(self):
    labels=[]
    for react in self.myreactlabel:
      labels.append(react)
    for prod in self.myprodlabel:
      labels.append(prod)
    return (labels)
  def carbons(self,carbondict={}):
    tmpcarbons=[]
    for label in self.myreactlabel+self.myprodlabel:
      currentlen=len(label)
      if currentlen and (label[0] == '('):
        currentlen=len(symsplit(label)[0])
      tmpcarbons.append(currentlen)
    for i,metab in enumerate(self.components()):
      #print 'hoof',metab,i,tmpcarbons
      if metab not in carbondict:
        carbondict[metab] = tmpcarbons[i]
      elif carbondict[metab] != tmpcarbons[i]:	
        raise ValueError('Inconsistency in '+self.myname+' with number of carbons for '+metab)
	        
    return carbondict
  def base_react(self):
    tmp=[]
    for react in self.myreactants:
      if react:
        tmppos=react.find('[')
        if ']' in react[-1] and tmppos:
          tmp.append( react[:tmppos])
        else:
          tmp.append(react)
    return tmp
  def base_prod(self):
    tmp=[]
    for prod in self.myproducts:
      if prod:
        tmppos=prod.find('[')
        if ']' in prod[-1] and tmppos:
          tmp.append( prod[:tmppos])
        else:
          tmp.append(prod)
    return tmp
  def connections(self):
    return (self.myconnections[:])
  def emu(self):
    tempdict={}
    #print 'horp',self.myreactants,self.myproducts,self.myreactlabel,self.myprodlabel
    if self.mytype=='rev':
      temp=gams_emu(self.myname+"_f",self.myreactants, self.myproducts, self.myreactlabel, self.myprodlabel)
      tempdict.update(temp)
      temp=gams_emu(self.myname+"_b",self.myproducts, self.myreactants, self.myprodlabel, self.myreactlabel)
    else:
      temp=gams_emu(self.myname,self.myreactants, self.myproducts, self.myreactlabel, self.myprodlabel)
    tempdict.update(temp)
    return tempdict


def emusort(stack):
  temp=[]
  for item in stack:
    temp.append([len(item[1]), item[0], item[1]])
  temp.sort()
  temp.reverse()
  stack=[]
  for item in temp:
    stack.append([item[1], item[2]])
  return stack

#create the aliases for the symmetric molecules such that the lowest numbers
# are used first
# that is, if carbons 1 and 3 are equilavant and the inquiry is only carbon 3,
# return 1
def symreplace(symdict, metab, carbons):
  if metab not in symdict:
    print metab, "not in list of symmetric molecules"
  else:
    forms = symdict[metab]
    nforms = len(forms)
    needtocheck=False
    newcarbons=carbons
    for c in carbons:
      if c > (nforms+1)/2:
        needtocheck=True
    if needtocheck:
      newcarbons=[]
      for c in carbons:
       if c <= (nforms+1)/2:
         newcarbons.append(c)
       else:
         newc=forms[1][c]
         if newc not in newcarbons:
           newcarbons.append(newc)
         else:
           newcarbons.append(c)
    newcarbons.sort()
    return [metab,newcarbons]

def emu_comp(network):
  emucomp=[]
  for prod,rxn,react,stoich in network:
    
    
    if prod not in emucomp:
      emucomp.append(prod)
    for r,carb in react:
      if [r,carb] not in emucomp:
        emucomp.append([r, carb])
  emucomp=emusort(emucomp)
  return emucomp

#formatted output of the emunetwork
def emu_output(network,numberngstart,FID=None):
  outlist=[]
  for prod,rxn,react,stoich in network:
    outstring=rxn+', '
    first=1
    for r,carb in react:
      if not first:
        outstring+=' + '
      else:
        first=0
      if stoich != 1:
        outstring+="("+str(stoich)+') '
      outstring+=r
      for c in carb:
        outstring+="_"+str(c+numberngstart)
    outstring+=" --> "
    metab,carb=prod
    if stoich != 1:
      outstring+="("+str(stoich)+') '
    outstring+=metab
    for c in carb:
      outstring+="_"+str(c+numberngstart)
    outlist.append(outstring)
    if isinstance(FID,file):
      FID.write(outstring+'\n')
#      print 'final outstring',outstring
    
#      print outstring
  FID.close()
  return outlist
#clean up the network a bit, since we no longer need to keep track of pseudo
# metabolites
def emu_pseudoclean(network):
  newnetwork=[]
  for prod,rxn,react,stoich in network:
    if pseudoprefix not in rxn[0:len(pseudoprefix)]:
      temp=[]
      metab,carb=prod
      if pseudosep in metab:
        #remove pseudosep and its number
        base_metab, compartment = compartment_split(metab)
        loc=base_metab.find(pseudosep)
        metab=base_metab[:loc] + compartment
        prod=[metab,carb]
      newreact=[]
      for r, carb in react:
        if pseudosep in r:
          base_r, compartment = compartment_split(r)
          loc=base_r.find(pseudosep)
          r=base_r[:loc] + compartment
        newreact.append([r,carb])
      react=newreact
      newnetwork.append([prod,rxn,react,stoich])
  #print newnetwork
  return newnetwork

def metstring(metablist,offset=0,nocolonflag=0):
  if (type(metablist[0]) is unicode) or (type(metablist[0]) is str):
    metablist=[metablist]
  first=1
  newstring=''
  for metab in metablist:
    #take advantage of the fact that each metabolite has at least one member in
    # the atom listing, metab[1], so we don't need to change the variable
    # first here
    if len(metablist) > 1 and not first:
      newstring+='+'
    newstring+=metab[0]+":"
    first = 1
    
    for i in metab[1]:
      #print i
      if not first:
        newstring+='_'
      else:
        first=0
      newstring+=str(i+offset)
    if nocolonflag:
      newstring=newstring.replace(':','_')
  return newstring

def emu_reduce(network,queue):
  emu_species=[]
  full_products=[]
  full_reactants=[]
  cannot_remove=[]
  net_influx={}
  for prod,rxn,react,stoich in network:
    str_prod=metstring(prod)
    if prod not in queue:
      if str_prod not in net_influx:
        net_influx[str_prod]=[prod, stoich]
      else:
        net_influx[str_prod]=[prod, net_influx[str_prod][1]+stoich]
    if (prod not in emu_species):
      emu_species.append(prod)
    #protect linkers between EMU network sizes
    if len(react) > 1:
      for r in react:
        if r not in cannot_remove:
          cannot_remove.append(r)
    full_products.append([prod])
    full_reactants.append(react)

  for prod,rxn,react,stoich in network:
    if prod not in queue:
        str_prod=metstring(prod)
        metab,ni_stoich=net_influx[str_prod]
        # if this product is produced in only one reaction and that reaction is reversible
        # add it to the cannot_remove list so that we don't map back onto ourselves.
        if ni_stoich == 1 and (('_b' in rxn) or ('_f' in rxn)):
            cannot_remove.append(prod)

  #find items that have a net influx of 1. these are the metabolite units
  # that will be removed from the model
  remove_list=[]
  for item in net_influx:
    metab,stoich=net_influx[item]
    if stoich == 1 and metab not in cannot_remove:
      #print item, metab
      remove_list.append(metab)
  #reorder in the order of occurance of the emu_network
  metab_to_remove=[]
  remove_list_sorted=[]
  for prod,rxn,react,stoich in network:
    if prod in remove_list:
      remove_list_sorted.append([prod])
      if prod not in metab_to_remove:
        metab_to_remove.append([prod])
  newnetwork=[]
  already_removed=[]
  full_products_store=full_products[:]
  for i,net in enumerate(network):
    prod,rxn,react,stoich=net
    #print 'netty',net
    if [prod] not in already_removed:
      startingpoint=full_products.index([prod])
      lastbranch=[]
      #restore copy of the full_products listing
      full_products=full_products_store[:]
      infiniteLoopCheckBuffer=[]    # check for an infinite loop due to reversible reactions
      while(react in remove_list_sorted):

        if react in full_products:
          prodin=full_products.index(react)
          pprod,prxn,react,pstoich=network[prodin]
          if network[prodin] in infiniteLoopCheckBuffer:
            raise ValueError('\n\nInfinite loop detected while building EMU network.  This error appears to be caused by a reversible reaction being the only source for a reactant.  Consider setting the offending metabolite as a source metabolite or providing a reaction that produces it.\n\nLoop spawned by reaction: '+rxn+'\n\nBest guess at the sourcing reversible reaction: '+prxn[:-2]+'\n\nMetabolite at fault: '+pprod[0])
          infiniteLoopCheckBuffer.append(network[prodin])
          
          if pstoich != 1 and full_products.count([pprod]) > 1:
            print 'debug text!  let dan weaver - dsweaver@lbl.gov -- know if you ever see this.',lastbranch
	    lastbranch = prodin
          # multiply stoich by the pstoich -- this properly updates the stoichiometry for the
          # contraction we're about to do
          stoich*=pstoich
          if [prod] == react:
            raise ValueError('\n\nReaction with same product and reactant detected while building reduced EMU network.  This error is caused by a reversible reaction being the only reaction producing a given product, and the product not being set as a source metabolite.\n\nSet '+pprod[0]+' as a source metabolite or provide a reaction that produces it.\n\nProblem reversible reaction is: '+prxn+'.')
          # if the reactant we have traced back to is not in the list of things that need to be removed
          # and lastbranch is set:
          if (react not in remove_list_sorted) and lastbranch:
            print 'debug text!  let dan weaver - dsweaver@lbl.gov -- know if you ever see this.'
            #go back to the starting point after removing the last branching
            # point that was crossed
            newnetwork.append([prod,rxn,react,stoich])
            full_products[lastbranch]=[]
            lastbranch=[]
            prod,rxn,react,stoich=network[i]
          else:
            already_removed.append([pprod])
    if [prod] not in metab_to_remove:
      newnetwork.append([prod,rxn,react,stoich])
  return newnetwork, emu_species


# parse to "options file" data structure, to "stoich file" data structure and to "map file" data structure 
def read_input(rawEMUData):
    """read_input(rawEMUData)

Initial reaction network intake function.  Reads modified Suthers-format metabolic reaction
network file that has been processed with io.open and readlines.

rawEMUdata: list of lines parsed from a metabolic network reaction input file via io.open and
readlines.

Returns:
values -- a list of lines containing 

For example:

strip_stoich('(2) foo') = 'foo'

strip_stoich('2*foo') = 'foo'

strip_stoich('foo') = 'foo'"""


    values=[]
#    sourcevalue=[]
    options=[]
    for line in rawEMUData:
#        print line

        line = line.rstrip()
        if line[:1] not in '#&':
          values.append(line)
#        elif line[:1] in '%':
#          sourcevalue.extend(line[1:].split(','))
        elif line[:1] in '&':
          options.append(line[1:])

    # determine the source metabolites. These will be checked later on for
    # consistency with the model as given

    return values,options


def options_parse(options):

    mlist=[]
    sourcevalue=[]
    excludelist=[]
    excludedmetab=[]
    # default NUMBERSTART to 1
    numberngstart = 1
    verboseFlag = False

    for line in options:
      if 'MLIST' in line.upper():

        value=line.split()
        tmmlist=value[2:]
        newlist=[]
        for k in tmmlist:
          newlist.append(int(k))
        if len(newlist) == 0:
	  raise ValueError('contact dan @ dsweaver@lbl.gov if you see this error.   len(newlist) == 0')
	newlist.sort()
        tmpmissing=[]
        if (newlist[0] > 0) != (newlist[-1] > 0):
          raise ValueError('cannot mix - and + values in MLIST. error in line\n'+line)
        else:
          if (newlist[0] < 0):
            newlist.reverse()
            for k in newlist:
              tmpmissing.append(str(-k))
          elif newlist != [0]:
            item = value[1]
            ncarbons=int(carbondict[item])
            tmpcarbonlist=range(1,ncarbons+1)
            #print tmpcarbonlist
            for k in newlist:
              tmpcarbonlist.remove(k)
            if tmpcarbonlist:
              for k in tmpcarbonlist:
                tmpmissing.append(str(k))
            else:
              tmpmissing=['0']
          else:
            tmpmissing=['0']
          tmpmlist=[value[1]]+(tmpmissing)
          if tmpmlist not in mlist:
            mlist.append(tmpmlist)
      
      if 'NUMBERSTART' in line.upper():
        value=line.split()
        numberngstart=int(value[1])
      if 'SOURCE' in line.upper():
        sourcevalue.extend(line.split()[1:])
      if 'EXCLUDE' in line.upper():
        excludelist.extend(line.split()[1:])
      if 'VERBOSE' in line.upper():
        verboseFlag = True


    mlist.sort()

    sourcemetab_set=set()
    for item in sourcevalue:
        item=item.strip()
        sourcemetab_set.add(item)
        sourcemetab=list(sourcemetab_set)
        sourcemetab.sort()

    excludedmetab_set=set()
    for item in excludelist:
        item=item.strip()
        excludedmetab_set.add(item)
        excludedmetab=list(excludedmetab_set)
        excludedmetab.sort()

    #print sourcevalue,len(sourcevalue)

    if len(sourcevalue) == 0:
      raise ValueError('No source metabolites specified!  Use ''&SOURCE <metabname>'' to specify <metabname> as a source metabolite.')


    return mlist,numberngstart,sourcemetab,excludedmetab,verboseFlag

def raw_reactions_parse(rawEMUReactions,EMUSourceMetabs,EMUDestMetabList):
    EMUStoichData = []
    EMUTransitionData = []

    for foo in rawEMUReactions:
      groo  = foo.split('\t')
      if len(groo) == 2:
        EMUStoichData.append(foo)
      elif len(groo) > 2:
        stoichfoo='\t'.join(groo[0:2])
      # a cool way to handle genes
        transitionfoo='\t'.join(groo[0:3])
        EMUStoichData.append(stoichfoo)
      
        EMUTransitionData.append(transitionfoo)
      else:
        raise NameError(['error!  you have a flux without a reaction: ',foo])

    # Build EMU system with reactions parsed from TransitionData
    EMUSystem=[]
    for rxn in EMUTransitionData:
      EMUSystem.append(parse_reaction(rxn))
    EMUNetwork,EMUQueue=emu_core_suthers(EMUSystem,EMUSourceMetabs,EMUDestMetabList)
            
    EMUStoichSystem=[]
    for rxn in EMUStoichData:
      EMUStoichSystem.append(parse_reaction(rxn))

    EMUStoichSysParse=[]
    for t in EMUStoichSystem:
      EMUStoichSysParse.append([t.name(),t.reactants(),t.products(),t.rtype()])   

    return EMUStoichData, EMUTransitionData, EMUNetwork, EMUQueue, EMUSystem, EMUStoichSystem, EMUStoichSysParse  

def carbon_dictout(system):
  carbondict={}
  for t in system:
    carbondict=t.carbons(carbondict)

  Elements = {}
  for met, carbons in carbondict.iteritems():
    Elements[tuple(met)] = carbons

  carbondictpar = GAMSclasses.GAMSpar('ncarbonsmet',Elements)

  return carbondictpar
  
def carbon_dictout2(system):
  carbondict={}
  for t in system:
    carbondict=t.carbons(carbondict)
  return carbondict
  
def emu_core_suthers(system,sourcemetab,mlist):
#copyright (c) 2006-2008 Patrick F. Suthers. All rights reserved.

    system_components_set=set()
    system_components_full=[]
    system_labels=[]
    carbondict={}
    #labeldict={}
    for t in system:
      #print t.components()
      #set up number of carbons
      carbondict=t.carbons(carbondict)
      system_components_set.update(t.components())
      #print t.components()
    #print system_components_set
      #print t.labels()
    #print labeldict

    #create the pseudo reactions
    pseudo_reactions = create_pseudo_reactions(system,carbondict)

    system_components=list(system_components_set)
    system_components.sort()

    #remove empty component if present
    if '' in system_components:
      system_components.remove('')
    #print system_components

    madeinrxn={}
    madefromdict={}
    system_reactions = []
    for t in system+pseudo_reactions:
      if t not in pseudo_reactions:
        rxnname = t.name(1)
        if len(rxnname) > 1: 
          system_reactions.append(rxnname[0])
          if t.rtype() != 'exch':
            system_reactions.append(rxnname[1])
        else:
          system_reactions.extend(rxnname)
      #print 't for four',[t.reactants(),t.products(),t.rtype(),t.name()]
      tempdict=t.emu()


      #print 'starting tempdict',tempdict
      
      madefromdict.update(tempdict)
      #print madefromdict
      tempdict=t.madethrough()
      #print 'madethrough tempdict',tempdict
      for rxn,prodlist in tempdict.iteritems():
        for prod in prodlist:
          rxnbasis=[]
          if prod in madeinrxn:
            rxnbasis=madeinrxn[prod]
          rxnbasis.append(rxn)
          madeinrxn[prod]=rxnbasis
      #print 'ending tempdict',tempdict,'\n'
      
    madeinrxnkey=madeinrxn.keys()
    madeinrxnkey.sort()
    
    #find symmetric values
    systemsym={}
    for t in system:
      systemsym.update(t.sym())

#    print 'carbondict_core',carbondict

    emu_queue=[]
 #   print 'heya'
 #   print mlist
    if len(mlist) != 0:
      # purge mlist items that are not valid reactants
      for item in mlist:
#        print system_components
        if item[0] in system_components:
          missing=item[1:]
          item= item[0]
          ncarbons=int(carbondict[item])
          jlist=''
          for j in missing:
            jlist+='_'+j
          pmtypekey=str(ncarbons)+jlist
          contains=range(1,ncarbons+1)
          for c in missing:
            c=int(c)
            if c in contains:
              contains.remove(c)
          ilist=[]
          for i in contains:
            ilist.append(i-1)
          contains=ilist
          emu_queue.append([item,contains])
        else:
 #         print('heya')
          print('Observed metabolite '+item[0]+' not found in reaction network.  Consider broadening the reaction network to include it.')

    
    stack=emusort(emu_queue)
    already_processed=[]
    emunetwork=[]

    while stack:
        metab,carbons=stack[0]
        already_processed.append([metab, carbons])
        stack.remove([metab, carbons])

#        if metab=='pyr__1':
#            print "stack:"
#            print stack
#            print "madeinrxn:"
#            print sort(madeinrxn)

        #handle error?
        if metab not in madeinrxn:
          raise KeyError('Missing source for '+metab)

        
        for rxn in madeinrxn[metab]:
          #print 'rxn/metab/carbons',rxn,metab,carbons
          #print 'madefromdictentry',metab+':'+rxn
          madefrom=madefromdict[metab+':'+rxn]
          #print 'madefrom',madefrom
          #reduce the madefrom down to the items we want
          newmadefrom=[]
          for i, item in enumerate(madefrom):
            #print 'i item',i,item
            if i in carbons:
              newmadefrom.append(item)
            madefrom=newmadefrom
          
          # if a reactant is made from another reactant, add it to the EMU network.
          # if it's not, don't add it to the EMU network.
          # this way, if you add non-repeating tokens for non-carbon metabolites,
          # they get added in stoichiometry, but they don't get added to the EMU network
          # and the issue of telling Python which metabolites are carbon and which are
          # non-carbon is dealt with?
          
          if madefrom:
            nequiv=len(madefrom[0][1:])
    #        print 'nequiv',nequiv
            for sym in range(nequiv):
              thisemu=[]
              react=[]
              tempdict={}
              first=1
              stoich=1
              if nequiv>1:
                stoich=1./nequiv
              for item in madefrom:
                if item[0] not in react:
                  react.append(item[0])
                  basis=[]
                else:
                  basis=tempdict[item[0]]
                basis.append(item[1+sym])
                #sort the order, since the final forms don't depend on order, only composition
                basis.sort()
                #print 'basis',basis
                tempdict[item[0]]=basis
              thisemu.append([metab,carbons])
              thisemu.append(rxn)
              #print 'thisemu',thisemu
              tmp=[]
              for cmp,carb in tempdict.iteritems():
                if cmp in systemsym:
                  cmp,carb=symreplace(systemsym,cmp,carb)
                tmp.append([cmp,carb])
                if [cmp,carb] not in already_processed and [cmp,carb] not in stack and cmp not in sourcemetab:
                  stack.append([cmp,carb])
              thisemu.append(tmp)
              thisemu.append(stoich)
              #reduce down posible repeats for symmetric products
              if sym:
                #determine the previous stoichiometry
                prevstoich=emunetwork[-1][3]
                if thisemu[0:-1] == emunetwork[-1][0:-1]:
                  emunetwork.pop()
                  thisemu.pop()
                  sumstoich=prevstoich+stoich
                  if sumstoich == 1:
                    thisemu.append(1)
                  else:
                    thisemu.append(sumstoich)
              emunetwork.append(thisemu)
            #print 'horta magorta   ',metab
        stack=emusort(stack)
    return emunetwork,emu_queue


def emu_stoich_output(stoich_network,FID=None):
  outlist=[]
#  print 'REBUTTLE',stoich_network
  for rxn,react,prod,rtype in stoich_network:

    # ok  
    forwardMarker=''

#    print 'prod',prod
#    print 'react',react

    splitprod = [p.split('__')[0] for p in prod]
    splitreact = [r.split('__')[0] for r in react]

#    print 'splitprod',splitprod
#    print 'splitreact',splitreact


    unique_splitprod=list(set(splitprod))
    unique_splitreact=list(set(splitreact))

#    print unique_splitprod
#    print unique_splitreact

    builtreact=[]
    builtprod=[]
    
    for usr in unique_splitreact:
        usrSMOOP=0
#        print 'usr',strip_stoich(usr),splitreact.count(usr)
        if len(strip_stoich(usr)) > 1:
#            print 'rrrxn',strip_stoich(usr)[0]*splitreact.count(usr)
            usrSMOOP+=float(strip_stoich(usr)[0])*splitreact.count(usr)
        else:
#            print 'rrruxn',splitreact.count(usr)
            usrSMOOP+=float(splitreact.count(usr))
#        print 'postUSRSMOOP',usrSMOOP
        builtreact.append('('+str(usrSMOOP)+') '+strip_stoich(usr)[-1])

    for usp in unique_splitprod:
        uspSMOOP=0
#        print 'usp',strip_stoich(usp),splitprod.count(usp)
        if len(strip_stoich(usp)) > 1:
#            print 'porduct',strip_stoich(usp)[0]*splitprod.count(usp)
            uspSMOOP+=float(strip_stoich(usp)[0])*splitprod.count(usp)
        else:
#            print 'pordux',splitprod.count(usp)
            uspSMOOP+=float(splitprod.count(usp))
#        print 'postUSPSMOOP',uspSMOOP
        builtprod.append('('+str(uspSMOOP)+') '+strip_stoich(usp)[-1])

    if rtype=='rev':
      forwardMarker='_f'
      # do backwards first
      outstring=rxn+'_b'+'\t'
      first=1
      
      for bp in builtprod:
        if not first:
          outstring+=' + '
        else:
          first=0
        outstring+=bp
      outstring+=" --> "
      first=1
      for br in builtreact:
        if not first:
          outstring+=' + '
        else:
          first=0
        outstring+=br
      outlist.append(outstring)
      if isinstance(FID,file):
        FID.write(outstring+'\n')

    # do forward
    outstring=rxn+forwardMarker+'\t'
    first=1
    for br in builtreact:
      if not first:
        outstring+=' + '
      else:
        first=0
      outstring+=br
    outstring+=" --> "
    first=1
    for bp in builtprod:
      if not first:
        outstring+=' + '
      else:
        first=0
      outstring+=bp
    outlist.append(outstring)
    if isinstance(FID,file):
      FID.write(outstring+'\n')
#      print 'final outstring',outstring
    
#      print outstring
  return outlist


def emu_stoich_output2(stoich_network,FID=None):
  outlist=[]
#  print 'REBUTTLE',stoich_network
  for rxn,react,prod,rtype in stoich_network:

    # ok  
    forwardMarker=''

#    print 'prod',prod
#    print 'react',react

    splitprod = [p.split('__')[0] for p in prod]
    splitreact = [r.split('__')[0] for r in react]

#    print 'splitprod',splitprod
#    print 'splitreact',splitreact


    unique_splitprod=list(set(splitprod))
    unique_splitreact=list(set(splitreact))

#    print unique_splitprod
#    print unique_splitreact

    builtreact=[]
    builtprod=[]
    
    for usr in unique_splitreact:
        usrSMOOP=0
#        print 'usr',strip_stoich(usr),splitreact.count(usr)
        if len(strip_stoich(usr)) > 1:
#            print 'rrrxn',strip_stoich(usr)[0]*splitreact.count(usr)
            usrSMOOP+=float(strip_stoich(usr)[0])*splitreact.count(usr)
        else:
#            print 'rrruxn',splitreact.count(usr)
            usrSMOOP+=float(splitreact.count(usr))
#        print 'postUSRSMOOP',usrSMOOP
        builtreact.append([str(usrSMOOP),strip_stoich(usr)[-1]])


    for usp in unique_splitprod:
        uspSMOOP=0
#        print 'usp',strip_stoich(usp),splitprod.count(usp)
        if len(strip_stoich(usp)) > 1:
#            print 'porduct',strip_stoich(usp)[0]*splitprod.count(usp)
            uspSMOOP+=float(strip_stoich(usp)[0])*splitprod.count(usp)
        else:
#            print 'pordux',splitprod.count(usp)
            uspSMOOP+=float(splitprod.count(usp))
#        print 'postUSPSMOOP',uspSMOOP
#        print [str(uspSMOOP),strip_stoich(usp)[-1]]    
        builtprod.append([str(uspSMOOP),strip_stoich(usp)[-1]])

#    print builtreact
#    print builtprod
    

    if rtype=='rev':
      forwardMarker='_f'
      # do backwards first
      outstring='\',\''+rxn+'_b'+'\')='    
      for bp in builtprod:
        if isinstance(FID,file):       
          output= 'S(\''+bp[1]+outstring+'-'+bp[0]+';'+'\n'
#          print output
          FID.write(output)                     
      for br in builtreact:
        if isinstance(FID,file):
          output= 'S(\''+br[1]+outstring+br[0]+';'+'\n'
#          print output
          FID.write(output)   
   

#      for bp in builtprod:
#                           if isinstance(FID,file):
#                           FID.write('S(\''+bp[0]+outstring+bp[1]+';'+'\n')                 
#      for br in builtreact:
#                           if isinstance(FID,file):
#                           FID.write('S(\''+br[0]+outstring+br[1]+';'+'\n')   

    # do forward
    outstring='\',\''+rxn+forwardMarker+'\')='    
    for bp in builtprod:
       if isinstance(FID,file):       
          output= 'S(\''+bp[1]+outstring+bp[0]+';'+'\n'
#          print output
          FID.write(output)                     
    for br in builtreact:
       if isinstance(FID,file):
          output= 'S(\''+br[1]+outstring+'-'+br[0]+';'+'\n'
#          print output
          FID.write(output)   
   
    
#      print outstring
  return outlist


def mets_rnxs_output(stoich_network,FIDmets=None,FIDrxns=None):

  mets = []
  rxns = []

# Gathering reactions and metabolites  
  for rxn,react,prod,rtype in stoich_network:
    for r in react:
      mets.append(r)

    for p in prod:
      mets.append(p)
    
    if rtype=='rev':
      rxns.append(rxn+'_f')  
      rxns.append(rxn+'_b')  
    else:  
      rxns.append(rxn)  

  mets = sorted(set(mets))
  rxns = sorted(set(rxns))

# Eliminate pseudo metabolites
  mets2 = [];
  for met in mets:
    if '__' not in met:
      mets2.append(met)

  mets = mets2[:];

# Output of reactions and metabolites
  FIDrxns.write('/\n')
  for rxn in rxns:
     FIDrxns.write('\''+rxn+'\'\n')
  FIDrxns.write('/\n')

  FIDmets.write('/\n')
  for met in mets:
     FIDmets.write('\''+met+'\'\n')
  FIDmets.write('/\n')

  return mets,rxns


def mets_rnxs_output2(stoich_network):

  mets = []
  rxns = []

# Gathering reactions and metabolites  
  for rxn,react,prod,rtype in stoich_network:
    for r in react:
      mets.append(r)

    for p in prod:
      mets.append(p)
    
    if rtype=='rev':
      rxns.append(rxn+'_f')  
      rxns.append(rxn+'_b')  
    else:  
      rxns.append(rxn)  

  mets = sorted(set(mets))
  rxns = sorted(set(rxns))

# Eliminate pseudo metabolites
  mets2 = [];
  for met in mets:
    if '__' not in met:
      mets2.append(met)

  mets = mets2[:];

# Create GAMS sets
  metsSet = GAMSclasses.GAMSset('mets',set(mets))
  rxnsSet = GAMSclasses.GAMSset('rxns',set(rxns))

# Output of reactions and metabolites
#  FIDrxns.write('/\n')
#  for rxn in rxns:
#     FIDrxns.write('\''+rxn+'\'\n')
#  FIDrxns.write('/\n')
#
#  FIDmets.write('/\n')
#  for met in mets:
#     FIDmets.write('\''+met+'\'\n')
#  FIDmets.write('/\n')

  return metsSet,rxnsSet
