# Supplementary material for: 13C Metabolic Flux Analysis for Systematic Metabolic Engineering of S. cerevisiae for Overproduction of Fatty Acids
Source: Front Bioeng Biotechnol. 2016 Oct 5;4:76. doi: 10.3389/fbioe.2016.00076 (PMC5050205; doi:10.3389/fbioe.2016.00076)
Supplement: Supplementary file 1 [file Data_Sheet_1.ZIP › Ghosh2016Dir/FluxMaps.py]

# Class for drawing flux maps
import re
import math

from svgpathparser import parse_path
from svgpath import Path
# We used to use svgfig but it does not support svg element objects' access to their parents/siblings
#import svgfig
from lxml import etree
from StringIO import StringIO


class FluxMap:
	"class representing a flux map"
	def __init__(self,inputFilename='default',inputString='default',zoomLevel=3):

		if inputString != 'default':
			self.baseSVGString	= inputString
		elif inputFilename != 'default':
			# Read the file to a string
			with open(inputFilename, 'r') as file:
				self.baseSVGString = file.read()
			file.closed

		self.arrowScaleFactor = 0.2

		self.errorCount = 0
		self.zoomLevel = zoomLevel
		self.logStrings = []
		self._parseSVGTemplate()


	def _parseSVGTemplate(self):
		# Code samples that could be used if adapting to use libxml2 directly, instead of lxml:
		# Also see: http://docs.python.org/3/library/xml.dom.minidom.html#module-xml.dom.minidom
		# doc = libxml2.readDoc(self.basefile, None, None, 0)
		# root = doc.getRootElement()
		# result = doc.xpathEval('//*')
		#	for node in result:
		#	 print node.name
		#	 print node.prop("id")
		# child = root.children	 # the children property returns the FIRST child of a node
		# while child is not None:
		#	if child.type == "element":
		#	  # do something with the child node
		#	  print child.name
		#	child = child.next
		# newNode = libxml2.newNode('bar')
		# root.addChild(newNode)
		# newNode.setProp('attribute', 'the value')

		# Turns out removing blank text also removes the carriage returns that separate multiple lines
		# in text sub-elements - at least, according to Inkscape.  In other words, Inkscape treats them
		# like SPANs, while browsers treat them like DIVs (which is more correct, IMHO).
		#parser = etree.XMLParser(remove_blank_text=True, remove_comments=True)
		#etree.register_namespace('', "http://www.w3.org/2000/svg")
		parser = etree.XMLParser(remove_comments=True, ns_clean=True)
		strIODisguise = StringIO(self.baseSVGString);
		self.svgTree = etree.parse(strIODisguise, parser)
		self.svgRoot = self.svgTree.getroot()

		self.mapElements = self.svgRoot.findall(".//*[@id='map_element_group']//*")
		if not self.mapElements[0:1]:
			self.errorCount += 1
			e = 'SVG input file has missing or empty "map_element_group" group.'
			self.logStrings.append(e)
			raise TypeError(e)

		# build path and text dicts used to reference elements in the svg
		pathDict = {}
		cofactorDict = {}
		textDict = {}  
		for entity in self.mapElements:
			if not entity.attrib.has_key('id'):
				continue
			if not hasattr(entity, 'tag'):
				continue

			id = entity.attrib['id']
			tag = re.sub('\{.*\}','',entity.tag)	# Ignore the XML DTD categorization

			# ungrouped paths, and cofactors
			if tag == "path":
				if id.startswith('reaction-'):
					if id.endswith('-path'):
						rname = id[9:-5]
						self.logStrings.append('Found reaction path ' + rname)
						pathDict[rname] = [entity]
					elif id.find('-cofactor-') != -1:	# Example ID: reaction-HEX1-cofactor-ATP-forward-consume
						rbits = id.split("-")
						rname = rbits[1]
						self.logStrings.append('Found cofactor for ' + rname)
						if rname in cofactorDict:
							cofactorDict[rname].append(entity)
						else:
							cofactorDict[name]=[entity]

			# grouped paths
			if tag == "g":
				if id.startswith('reaction-') and id.endswith('-path'):
					rname = id[9:-5]
					# Find all the subitems in the group that are paths
					subPaths = []
					for s in entity.iterchildren():
						if not hasattr(s, 'tag'):
							continue
						if re.search(r"\}path$", s.tag):
							subPaths.append(s)
					if len(subPaths):
						self.logStrings.append('Found reaction group ' + rname + ' with ' + str(int(len(subPaths))) + ' paths')
						pathDict[rname] = subPaths

			# get text entry names and numbers
			if tag == "text":
				if id.startswith('reaction-'):
					if id.endswith('-label'):
						name = id[9:-6]
						# Reactions can be represented in multiple places, so may have multiple labels
						name = re.sub('-part.+$','', name) # The particular part doesn't interest us

						if name in textDict:
							textDict[name].append(entity)
						else:
							textDict[name]=[entity]
		
		self.pathDict	= pathDict
		self.cofactorDict = cofactorDict
		self.textDict	= textDict
		
		self.processStyles()


	def processStyles(self):
		"pre-process pathDict styles to ensure correct format"
		"make sure marker-start and marker-end are present"
		"make sure that stroke-width is present"
		"make sure that stroke-dasharray is present"
		if self.svgRoot is None:
			return
		# Locate the 'defs' section at he top of the svg document
		defSection = self.svgRoot.find("{http://www.w3.org/2000/svg}defs")
		# This is odd, but, you cannot FIND an element directly in the global namespace.
		# For example, here, we must specify the explicit svg namespace,
		# even though we're looking in a document with the global namespace declared as the svg namespace.
		# But in the same document, to CREATE an svg element, you must specify the global namespace {}
		# and not the explicit one {http://www.w3.org/2000/svg}, or you'll always get a tag
		# with an explicit namespace.
		# So when finding things, {} is broken, but when creating things, {} is required.
		if defSection is None:
			defSection = etree.Element("{}defs", id="map_definitions")
			self.svgRoot.append(defSection)
		self.svgDefSection = defSection

		fluxInMarker = None
		fluxOutMarker = None

		for entity in defSection.iterchildren():
			if not entity.attrib.has_key('id'):
				continue
			if not hasattr(entity, 'tag'):
				continue
			id = entity.attrib['id']
			tag = re.sub('\{.*\}','',entity.tag)	# Ignore the XML DTD categorization

			if tag == "marker":
				if id == "fluxInMarker":
					fluxInMarker = entity
					continue
				if id == "fluxOutMarker":
					fluxOutMarker = entity
					continue

		if fluxInMarker is None:
			self.logStrings.append('Creating fluxInMarker, missing from defs.')
			fluxInMarker = etree.Element("{}marker", id="fluxInMarker", orient="auto", refY="0", refX="0", style="overflow:visible")
			p = etree.Element("{}path", d="m -5.77,0 8.65,5 0,-10 -8.65,5 z m 1.4,0 6.3,3.65 0,-7.3 -6.3,3.65 z", transform="scale(0.8,0.8)", style="fill:#000000;fill-rule:evenodd;stroke:#000000;stroke-width:0;stroke-linejoin:miter;stroke-dasharray:none;stroke-dashoffset:0;")
			fluxInMarker.append(p)
			p = etree.Element("{}path", d="m -4.37,0 6.3,3.65 0,-7.3 -6.3,3.65 z", transform="scale(0.8,0.8)", style="fill:#ffffff;fill-rule:evenodd;stroke:#000000;stroke-width:0;stroke-linejoin:miter;stroke-dasharray:none;stroke-dashoffset:0;")
			fluxInMarker.append(p)
			defSection.append(fluxInMarker)

		if fluxOutMarker is None:
			self.logStrings.append('Creating fluxOutMarker, missing from defs.')
			fluxOutMarker = etree.Element("{}marker", id="fluxOutMarker", orient="auto", refY="0", refX="0", style="overflow:visible")
			p = etree.Element("{}path", d="m 5.77,0 -8.65,5 0,-10 8.65,5 z", transform="scale(0.8,0.8)", style="fill-rule:nonzero;stroke:#000000;stroke-width:0;stroke-linejoin:miter;stroke-dasharray:none;stroke-dashoffset:0;")
			fluxOutMarker.append(p)
			defSection.append(fluxOutMarker)


	def fluxToArrowScaler(self, v):
		if not v:
			return 0;
		v = abs(v)
		# Above x=9 and we start going logarithmic past about 14
		if v > 9.1:
			v = 13.4 + math.log(v-6.05)
		# Between about x=2/3 and x=9, we go logarithmic on a range of approximately 8 to 14
		elif v >= 0.66:
			v = (8 * math.log((v * 0.33) + 2)) + 1.63
		# Below x=1, we approach 8 on a sharp curve that inflects at around x=1/3
		else:
			j = 1 - math.sin((math.pi/2.1)*v)
			v = 8 - (8 * (j*j*j))
		return v


	def changeDrawingParameters(self, arrowScaleFactor=None):
		"change map drawing parameters"
		if arrowScaleFactor is not None:
			self.arrowScaleFactor			= arrowScaleFactor


	def resetSVG(self,zoomLevel=3):
		"resets svg to basesvg"
		self.zoomLevel = zoomLevel
		self.pathDict	= {}	# Blanking these beforehand may prevent a memory leak
		self.cofactorDict = {}
		self.textDict	= {}
		self._parseSVGTemplate()


	def finalizeSVG(self):
		"performs various one-time actions to finalize the map for export"
		z = self.zoomLevel
		numberRemoved = 0
		numberAltered = 0

		# Get rid of the reference markers we used
		for p in self.pathDict:
			for q in self.pathDict[p]:
				if q.attrib.has_key('hasStartMarker'):
					q.attrib.pop('hasStartMarker')
					numberAltered += 1
				if q.attrib.has_key('hasEndMarker'):
					q.attrib.pop('hasEndMarker')
					numberAltered += 1

		if z < 2:
			# Below zoom level 2, we hide all the cofactor marks
			for name in self.cofactorDict.keys():
				for entity in self.cofactorDict[name]:
					entity.getparent().remove(entity)
					numberRemoved += 1
		if z < 3:
			# Below zoom level 3, we hide all the text labels
			for name in self.textDict.keys():
				for entity in self.textDict[name]:
					entity.getparent().remove(entity)
					numberRemoved += 1
		self.logStrings.append('Finalization removed ' + str(int(numberRemoved)) + ' entities and made ' + str(int(numberAltered)) + ' alterations')


	def writeSVG(self,outfile):
		"writes svg to outfile"
		self.finalizeSVG()
		self.svgTree.write(outfile)


	def getSVG(self):
		"returns svg as a string"
		self.finalizeSVG()
		return etree.tostring(self.svgTree)


	# Handles both unidirectional and bidirectional arrows
	def _changeArrowWidth(self,name,value):
		"private method, changes arrow widths"
		# Only use best value for arrow widths

		parts = None
		try:
			parts = self.pathDict[name]
		except KeyError:
			self.logStrings.append("Unable to find path " + name + " to change arrow width")
			self.errorCount += 1
			return

		if value.__class__.__name__ == 'rangedNumber':
			value = value.best

		#namelen  = len(name)
		#tagstart = namelen-4	 # -rev is the last 4 chars of name if flux is reversible
		#tag	  = name[tagstart:namelen]

		for q in parts:
			# We need a style attribute and a path definition attribute to work with.  If none is present,
			# we're probably looking at a text node or some other improperly formed element.
			if ((not q.attrib.has_key('style')) or (not q.attrib.has_key('d'))):
				continue
			st = q.attrib['style']
			pathD = q.attrib['d']
			origID = q.attrib['id']

			# The semicolon is optional for the last piece of a style declaration
			# but to make search-and-replace easier we will ensure it exists
			if not st.endswith(';'):
				st = st + ';'

			# Search for these and remove them, and then set another attribute
			# that will persist for future reference
			markstart	= re.search('marker-start:url\([^\)]+\)', st)
			markend		= re.search('marker-end:url\([^\)]+\)', st)
			markstartnone	= 'marker-start:none' in st
			markendnone		= 'marker-end:none' in st
			if markstart and (not markstartnone):
				q.set('hasStartMarker', '1')
			if markend and (not markendnone):
				q.set('hasEndMarker', '1')

			# Rip out just about everything from the style
			st = re.sub('fill-opacity:[0-9\.]+','',st)
			st = re.sub('stroke-opacity:[\d.]+;','',st)
			st = re.sub('stroke-width:[^;]+;','',st)
			st = re.sub('stroke:[^;]+;','',st)
			st = re.sub('fill:[^;]+;','',st)
			st = re.sub('stroke-dasharray:[^;]+;','',st)
			st = re.sub('stroke-dashoffset:[^;]+;','',st)
			st = re.sub('marker-start:url\([^\)]+\);','',st)
			st = re.sub('marker-end:url\([^\)]+\);','',st)

			hasStartMarker = False
			if q.attrib.has_key('hasStartMarker'):
				hasStartMarker = True
			hasEndMarker = False
			if q.attrib.has_key('hasEndMarker'):
				hasEndMarker = True

			# If null value, mark the line as absent from the map data
			if not isinstance(value, float):
				st = st + 'stroke:#444444;fill:none;stroke-width:0.5;stroke-dasharray:0.625,1.25;stroke-opacity:0.5;';
				q.set('style', st)

			elif value == 0:
				st = st + 'stroke:#000000;fill:none;stroke-width:0.5;stroke-opacity:0.5;';
				if hasStartMarker:
					st = st + 'marker-start:url(#fluxInMarker);'
				if hasEndMarker:
					st = st + 'marker-end:url(#fluxOutMarker);'
				q.set('style', st)

			else:
				# Changing line width
				
				# First we convert the target flux value into a stroke width
				scaledFlux	= self.fluxToArrowScaler(abs(value));

				# Here we declare the stroke width we want to start with, the width we want to end with,
				# and the number of steps we want to take getting there (this determines the number of
				# additional svg path elements we need to create)
				wStart = min(2.0,scaledFlux/2)
				wEnd = max(scaledFlux,0.5)

				# Take the style from the original path,
				# and remove the start and end marker styling

				self.logStrings.append("Building paths for " + name + " value " + str(value) + " wStart " + str(wStart) + " wEnd " + str(wEnd))

				# Parse the path description
				parsedPath = parse_path(pathD)
				# Rebuild it as the definition for a solid shape
				if value < 0:
					offsetPath = parsedPath.simpleOffestPathToShape(wEnd/2, 1, wStart/wEnd)
				else:
					offsetPath = parsedPath.simpleOffestPathToShape(wEnd/2, wStart/wEnd, 1)
				# Embed it back in the original SVG path element
				q.set('d', offsetPath.getPathFragment())

				# Save this style for later, so we can use it for start and end marker paths.
				capSt = st

				st = st + 'stroke:none;fill-opacity:1;fill:#000000;'
				q.set('style', st)

				# Find the length of the original path, by manually parsing the path description attribute,
				# and building rough estimates at each complex curve.
				# You'd think there'd be an easier way to do this, right?
				pLength = parsedPath.length()

				additionalPathsList = []

				# For the paths that will host the start and end markers, we want a dasharray
				# that will effectively render the path invisible, so we can stick the paths
				# (and therefore the markers) on top without obscuring the other paths.
				# This allows us to control the size of the markers independent of everything else.
				capSt = capSt + 'stroke-dasharray:1.0,{1:5.3f};'.format(1,pLength+1)
				capSt = capSt + 'stroke-dashoffset:1.5;stroke-opacity:1;stroke:#000000;fill:none;'
					
				if hasStartMarker:
					if (value < 0):
						sw = (wEnd * self.arrowScaleFactor) + 0.4
					else:
						sw = (wStart * self.arrowScaleFactor) + 0.4
					startCapSt = capSt + 'stroke-width:{0:5.3f};'.format(sw)
					startCapSt = startCapSt + 'marker-start:url(#fluxInMarker);'
					newID = origID + "-startcap"
					pNew = etree.Element("{}path", d=pathD, id=newID, style=startCapSt)
					additionalPathsList.append(pNew)

				if hasEndMarker:
					if (value < 0):
						sw = (wStart * self.arrowScaleFactor) + 0.4
					else:
						sw = (wEnd * self.arrowScaleFactor) + 0.4
					endCapSt = capSt + 'stroke-width:{0:5.3f};'.format(sw)
					endCapSt = endCapSt + 'marker-end:url(#fluxOutMarker);'
					newID = origID + "-endcap"
					pNew = etree.Element("{}path", d=pathD, id=newID, style=endCapSt)
					additionalPathsList.append(pNew)
					
				endToAddFrom = q
				for i in additionalPathsList:
					endToAddFrom.addnext(i)
					endToAddFrom = i


	"might not need this if not used?"
	def _changeTextLabel(self,name,value):
		"private method, changes text labels"

		labels = None
		try:
			labels = self.textDict[name]
		except KeyError:
			self.logStrings.append("Unable to find text label " + name + " to change content")
			self.errorCount += 1
			return

		for label in labels:
			if label.attrib.has_key('style'):
				st = label.attrib['style']
				if not st.endswith(';'):
					st = st + ';'
			else:
				st = ';';

			parts = []
			for s in label.iterchildren():
				if not hasattr(s, 'tag'):
					continue
				if re.search(r"\}tspan$", s.tag):
					parts.append(s)
			if not parts[0:1]:
				# If there isn't even a first item, give up
				continue

			# Formatting values
			stdInsert = ''
			fill = 1
			if value.__class__.__name__ == 'rangedNumber':
				if value.lo == 0 and value.hi == 0 and value.best == 0:
					fill = 0.5
					txtInsert = '(0.0)'
				else:
					txtInsert = '({0:5.3f})'.format(value.best)
					if abs(value.hi-value.lo) != 0:
						# Unicode entity for a +/- sign
						stdInsert = u'(\u00B1{0:4.3G})'.format(abs(value.hi-value.lo))
			elif isinstance(value, float):
				if value == 0:
					txtInsert = '(0.0)'
					fill = 0.5
				else:
					txtInsert = '({0:4.3G})'.format(value)
			elif value == '?':
				txtInsert = ''
				fill = 0.2
			else:
				txtInsert = value 

			st = re.sub('fill-opacity:[0-9\.]+;',';',st)
			st = st + 'fill-opacity:{0:5.3f};'.format(fill)
			label.set('style', st)
			label.set('fill-opacity', '{0:5.3f};'.format(fill))

			# Updating svg with new text
			if parts[1:2]:	  # No need to catch an "IndexError" with this.
				parts[1].text = txtInsert
			if parts[2:3]:
				parts[2].text = stdInsert


	def changeTitle(self,title):
		"Changes title for file"
		#self.svg[self.titleLoc] = title


	# Modified version of changeFlux to handle single bidirectional flux arrows
	# value - for unidirectional, handle the sign; for bidirectional, treat as magnitude
	# extra parameter? - for differentiating between uni/bi-directional flux arrows
	def changeFlux(self,name,value):
			  
		self._changeArrowWidth(name,value)
		self._changeTextLabel(name,value)


	def changeAllFluxes(self,fluxdict):
		"changes all arrows and labels based on flux values"
		# First change all present arrows to non existent (to flag non-included reactions)
		for name in self.textDict:
			self.changeFlux(name,'?')
		
		# Then change flux values
		for name in fluxdict.keys():					
			value = fluxdict[name]
			self.changeFlux(name,value)


	def findorphans(self,fluxdict):
		"debug info on orphanfluxes (fluxdict entries without map paths) and orphanpaths (map paths without fluxdict entries)"
		pathset = set(self.pathDict.keys())
		fluxset = set(fluxdict.keys())
		self.orphanfluxes	= fluxset - pathset
		self.orphanpaths	= pathset - fluxset


############### Tests ##################
if __name__ == "__main__":
	
	print "No tests..."
