# Supplementary material for: 13C Metabolic Flux Analysis for Systematic Metabolic Engineering of S. cerevisiae for Overproduction of Fatty Acids
Source: Front Bioeng Biotechnol. 2016 Oct 5;4:76. doi: 10.3389/fbioe.2016.00076 (PMC5050205; doi:10.3389/fbioe.2016.00076)
Supplement: Supplementary file 1 [file Data_Sheet_1.ZIP › Ghosh2016Dir/functions.py]

import os
from pylab import show
import shelve
import predictions, core, keio2sbml, TOYA2sbml, FluxModels, SBMLclasses
import copy
import os.path
from IPython.display import SVG

## Directories
qmodeldir         = os.environ['QUANTMODELPATH']
dirFinal          = os.getcwd()+'/'
os.chdir(dirFinal) 

strain = 'wyr1'
dirDATA           = qmodeldir+'/data/tests/yeast2S/'+strain+'/' 

## Functions

def createFilesOld(inputType):
    dirDATA           = qmodeldir+'/data/tests/yeast2S/'+strain+'/' 
        
    # Files
    REACTIONSfilename = dirDATA + 'REACTIONS'+strain+inputType+'.txt' 
    FEEDfilename      = dirDATA + 'FEED'+strain+inputType+'.txt'
    CEMSfilename      = dirDATA + 'LCMS'+strain+inputType+'.txt'
    FLUXESfilename    = dirDATA + 'FLUX'+strain+inputType+'.txt'
#    SBMLfilename      = dirDATA + 'SciND750.xml'
    SBMLfilename      = dirDATA + 'SciMM904.xml'
    
    # Change bounds
    SBMLFile  = keio2sbml.KEIOTSReactionNetwork(SBMLfilename)
#    SBMLFile.changeModelName('SciND750 '+strain)
    SBMLFile.changeModelName('SciMM904 '+strain)
    SBMLFile.loadFluxBounds(FLUXESfilename)
#    SBMLFile.write('SciND750'+strain+'.xml')
    SBMLFile.write('SciMM904'+strain+'.xml')

    # Adding labeling information
#    SBMLFile = keio2sbml.KEIOTSReactionNetwork('SciND750'+strain+'.xml',REACTIONSfilename,CEMSfilename,FEEDfilename)
    SBMLFile = keio2sbml.KEIOTSReactionNetwork('SciMM904'+strain+'.xml',REACTIONSfilename,CEMSfilename,FEEDfilename)
#    SBMLFile.write(dirFinal+'SciND750'+strain+inputType+'.sbml')      
    SBMLFile.write(dirFinal+'SciMM904'+strain+inputType+'.sbml')      

def createFiles(inputType):
    dirDATA           = qmodeldir+'/data/tests/yeast2S/'+strain+'/' 
        
    # Files
    REACTIONSfilename = dirDATA + 'REACTIONS'+strain+inputType+'.txt' 
    FEEDfilename      = dirDATA + 'FEED'+strain+inputType+'.txt'
    CEMSfilename      = dirDATA + 'LCMS'+strain+inputType+'.txt'
    FLUXESfilename    = dirDATA + 'FLUX'+strain+inputType+'.txt'
    SBMLfilename      = dirDATA + 'SciMM904.xml'
    
    # Load initial SBML file
    reacNet = SBMLclasses.TSReactionNetwork(SBMLfilename)
    reacNet.changeModelName('SciMM904 '+strain)
    reacNet.write('test.sbml')

    # Add Measured fluxes
    reacNet = SBMLclasses.TSReactionNetwork('test.sbml')
    reacNet.loadFluxBounds(FLUXESfilename)
    # Add carbon transitions
    reacNet.addReactions(REACTIONSfilename,translate2SBML=True)
    # Add measured labeling information
    reacNet.addLabeling(CEMSfilename,'GCMS',minSTD=0.001)
    # Add feed labeling information
    reacNet.addFeed(FEEDfilename)    
    
    reacNet.write(dirFinal+'SciMM904'+strain+inputType+'.sbml')    

    

def fitFluxes(inputType):
    # Creating TS model
#    TSecoliModel = FluxModels.TwoSC13Model(dirFinal+'SciND750'+strain+inputType+'.sbml')  
    TSecoliModel = FluxModels.TwoSC13Model(dirFinal+'SciMM904'+strain+inputType+'.sbml')  
 
    # Getting reactions to find flux ranges for
    coreFluxes = TSecoliModel.ReacNet.C13ReacNet.reactionList.getReactionNameList(level=1)
    fluxNames = [name for name in coreFluxes if not 'EX' in name]
    fluxNames = list(set(fluxNames)) # Eliminate redundancies

    fileName = 'TSresultsRanges'
    if os.path.isfile(fileName):
        db = shelve.open(fileName)
        results2Srange    =  db['results2Srange']
    else:
        db = shelve.open(fileName)
        results2Srange     = {}
    # Finding fluxes 
    results     = TSecoliModel.findFluxesRanges(Nrep=30,fluxNames=fluxNames,erase=True,fluxLimit=[0,0.10,0.4])
    results2Srange[strain] = results
    db['results2Srange'] = results2Srange
    db.close()

    return results


def createOutput(inputType,results):

    # Drawing fluxes   
    #results.drawFluxes('Scerevisiae'+strain+inputType+'2Sranges.svg',svgInFileName='Scerevisiae_Respiration.svg')
    #results.drawFluxes('Scerevisiae'+strain+inputType+'2Sranges.svg',svgInFileName='SciND750.svg')
    results.drawFluxes('Scerevisiae'+strain+inputType+'2Sranges.svg',svgInFileName='SciMM904.svg')
        
    print 'OF:'
    print results.OF
       
    # Computational vs experimental plots
    results.plotExpvsCompLabelFragment(titleFig=strain)
    results.printFluxes(fileName='fluxesout'+strain+inputType+'.txt',names='default',fluxDict=results.rangedFluxDictAll)
    
    # ELVA analysis    
#    filenamein   = dirFinal+'SciND750'+strain+inputType+'.sbml'
    filenamein   = dirFinal+'SciMM904'+strain+inputType+'.sbml'
    TSecoliModel = FluxModels.TwoSC13Model(filenamein)    
    results2  = TSecoliModel.ELVA(results)     
    print 'ELVA plots:'
    results2.plotExpvsCompLabelxvsy(titleFig=strain,outputFileName="ELVAComparison"+strain+inputType+".txt")
    results2.printLabeling(fileName='labelingStds'+strain+inputType+'.txt')
