# Supplementary material for: 13C Metabolic Flux Analysis for Systematic Metabolic Engineering of S. cerevisiae for Overproduction of Fatty Acids
Source: Front Bioeng Biotechnol. 2016 Oct 5;4:76. doi: 10.3389/fbioe.2016.00076 (PMC5050205; doi:10.3389/fbioe.2016.00076)
Supplement: Supplementary file 1 [file Data_Sheet_1.ZIP › Ghosh2016Dir/GAMS_EMU_MFA_FLUX_FBA.gms]

$offempty

$offlisting
$offsymlist
$offuellist
$offinclude
$offsymxref
$offuelxref
$onempty

option profile=1;
OPTION decimals = 8
       sysout = off
       solprint = on
       reslim = 1000000
       iterlim = 10000000
       domlim = 10
       limcol = 1000
       limrow = 1000
       optca = 0.0
       optcr = 0.0
       work = 10000000
       nlp = conopt
       lp  = cplex
       mip = cplex
       solprint = on;


***********HYBRID SETS&PARS***************

sets
	iFBA    set all metabolites for large FBA problem
$include "hybridmets.txt"
	jFBA    set all reactions for large FBA problem
$include "hybridreacs.txt"	
;


parameters
	Sbig(iFBA,jFBA)  Stochiometry matrix for large FBA problem
	bvec(iFBA)       b vector for FBA problem (metabolite accumulation)
	lbvec(jFBA)      lower bound for flux vector
	ubvec(jFBA)      upper bound for flux vector
	cvec(jFBA)       optimzation vector for FBA
	VFBAgrowth(jFBA) Stores FBA solution for maximum growth
;

$include "Sbig.txt"
$include "bvec.txt"
$include "lbvec.txt"
$include "ubvec.txt"
$include "cvec.txt"


***********VARIABLES***************
* HYBRID
Free Variables 
	OFFBA                     Initialization objective function
	OFFBAgrowth               Max growth objective function
;

Positive Variables
	VFBA(jFBA)                FBA fluxes for large problem
;

***********EQUATIONS**************

* HYBRID
Equations
	STOICHIOMETRYFBA(iFBA)         Stoichiometric flux conservation constraint for large problem
	OBJFUNFBA                      Standard FBA objective function for large problem
;

STOICHIOMETRYFBA(iFBA)             ..         bvec(iFBA)  =e= sum((jFBA),Sbig(iFBA,jFBA)*VFBA(jFBA)); 
OBJFUNFBA                          ..         OFFBA       =e= sum((jFBA),cvec(jFBA)*VFBA(jFBA));

***********UPPER AND LOWER CONSTRAINTS*********

VFBA.lo(jFBA)          = lbvec(jFBA);
VFBA.up(jFBA)          = ubvec(jFBA);


***********INITIAL CONDITIONS*************** 
VFBA.l(jFBA)           = uniform(0,1);

***********MODEL DECLARATION****************

model INITFBA /
STOICHIOMETRYFBA
OBJFUNFBA
/;
INITFBA.OPTFILE = 1

***********MODEL SOLUTION*********************

** FBA initialization
Solve INITFBA using lp maximizing OFFBA;

***********OUTPUT****************************


Parameters
        solvestat                       Exit status of solver
        modelstat                       Exit status of model
        numequ                          Number of equations in model 
        numnz                           Number of nonzero elements in model
        numvar                          Number of variables in model
        resusd                          Seconds used to reach final model state

;

* General info output
solvestat                   = INITFBA.solvestat;
modelstat                   = INITFBA.modelstat;
numequ                      = INITFBA.numequ;
numnz                       = INITFBA.numnz;
numvar                      = INITFBA.numvar;
resusd                      = INITFBA.resusd;

    
* Objective function and general info
file OFGenInfo/"OFGenInfo.txt"/;
put OFGenInfo
put "OF = ",OFFBA.l:10:5," ";     put /;   
put "solvestat = ",solvestat," "; put /;
put "modelstat = ",modelstat," "; put /;   
put "numequ    = ",numequ," ";    put /;
put "numnz     = ",numnz," ";     put /;
put "numvar    = ",numvar," ";    put /;
put "resusd    = ",resusd," ";    put /;    
putclose OFGenInfo;


* FBA Fluxes output
file VFBAoutfile/"VFBAout.txt"/;
put VFBAoutfile
loop(jFBA,
	put "vFBA('",jFBA.tl:30:10,"') = ",VFBA.l(jFBA):20:15," "; 	put /;	
     );
putclose VFBAoutfile;
