# Supplementary material for: 13C Metabolic Flux Analysis for Systematic Metabolic Engineering of S. cerevisiae for Overproduction of Fatty Acids
Source: Front Bioeng Biotechnol. 2016 Oct 5;4:76. doi: 10.3389/fbioe.2016.00076 (PMC5050205; doi:10.3389/fbioe.2016.00076)
Supplement: Supplementary file 1 [file Data_Sheet_1.ZIP › Ghosh2016Dir/GAMSclasses.py]

import os,time,datetime,re,numpy,subprocess

# Class for GAMS problem batch
class GAMSproblemBatch:
    def __init__(self,GAMSproblems):
        self.problems = GAMSproblems

    def __enter__(self):
        "Used with 'with' statement to set problem up automatically"
        self.writeFiles()
        
        return self
        
    
    def __exit__(self, type, value, traceback):
        "Used with 'with' statement to clean problem up automatically"     
        # Not supressing any errors (i.e. doing nothing with type, vlaue or traceback)
              
        # Return to original directory              
        os.chdir(self.origDir)
        
        # Erase files and base dir
        if self.erase:    
            self.eraseAll()    
        
    # Run job batch    
    def run(self):
        problems = self.problems
        for problem in problems:
            problem.run() 
            
    # Write all needed files
    def writeFiles(self):
        self.origDir = os.getcwd()       # This is the original directory for the BATCH, do not confuse with that of each problem
        for problem in self.problems:
            if problem.dir:
                problem.writeAll(problem.dir)
            else:
                problem.writeAll()

    # Check jobs are done
    def check(self):
        problems = self.problems
        boolarray = []
        for problem in problems:
            boolarray.append(problem.check())
        ready = numpy.array(boolarray).prod()
        return ready

    # Wait until all jobs are done
    def waitTilDone(self):
        pauseTime = 1
        ready     = False
        while ready == False:
            ready = self.check()
            time.sleep(pauseTime)

    # Collect data        
    def collect(self):
        problems = self.problems
        for problem in problems:
            problem.collect()
            
    # Return results in a list
    def getAllResults(self):
        problems    = self.problems
        resultsDict = {}
        for problem in problems:
            resultsDict[problem.name] = problem.Results
        
        return resultsDict    
          
    # Erase all data
    def eraseAll(self):
        for problem in self.problems:
            problem.eraseAll()    

# Class for GAMS problems
class GAMSproblem:
    def __init__(self,name,gamsfile,includeFiles,outputFuncs,type='parallel',directory=''):
        "gamsfile or includeFiles can be either filenames or tuples of filenames and strings with file content"
        # Storing
        self.name         = name
        self.outputFuncs  = outputFuncs
        self.type         = type     #TODO: type is python keyword. Change to execType
        self.dir          = directory    

        # Storing files as strings
        # gamsfile
        self.gamsFile = file2tuple(gamsfile)
        # Include files
        newIncludeFiles = []
        for thing in includeFiles:
            newIncludeFiles.append(file2tuple(thing))    
                        
        self.includeFiles = newIncludeFiles
        
    def __enter__(self):
        "Used with 'with' statement to set problem up automatically"
        self.writeAll()
        
        return self
        
    
    def __exit__(self, type, value, traceback):
        "Used with 'with' statement to clean problem up automatically"     
        # Not supressing any errors (i.e. doing nothing with type, vlaue or traceback)
              
        # Return to original directory
        os.chdir(self.origDir)
        
        # Erase files and base dir
        if self.erase:    
            self.eraseAll()    # TODO: change name for function to eraseFiles()?

    # Write gams file to outfilename        
    def writeGAMSFile(self,outfilename,toString=False):  # TODO: compat outfilename and toString
        output = []
        if toString:
            output = self.gamsFile
        else:
            outfile  = open(outfilename,'w') 
            outfile.write(self.gamsFile[1])
            outfile.close()
            
        return output


    # Write include files
    def writeIncludeFiles(self,toString=False):
        output = []
        if toString:
            output = self.includeFiles
        else:
            for filename,string in self.includeFiles:
                outfile = open(filename,'w')   
                outfile.write(string)
                outfile.close()
        
        return output


    # Write all files
    def writeAll(self,dirName = 'default'):
        output = []
        toString = False
        origDir     = os.getcwd()
        self.origDir = os.getcwd()
        if dirName == 'toString':
            toString = True
            output = [self.writeGAMSFile(self.gamsFile[0],toString)]
            output.extend(self.writeIncludeFiles(toString))
        else:
            # Decide dir name to store files
            if dirName == 'default':
                # Name of dir is just date,time and microseconds plus GAMS string
                now         = datetime.datetime.now()
                dirName  = os.getcwd()+'/'+time.strftime("%Y%m%dT%H%M%SMs")+str(now.microsecond)+"GAMS"
                self.dir = dirName
            else:
                self.dir = dirName
            # Create directory and move in there
            try:
                os.mkdir(dirName)
            except OSError as e:
                if e.errno == 17:                    
                    pass  # if  directory already exists   
                    
            # Change to dir to write files        
            os.chdir(dirName)
            # Write  all files
            self.writeGAMSFile(self.gamsFile[0],toString)
            self.writeIncludeFiles(toString)
        
            # Getting out of directory
            #os.chdir('..')
            # Going back to original directory
            os.chdir(self.origDir)     
            
        return output


    # Run problem
    def run(self):
        origDir     = os.getcwd()
        # Determining gams command depending on problem type
        if self.type == 'serial':
            command     = 'gams'
            output      = self.gamsFile[0].replace('gms','log')
        elif self.type == 'parallel':
            command = 'gamsbatch'    
            output  = "/dev/null 2>&1"  # throw output out (details in .log file)
            #output      = self.gamsFile[0].replace('gms','log')

            
            #command = 'gams'
            #output  = self.gamsFile[0].replace('gms','log')+' &'
        else:
            raise Exception('GAMS problem type: ' + self.type + ' not recognized') 
    
        
        # Dir to store files
        try:
            dirName = self.dir
        except AttributeError:
            raise Exception('Files not written yet')
        os.chdir(dirName)
                
        # Run gams process
        currdir = os.getcwd()+'/'
        options = ' Workdir=' + currdir + ' ps=9999 pw=120 MaxProcDir=1000 lo=2 lf='+currdir+'logfile';
        call    = command+' '+ self.gamsFile[0] + options +" > " + output  # throw output out
 
        status  = os.system(call)
        if status != 0:
            print "call:"
            print call
            raise Exception('GAMS process launch failed')
        
        # Flagging as started
        self.started = True
        # Getting out of directory
        #os.chdir('..')
        #os.chdir(origDir)
        # Going back to original directory
        os.chdir(self.origDir)
       
    # Check if GAMS solver is done
    def check(self):
        try:
            started= self.started
        except AttributeError:
            raise Exception('GAMS process not started yet')
                
        if self.type == 'serial':
            # Serial problems are not run in batch
            finished = True
        elif self.type == 'parallel':    
            # Change to right dir
            dirName = self.dir
            os.chdir(dirName)
        
            # Check if STATUS is in .log file
            gamsFile = self.gamsFile[0]
            gamsLog = gamsFile.split('.')[0]+'.log'
            #gamsLog  = 'logfile'
            command = ["grep","Status",dirName+'/'+gamsLog]
            #print "command:"
            #print command
            grepLine = subprocess.Popen(command,stdout=subprocess.PIPE).communicate()[0]
            if (grepLine == ''):
                finished = False
            else:
                finished = True
        else:
            raise Exception('GAMS problem type: ' + self.type + ' not recognized') 
            
        # Going back to original directory
        os.chdir(self.origDir)
        
        return finished

    # Wait until GAMS solver is done
    def waitTilDone(self,pauseTime=0.001):
        # Check problem is finished
        ready     = False
        while ready == False:
            ready = self.check()
            time.sleep(pauseTime)  

    # Collect results
    def collect(self):
        # Change to right dir
        try:
            dirName = self.dir
        except AttributeError:
            raise Exception('Process not started yet')
        os.chdir(dirName)

        # Output functions
        outputFuncs = self.outputFuncs
        output = {}
        for name in outputFuncs:
            function  = outputFuncs[name][0]
            arguments = outputFuncs[name][1]
            output[name] = function(arguments)

        # Going back to original directory
        os.chdir(self.origDir)
        
        self.Results = output
        

    # Erase files 
    def eraseAll(self):
        # Change to right dir
        try:
            dirName = self.dir
        except AttributeError:
            raise Exception('Process not started yet')  
        
        os.chdir(dirName)
        
        # Erase all files and dir
        allfiles = os.listdir('.')
        
        for file in allfiles:
            try:
                os.remove(file)
            except OSError as e:
                if e.errno == 2:  # 'file not found' error
                    pass
                elif e.errno == 21: # 'file is a directory' error
                    pass
                else:
                    raise 
                    
        dirOut = os.getcwd()
        
        os.chdir('..')
        os.rmdir(dirOut)
        
        # Going back to original directory          
        os.chdir(self.origDir)
        
# GAMS sets and parameters classes
class GAMSset:
    def __init__(self,name,inset):
        # Checking types
        if not isinstance(name,str):
            raise Exception('First input must be a string')
        if not isinstance(inset,set):
            raise Exception('Second input must be a set')
        # Assigning
        self.set  = inset
        self.name = name

    # Read input file    
    def read(self,filename):
        infile = open(filename)
        newset = []
        for line in infile:
            name = line.rstrip()
            name = name.rstrip('/')
            name = name.strip('\'')
            if not name=="":
                newset.append(name)
        self.set = set(newset)
        infile.close()

     # Write set to a file
    def write(self,filename):
        # Get all lines
        lines = ['/ \n']
        for element in sorted(self.set,key=compare_strings):
            stringout = "'"+element+"'"+"\n"
            lines.extend(stringout)
        lines.append('/ \n')
        
         # Output
        if filename == 'toString':        # To string
            return ''.join(lines)
        else:                             # To file
            outfile = open(filename,'w')
            for line in lines:
                outfile.write(line)
            outfile.close()


class GAMSpar:
    def __init__(self,name,elements):
        # Checking types
        if not isinstance(name,str):
            raise Exception('First input must be a string')
        self.name     = name
        # Change format to standard, in terms of tuples (it is only used in practice for single element parameters)
        newElements = {}
        for element in elements:
            if isinstance(element, tuple):
                newElements[element] = elements[element]
            else:
                newElements[tuple([element])] = elements[element]
        self.elements = newElements
        
    # Read par from a file    
    def read(self,filename):
        # Regular expression
        #p = re.compile('(\w+)\(([\'\,\w\s\-\(\)]+)\)\s*=\s*([\-\.\d]+);*')
        p = re.compile('(\w+)\(([\'\,\w\s\-\(\)\[\]]+)\)\s*=\s*([\-\.\d\w\+]+);*')
        # Opening file and matching
        infile = open(filename)
        Elements = {}
        for line in infile:
            a = p.match(line)
            # Name of parameter
            parname = a.group(1)
            if not self.name == parname:
                self.name = parname
            # Elements of parameter 
            #   Keys    
            namesA = a.group(2).split(',')     
            namesB =[]
            for name in namesA:
                namesB.append(name.strip('\'').strip()) 
            #   Value
            value = float(a.group(3))
            Elements[tuple(namesB)]= value
        

        infile.close()
        self.elements = Elements

    # Write par to a file    
    def write(self, filename):
        # Getting lines
        parname  = self.name
        Elements = self.elements
        lines    = []
        
        for element in sorted(Elements,key=compare_elements):
            middle = "\'"+'\',\''.join(list(element))+"\'"
            string = parname + "("+middle+")="+str(Elements[element])+";\n"
            lines.append(string)

        # Output
        if filename == 'toString':        # To string
            return ''.join(lines)
        else:                             # To file
            outfile = open(filename,'w')
            for line in lines:
                outfile.write(line)
            outfile.close()


# Class for GAMS tables
class GAMStable:
    def __init__(self, name, xkeys, ykeys, array):
        # Checking types 
        if not isinstance(name,str):
            raise Exception('First input (name) must be a string')
        if not isinstance(xkeys,tableKeys):
            raise Exception('Second input must be a tableKeys set')
        if not isinstance(ykeys,tableKeys):
            raise Exception('Third input must be a tableKeys set')
        if not isinstance(array,numpy.ndarray):
            raise Exception('Fourth input must be an array')
        else:
            for row in array:
                for value in row:
                    if not isinstance(value,int) and not isinstance(value,float):
                        raise Exception('Array must be composed of floats or integers')
        # Assigning         
        self.name  = name
        self.xkeys = xkeys
        self.ykeys = ykeys
        self.array = array

    def write(self, filename):    
        # Unpacking
        name  = self.name
        xkeys = self.xkeys
        ykeys = self.ykeys
        oldarray = self.array

        # Sorting y keys
        ykeyDict = {}
        for i in range(len(ykeys.values)):
            ykeyDict[ykeys.values[i]] = oldarray[i]
            
        array = []  
        ykeys.values = sorted(ykeys.values)
        for ykey in ykeys.values:
            array.append(ykeyDict[ykey])
            
        array = numpy.array(array)    

        # storing everything in lines
        lines = []
        # headers
        head1    = "Table "+self.name+"("+ykeys.name+","+xkeys.name+")\n"
        head2 = '\t'+'\t'.join(xkeys.values)+"\n"
        lines.append(head1)
        lines.append(head2)
        # Array
        for i in range(len(ykeys.values)):
            valuelist=[]
            for value in array[i]:
                if value>=10:           # trying to avoid here destruction of table format. There is quite probably a more elegant way to do it
                    valuelist.append('{0:4.4f}'.format(value))                    
                else:
                    valuelist.append('{0:5.5f}'.format(value))
            stringout = ykeys.values[i]+"\t"+"\t".join(valuelist)+"\n"
            lines.append(stringout)
        lines.append(";")

        # Writing file
        if filename == 'toString':
            output = ''.join(lines)
        else:
            fileout  = open(filename,'w')
            for line in lines:
                fileout.write(line)
            fileout.close()
            output = ''
        
        return output
        
    
# class for table keys for GAMS table
class tableKeys:
    def __init__(self,name,values):
        # Checking types 
        if not isinstance(name,str):
            raise Exception('First input (name) must be a string')
        if not isinstance(values,list):
            raise Exception('Second input (values) must be a list')
        # Assigning
        self.name   = name
        self.values = values
    

# Small functions to sort sets and elements
def compare_strings(s):
    try:
        float(s)
        return float(s)
    except ValueError:
        return s

def compare_elements(elem):
    stringcomp = '*'.join(list(elem))
    return stringcomp    
   
# Function that provides parameter for results from GAMSproblem
def parOut(input):
    fileName = input[0]
    parName  = input[1]
    Parameter = GAMSpar(parName,[])
    Parameter.read(fileName)
    return Parameter
    
# Function that converts a filename to a tuple of the type: (filename,string containing file)
def file2tuple(thing):
    "Input can be filename or tuple with filename and content in a string."
    if isinstance(thing,tuple):  # it is a tuple with filename and content in a string
        filename,string = thing
        output = (filename.split('/')[-1],string)
    else:    # it is a filename
        filename = thing
        file = open(filename)
        output = (filename.split('/')[-1],file.read())
        file.close()   
        
    return output
    
        
############### Tests ##################
if __name__ == "__main__":

    testBasic = False
    if testBasic:
        # Test GAMS table
        name  = "potatotable"
        xkeys = tableKeys('m',['1','2'])
        ykeys = tableKeys('frag',['Ala','Ser'])
        array = numpy.array([[0.2,0.3],[0.4,0.9]])
    
        table = GAMStable(name,xkeys,ykeys,array)
        table.write('GAMStableout.txt')
        
        # Test gams problems   
        gamsFile       = 'gamsexample.gms'
        gamsInputFiles = ['metset.txt']

        testproblem = GAMSproblem(gamsFile,gamsInputFiles)
    
        print testproblem.gamsFile.name
        print testproblem.gamsFile.dir

        testdir = 'testing5'
        try:
            os.mkdir(testdir)
        except OSError:
            pass    
        os.chdir(testdir)

        print "Running problem:"

        testproblem.run()

        print "Did run fail?:"

        print testproblem.results.failed
    
        os.chdir('..')
        os.chdir('..')

    # Test GAMS sets and pars

        # sets
        testset = GAMSset('metset',set([]))    
        testset.read('metset.txt')

        print "Elements:"
        for elem in testset.set:
            print elem

        testset.write('metsetout.txt')
    
        # pars
        testpar = GAMSpar('S',[])

        testpar.read('stoich.txt')

        testpar.write('newstoich.txt')

        # Test with FBA problem
        gamsFile       = 'GAMS_EMU_MFA_FLUX_FBA.gms'

        gamsInputFiles      = ['hybridmets.txt','hybridreacs.txt','Sbig.txt','bvec.txt','lbvec.txt','ubvec.txt','cvec.txt','markerfile.txt']  

        FBAproblem = GAMSproblem(gamsFile,gamsInputFiles)

        print FBAproblem.gamsFile.name
        print FBAproblem.gamsFile.dir

        testdir = 'testingFBA'
        try:
            os.mkdir(testdir)
        except OSError:
            pass    
        os.chdir(testdir)
            
        print "Running problem:"

        FBAproblem.run()

        print "Did run fail?:"

        print FBAproblem.results.failed
    
    TestOther = True
    if TestOther:
        print "Testing other:"
        # Test gams problems   
        gamsFile       = os.getcwd()+'/GAMS_EMU_MFA_FLUX_FBA.gms'
        gamsInputFiles = ['hybridmets.txt','hybridreacs.txt','Sbig.txt','bvec.txt','lbvec.txt','ubvec.txt','cvec.txt','markerfile.txt']  
        for i in range(len(gamsInputFiles)):
            gamsInputFiles[i] = os.getcwd()+"/"+gamsInputFiles[i]
            

        outputFuncs = {'VFBAgrowthout':(parOut,['VFBAgrowthout.txt','VFBAgrowthout'])}

        testproblem = GAMSproblem('example',gamsFile,gamsInputFiles,outputFuncs)
        testproblem.writeAll()
        testproblem.run()
        time.sleep(1)
        #testproblem.waitTilDone()
        testproblem.collect2()

        print testproblem.results
        testproblem.results[0].write('Parout.txt')
