# Supplementary material for: 13C Metabolic Flux Analysis for Systematic Metabolic Engineering of S. cerevisiae for Overproduction of Fatty Acids
Source: Front Bioeng Biotechnol. 2016 Oct 5;4:76. doi: 10.3389/fbioe.2016.00076 (PMC5050205; doi:10.3389/fbioe.2016.00076)
Supplement: Supplementary file 1 [file Data_Sheet_1.ZIP › Ghosh2016Dir/Ghosh et al 2016 notebook.ipynb]

# %% [markdown]
# Jupyter Notebook for "$^{13}$C Metabolic Flux Analysis for systematic metabolic engineering of *S. cerevisiae* for overproduction of fatty acids" Ghosh *et al* 2016

# %% [markdown]
# Setup

# %% [markdown]
Loading necessary modules and setting up needed paths:

This is the only path that needs to be changed in this whole notebook, set it to whichever directory you decompressed the supplementary material (preferably a directory without NFS mounting, to avoid delays):

# %% [code]
pythonPath = "/scratch/hgmartin_scratch/Ghosh2016Dir"

# %% [code]
import os,sys
os.chdir(pythonPath)

if pythonPath not in sys.path:
    sys.path.append(pythonPath)
os.environ["QUANTMODELPATH"] = pythonPath
%matplotlib inline

# %% [code]
import SBMLclasses, FluxModels

dirDATA           = pythonPath+'/data/'

# %% [markdown]
Test that GAMS and CONOPT are installed:

# %% [code]
status = os.system('gams')
if status == 0:
    print "GAMS call working."
else:
    print "GAMS is not installed."
    

# %% [markdown]
# Auxiliary functions

# %% [markdown]
This auxiliary function assembles the final 2S $^{13}$C MFA SBML file from the genome-scale model SBML file, the transitions, the feed information, the measured labeling data and the measured extracellular fluxes:

# %% [code]
def getSBMLfile(strain):
    ACLstrains = ['awry1','amgpd1','agpd1','amwry1']
    inputType = 'Glc'

    
    REACTIONSfilename = dirDATA + strain + '/REACTIONS'+strain+inputType+'.txt' 
    FEEDfilename      = dirDATA + strain + '/FEED'+strain+inputType+'.txt'
    CEMSfilename      = dirDATA + strain + '/LCMS'+strain+inputType+'.txt'    
    FLUXESfilename    = dirDATA + strain + '/FLUX'+strain+inputType+'.txt'
    if strain in ACLstrains:
        SBMLfilename      = pythonPath+'/iMM904TKACL.xml'
    else:
        SBMLfilename      = pythonPath+'/iMM904TKs.xml'
    
    
    reacNet = SBMLclasses.TSReactionNetwork(SBMLfilename)
    reacNet.changeModelName('SciMM904'+strain)        
        
    reacNet.loadFluxBounds(FLUXESfilename)
        
    reacNet.addReactions(REACTIONSfilename,translate2SBML=True)        
        
    reacNet.addLabeling(CEMSfilename,'LCMS',minSTD=0.001)        
    
    reacNet.addFeed(FEEDfilename)    

    TSSBMLfile = ('SciMM904'+strain+inputType+'TS.xml',reacNet.write('toString'))
    
    return TSSBMLfile

# %% [markdown]
This function obtains the names of fluxes for which we will be calculating flux confidence intervals:

# %% [code]
def getFluxNames(TSmodel):
    coreFluxes = TSmodel.ReacNet.C13ReacNet.reactionList.getReactionNameList(level=1)
    fluxNames = [name for name in coreFluxes if not 'EX' in name]
    fluxNames.extend(['G3PD1ir','OHACT1','ACACT1','HMGCOAS'])
    fluxNames = list(set(fluxNames)) # Eliminate redundancies
    
    return fluxNames

# %% [markdown]
# WRY2

# %% [markdown]
Obtain fluxes for WRY2:

# %% [code]
TSSBMLfile = getSBMLfile('wry1')
TSmodel  = FluxModels.TwoSC13Model(TSSBMLfile)
TSresult = TSmodel.findFluxesRanges(Nrep=30,fluxNames=getFluxNames(TSmodel))  

# %% [markdown]
Plot the fits:

# %% [code]
TSresult.plotExpvsCompLabelFragment(titleFig='wyr2Glc')

# %% [markdown]
Plot the ELVA:

# %% [code]
TSresult2  = TSmodel.ELVA(TSresult, erase=False)  
TSresult2.plotExpvsCompLabelxvsy(titleFig='Glc',outputFileName="ELVAComparisonGlc.txt")

# %% [markdown]
Sankey plot for aceytul-CoA:

# %% [code]
TSresult.plotMetaboliteFlux('accoa_c',titleFig='WRY2',minFluxGroup = 0.001, maxFluxGroup=1.6)

# %% [markdown]
Flux flowing through Glycerol-3-phosphate dehydrogenase:

# %% [code]
fluxDict = TSresult.ReacNet.reactionList.getFluxDictionary(rangeComp='all')
print fluxDict['G3PD1ir']

# %% [markdown]
# WRY2 + ACL

# %% [code]
TSSBMLfile = getSBMLfile('awry1')
TSmodel  = FluxModels.TwoSC13Model(TSSBMLfile)
TSresult = TSmodel.findFluxesRanges(Nrep=30,fluxNames=getFluxNames(TSmodel))  

# %% [code]
TSresult.plotExpvsCompLabelFragment(titleFig='awyr1')

# %% [code]
TSresult2  = TSmodel.ELVA(TSresult, erase=False)  
TSresult2.plotExpvsCompLabelxvsy(titleFig='Glc',outputFileName="ELVAComparisonGlc.txt")

# %% [code]
TSresult.plotMetaboliteFlux('accoa_c',titleFig='aWRY1',minFluxGroup = 0.001, maxFluxGroup=1.6)

# %% [code]
fluxDict = TSresult.ReacNet.reactionList.getFluxDictionary(rangeComp='all')
print fluxDict['G3PD1ir']

# %% [markdown]
# WRY2 + dGPD1

# %% [code]
TSSBMLfile = getSBMLfile('gpd1')
TSmodel  = FluxModels.TwoSC13Model(TSSBMLfile)
TSresult = TSmodel.findFluxesRanges(Nrep=30,fluxNames=getFluxNames(TSmodel))

# %% [code]
TSresult.plotExpvsCompLabelFragment(titleFig='gpd1')

# %% [code]
TSresult2  = TSmodel.ELVA(TSresult, erase=False)  
TSresult2.plotExpvsCompLabelxvsy(titleFig='Glc',outputFileName="ELVAComparisonGlc.txt")

# %% [code]
TSresult.plotMetaboliteFlux('accoa_c',titleFig='gpd1',minFluxGroup = 0.001, maxFluxGroup=1.6)

# %% [markdown]
# WRY2 + ACL + down MLS1

# %% [code]
TSSBMLfile = getSBMLfile('amwry1')
TSmodel  = FluxModels.TwoSC13Model(TSSBMLfile)
TSresult = TSmodel.findFluxesRanges(Nrep=30,fluxNames=getFluxNames(TSmodel))

# %% [code]
TSresult.plotExpvsCompLabelFragment(titleFig='amwry1')

# %% [code]
TSresult2  = TSmodel.ELVA(TSresult, erase=False)  
TSresult2.plotExpvsCompLabelxvsy(titleFig='Glc',outputFileName="ELVAComparisonGlc.txt")

# %% [code]
TSresult.plotMetaboliteFlux('accoa_c',titleFig='amwry1',minFluxGroup = 0.001, maxFluxGroup=1.6)

# %% [code]
fluxDict = TSresult.ReacNet.reactionList.getFluxDictionary(rangeComp='all')
print fluxDict['G3PD1ir']

# %% [markdown]
# WRY2 + dGPD1 + ACL

# %% [code]
TSSBMLfile = getSBMLfile('agpd1')
TSmodel  = FluxModels.TwoSC13Model(TSSBMLfile)
TSresult = TSmodel.findFluxesRanges(Nrep=30,fluxNames=getFluxNames(TSmodel))

# %% [code]
TSresult.plotExpvsCompLabelFragment(titleFig='agpd1')

# %% [code]
TSresult2  = TSmodel.ELVA(TSresult, erase=False)  
TSresult2.plotExpvsCompLabelxvsy(titleFig='Glc',outputFileName="ELVAComparisonGlc.txt")

# %% [code]
TSresult.plotMetaboliteFlux('accoa_c',titleFig='agpd1',minFluxGroup = 0.001, maxFluxGroup=1.6)

# %% [markdown]
# WRY2 + ACL + dGPD1+ down MLS1

# %% [code]
TSSBMLfile = getSBMLfile('amgpd1')
TSmodel  = FluxModels.TwoSC13Model(TSSBMLfile)
TSresult = TSmodel.findFluxesRanges(Nrep=30,fluxNames=getFluxNames(TSmodel))

# %% [code]
TSresult.plotExpvsCompLabelFragment(titleFig='amgpd1')

# %% [code]
TSresult2  = TSmodel.ELVA(TSresult, erase=False)  
TSresult2.plotExpvsCompLabelxvsy(titleFig='Glc',outputFileName="ELVAComparisonGlc.txt")

# %% [code]
TSresult.plotMetaboliteFlux('accoa_c',titleFig='amgpd1',minFluxGroup = 0.001, maxFluxGroup=1.6)
