# Supplementary material for: 13C Metabolic Flux Analysis for Systematic Metabolic Engineering of S. cerevisiae for Overproduction of Fatty Acids
Source: Front Bioeng Biotechnol. 2016 Oct 5;4:76. doi: 10.3389/fbioe.2016.00076 (PMC5050205; doi:10.3389/fbioe.2016.00076)
Supplement: Supplementary file 1 [file Data_Sheet_1.ZIP › Ghosh2016Dir/keio2sbml.py]

import os, sys, re, numpy, shelve, libsbml
import EMUSystemCoreLib, SBMLclasses, core
from pylab import figure, subplot, show, errorbar, plot, axis, xlabel, ylabel, title
sys.path.append(os.environ['QUANTMODELPATH']+"/code/core/emu_gamsmix/code")

class KEIOReactionNetwork(SBMLclasses.ReactionNetwork):
    """ A class for SBML files derived from the KEIO data."""    

# Standardizes bounds for fluxes
#    def standardizeBounds(self):
#        doc1   = libsbml.readSBMLFromString(self.getSBMLstring())
#        model  = doc1.getModel()
#        listOfReactions = model.getListOfReactions()
#        for rxn in listOfReactions:
#            listOfParameters = rxn.getKineticLaw().getListOfParameters()
#            for par in listOfParameters:
#                if par.getId()=='LOWER_BOUND':
#                    LB = par.getValue()
#                    if LB == -999999:
#                        par.setValue(-100)
#                elif par.getId()=='UPPER_BOUND':
#                    UB = par.getValue()
#                    if UB == 999999:
#                        par.setValue(100)
#                        
#        # Storing changes
#        self.sbmlFileString = libsbml.writeSBMLToString(doc1)
        
        
        
        
class KEIO13CReactionNetwork(KEIOReactionNetwork):
  
    def __init__(self,filename,gcms='default',feed='default',fluxes='default'):

        KEIOReactionNetwork.__init__(self,filename)
        if gcms != 'default':            
            self.addGCMS(gcms)
        if feed != 'default':
            self.addFeed(feed)
        if fluxes != 'default':
            self.addMeasFluxes(fluxes)
       
  
    def addGCMS(self,filename):
        # Reading File
        file      = open(filename)
        file.readline()      # Leaving headers out
        file.readline()
        GCMSDict = {}
        for line in file:
            GCMSdata = core.GCMS(line) 
            GCMSDict[GCMSdata.abbrev] = GCMSdata
        
        # Modifying Tuple
        Notes         = self.notes
        Notes['GCMS'] = GCMSDict
        
        SBMLclasses.ReactionNetwork.__init__(self, (self.modelName, self.notes, self.metList, self.reactionList))
        
    def addFeed(self,filename):
        "Creating Feed Dictionary"
        # Metabolite dictionary for inputs
        MetDict   = {
                     'Glucose':['glc-D[e]','glcDE','glc_D_e','glcDE_c'],
                     'Galactose':['gal[e]','galDE','gal_e','galDE_c'],
                     'Acetate':['ac[e]','ac_e'],
                     'Ethanol':['etoh[e]','etoh_e']
                     }   

        Feed = {}                     
        file      = open(filename)
        for line in file:
            #string    = file.readline()  # Assuming only one line
            inputMet  = re.search(' (\w+):',line).group(1)
            for met in MetDict[inputMet]:
                Feed[met] = line
            
        # Modifying Tuple
        mets = self.metList.mets   
        for met in mets:
            if met.name in Feed:
                met.source = True
                met.feed   = Feed[met.name]
        
        SBMLclasses.ReactionNetwork.__init__(self, (self.modelName, self.notes, core.metList(mets), self.reactionList))
        
    
    def addReactions(self,filename,prioritySBML=False,translate2SBML=True):
        """ Adds reactions from reaction file into SBML file. prioritySBML decides which file has priority in reaction reversibility. 
        translate2SBML decides if new reactions are translated into SBML format. This should be done in a more robust way. """
        
        # Opening file
        inFile     = open(filename)
        rawEMUData = inFile.readlines() 
        inFile.close()

        # Main processing
        rawEMUReactions,EMUOptions                                                          = EMUSystemCoreLib.read_input(rawEMUData);
        EMUDestMetabList,EMUNumberingStart,EMUSourceMetabs,EMUExcludedMetabs,EMUVerboseFlag = EMUSystemCoreLib.options_parse(EMUOptions)

        # Dictionary for Destination Metabolites    DUPLICATED CODE!! THIS SHOULD BE IN EMUSYSTEMCORELIB!!
        DestMetDict = {}
        for met in EMUDestMetabList:
            if met[0] in DestMetDict.keys():
                DestMetDict[met[0]].append(met[1:])
            else:
                DestMetDict[met[0]]=[met[1:]]

        # Get met dict
        metList  = self.metList
        metsDict = metList.getMetDict()

        # Adding destination and excluded tags
        for metName in DestMetDict:
            met = core.met(metName)
            if translate2SBML:
                met.convName2('SBML')
            metsDict[met.name].destination = True
            metsDict[met.name].carbonsOut = DestMetDict[metName]
        for metName in EMUExcludedMetabs:
            met = core.met(metName)
            if translate2SBML:
                met.convName2('SBML')
            metsDict[met.ame].excluded = True

        # Get reaction dict
        reactionList = self.reactionList
        reactionsDict = reactionList.getReactionDictionary()

        # Adding lines to reactions
        for line in rawEMUReactions:
            reactionLine = core.transitionsLine(line)
            
            if translate2SBML:
                reactionLine.convRxnName2SBML()
                reactionLine.convMetNames2SBML()           
            
            reaction = reactionsDict[reactionLine.name]
            reaction.reactionLine = reactionLine
            # Sincronyze info for both reaction and reaction line
            reaction.syncReactionLine(prioritySBML)
          
        # Updating tuple
        SBMLclasses.ReactionNetwork.__init__(self, (self.modelName, self.notes, self.metList, self.reactionList))
        

    def addMeasFluxes(self,filename):
        # Flux dictionary from KEIO numbering
        FluxDict = {
                    '1' : 'GLCpts',
                    '2' : 'PGI',
                    '3' : 'PFK',
                    '4' : 'FBA',
                    '5' : 'TPI',
                    '6' : 'GAPD',
                    '7' : 'PGM',
                    '8' : 'PYK',
                    '9' : 'PDH',
                    '10': 'G6PDHR2r',
                    '11': 'GND',
                    '12': 'RPI',
                    '13': 'RPE',
                    '14': 'TKT1',
                    '15': 'TKT2',
                    '16': 'TALA',
                    '17': 'CS',
                    '18': 'ACONT',
                    '19': 'ICDHyr',
                    '20': 'AKGDH',
                    '21': 'SUCD1i',
                    '22': 'FUM',
                    '23': 'MDH',
                    '24': 'PPC',             
                    '25': 'ME1',
                    '26': 'ICL',
                    '27': 'MALS',
                    '28': 'EDD',
                    '29': 'ACACCT',
                    '30': 'L_LACt2r',
                    '31': 'ETOHt2r',
                    '32': 'G6Pbm',
                    '33': 'F6Pbm',
                    '34': 'R5Pbm',
                    '35': 'E4Pbm',
                    '36': 'G3Pbm',
                    '37': '13dpgbm',
                    '38': 'PEPbm',
                    '39': 'PYRbm',
                    '40': 'AcCoabm',
                    '41': 'OAAbm',
                    '42': 'AKGbm',
                    '43': 'CO2bm',       
                    }

        # Open KEIO file and get flux values
        file = open(filename)
        lines = file.readlines()
        Fluxes = {}
        for line in lines:
            sides = line.strip().split('\t')
            value = sides[1]
            if sides[0] in FluxDict.keys():
                Fluxes[FluxDict[sides[0]]] = sides[1]

        # Null reactions
        reactions = self.reactionList.reactions
        nullreacs = {}
        for rxn in FluxDict.keys():
            rxnName = FluxDict[rxn]
            if Fluxes[rxnName] == '-':
                for reaction in reactions:
                    if rxnName == reaction.name:
                        nullreacs[rxnName] = [0,0]
                
        # Extracellular reactions
        extracell_reactions = set(['ACACCT','L_LACt2r','ETOHt2r','G6Pbm','F6Pbm','R5Pbm','E4Pbm','G3Pbm','13dpgbm','PEPbm','PYRbm','AcCoabm','OAAbm','AKGbm','CO2bm'])        
        err2 = 0.01
        extracell = {}
        for rxn in extracell_reactions:
            if rxn in FluxDict.values() and not rxn in nullreacs.keys():
                value = float(Fluxes[rxn])/100.0
                extracell[rxn] =  [max(0,value-err2),value+err2]

        # Flux to aminoacids
        AAfluxes = {
                    'ALATA_L' : [0.0001, 0.06],
                    'GLUDy'   : [0.0001, 0.06],
                    'Prosyn'  : [0.0001, 0.06],
                    'ASPTA'   : [0.0001, 0.06],
                    'PGCD'    : [0.0001, 0.06],
                    'ValSyn2' : [0.0001, 0.06],
                    'PheSyn2' : [0.0001, 0.06],
                    'Tyrsyn'  : [0.0001, 0.06],
                    'Ilesyn'  : [0.0001, 0.06],
                    'GHMT2'   : [0.0001, 0.06],
                    }

        # Input flux
        InputFlux = {
                     'GLCpts':  [1,1],
                    }
        MeasFluxes = {}
        MeasFluxes.update(nullreacs)
        MeasFluxes.update(extracell)
        MeasFluxes.update(AAfluxes)
        MeasFluxes.update(InputFlux)

        # Changing reactions
        reactionList = self.reactionList
        reactionDict = reactionList.getReactionDictionary()
        for rxn in MeasFluxes:
            if rxn in reactionDict:
                reaction = reactionDict[rxn]
                bounds = MeasFluxes[rxn]
                measured,fluxBounds = core.fluxBounds(bounds[0],bounds[1],reaction.reversible,reaction.exchange)
                reactionDict[rxn].fluxBounds = fluxBounds
        
        # Updating tuple
        KEIOReactionNetwork.__init__(self, (self.modelName, self.notes, self.metList, self.reactionList))

        


class KEIOTSReactionNetwork(KEIO13CReactionNetwork):

    def __init__(self,filename,reactions='default',gcms='default',feed='default',fluxes='default',density='default'):
        
        KEIO13CReactionNetwork.__init__(self,filename)  # This can be done in less space taking advantage of the KEIO13CReactionNetwork init
        if reactions != 'default':
            self.addReactions(reactions,translate2SBML=True)
        if gcms != 'default':            
            self.addGCMS(gcms)
        if feed != 'default':
            self.addFeed(feed)
        if fluxes != 'default':
            self.addMeasFluxes(fluxes)
        if density != 'default':
            self.addUptakeRate(density)
      
        # Changing all names to SBML
        self.metList.convNames2SBML()
        self.reactionList.convMetNames2SBML()
        
        # Updating tuple
        SBMLclasses.ReactionNetwork.__init__(self, (self.modelName, self.notes, self.metList, self.reactionList))


    def addMeasFluxes(self,filename):
        """ No use for this method in two scale simulations. """
        pass

    def addUptakeRate(self,filename):
        # Parameters needed 
        growthrate = 0.2;    # hr^(-1)    # grxx Strains grown at different growth rates !!!! (use this as default)
        volume     = 1;      # liter
        glucdens   = 4;      # g/l
        glucmmass  = 180.16; # g/mol
   
        # Load file and read density
        file = open(filename)
        info = file.readline()
        density = info.split(' ')[0]          

        # Glucose uptake calculation
        glucupt = -growthrate*glucdens*volume/glucmmass/float(density)*1000;
        glcIn = 'EX_glc_e_'        
        reactionDict = self.reactionList.getReactionDictionary()
        reactionDict[glcIn].fluxBounds.net.hi = glucupt
        reactionDict[glcIn].fluxBounds.net.lo = glucupt
  
        # Updating tuple
        SBMLclasses.ReactionNetwork.__init__(self, (self.modelName, self.notes, self.metList, self.reactionList))


# Standardizes bounds for fluxes
    def standardizeBounds(self):
        maxVal = 100
        reactionList = self.reactionList
        for reaction in reactionList.reactions:
            fluxBounds = reaction.fluxBounds
            LB = fluxBounds.net.lo
            UB = fluxBounds.net.hi
            if LB == -999999:
                fluxBounds.net.lo = -maxVal
            if UB == 999999:
                fluxBounds.net.hi = maxVal
           
        # Updating tuple
        SBMLclasses.ReactionNetwork.__init__(self, (self.modelName, self.notes, self.metList, self.reactionList))


# Small function to add note to object
def add_note(object,string):
    xmlnode = libsbml.XMLNode()    
    node    = xmlnode.convertStringToXMLNode(string)
    node.setTriple(libsbml.XMLTriple('p','name2','html'))
    xmlnode.addChild(node)
    object.appendNotes(xmlnode)

# Function to obtain reported KEIO fluxes for comparison
def getKEIOFluxes(KEIOfluxFileName):
    KEIOfile = open(KEIOfluxFileName)
    KEIODict = {}
    for line in KEIOfile:
        fluxNumb    = int(line.split('\t')[0])
        fluxValChar = line.split('\t')[1]
        if fluxValChar.strip() == '-':
            fluxVal = 0.0
        else:
            fluxVal = float(fluxValChar)/100.0
        KEIODict[fluxNumb] = fluxVal

    KEIOFluxDict = {10:'G6PDH2r',
                    11:'GND',
                    28:'EDD',
                    13:'RPI',
                    6:'GAPD',
                    8:'PYK',
                    9:'PDH',
                    17:'CS',
                    26:'ICL',
                    21:'SUCD1i',
                    }    

    KEIOFluxes = {}
    for number in KEIOFluxDict:
        KEIOFluxes[KEIOFluxDict[number]]=KEIODict[number]

    return KEIOFluxes     


############### Tests ##################
if __name__ == "__main__":


      
# Load file    
    qmodeldir         = os.environ['QUANTMODELPATH']
    dirKEIO           = qmodeldir+'/data/tests/keio/rf05/' 
    print dirKEIO
    REACTIONSfilename = 'REACTIONSrf05.txt' 

    KEIOReactionNetwork = KEIOReactionNetwork(dirKEIO+REACTIONSfilename)
    KEIOReactionNetwork.addFeed(dirKEIO+'FEEDrf05.txt')
    KEIOReactionNetwork.addGCMS(dirKEIO+'GCMSrf05.txt')
    KEIOReactionNetwork.addMeasFluxes(dirKEIO+'FLUXrf05.txt')
    KEIOReactionNetwork.write(dirKEIO+'KEIOrf05')
        
    print getKEIOFluxes(dirKEIO+'FLUXrf05.txt')

    #sh = shelve.open('GCMSout.slv')
    #KEIOFluxes   = sh['KEIOFluxes']
    #FITFluxes    = sh['FITFluxes']
    #FITFluxesVar = sh['FITFluxesVar']
    #EMUlabel     = sh['EMUlabel']
    #GCMSDict     = sh['GCMSDict']
    #sh.close()
    
    #figure()
    #subplot(121)
    #compare2KEIOFluxes(KEIOFluxes,FITFluxes,FITFluxesVar)
    #subplot(122)
    #compareGCMS(EMUlabel,GCMSDict)
    #show()
