# Supplementary material for: 13C Metabolic Flux Analysis for Systematic Metabolic Engineering of S. cerevisiae for Overproduction of Fatty Acids
Source: Front Bioeng Biotechnol. 2016 Oct 5;4:76. doi: 10.3389/fbioe.2016.00076 (PMC5050205; doi:10.3389/fbioe.2016.00076)
Supplement: Supplementary file 1 [file Data_Sheet_1.ZIP › Ghosh2016Dir/svgpathparser.py]

# SVG Path specification parser
# Code adapted from https://pypi.python.org/pypi/svg.path

import svgpath
import re

COMMANDS = 'MmZzLlHhVvCcSsQqTtAa'
UPPERCASECOMMANDS = 'MZLHVCSQTA'

def _tokenize_path(pathdef):
	# Commas and minus-signs are separators, just like spaces.

	# Bugfix to handle 'e' float notation such as 4e-6
	pathdef = re.sub(r"([^Ee])-",r"\1 -", pathdef)
	pathdef = pathdef.replace(',', ' ')

	# Commands are allowed without spaces around. Let's insert spaces so it's
	# easier to split later.
	for c in COMMANDS:
		pathdef = pathdef.replace(c, ' %s ' % c)

	# Split the path into elements
	return pathdef.split()
	
	
def parse_path(pathdef, current_pos=0j):
	# In the SVG specs, initial movetos are absolute, even if
	# specified as 'm'. This is the default behavior here as well.
	# But if you pass in a current_pos variable, the initial moveto
	# will be relative to that current_pos. This is useful.
	elements = _tokenize_path(pathdef)
	# reverse, for easy use of .pop()
	elements.reverse()

	segments = svgpath.Path()
	start_pos = None
	command = None

	while elements:
		
		if elements[-1] in COMMANDS:
			# New command.
			last_command = command # Used by S and T
			command = elements.pop()
			absolute = command in UPPERCASECOMMANDS
			command = command.upper()
		else:
			# If this element starts with numbers, it is an implicit command
			# and we don't change the command. Check that it's allowed:
			if command is None:
				raise ValueError("Unallowed implicit command in %s, position %s" % (
					pathdef, len(pathdef.split()) - len(elements)))
		
		if command == 'M':
			# Moveto command.
			x = elements.pop()
			y = elements.pop()
			# The position is a number x with an imaginary component y.  Cute but confusing hack.
			pos = float(x) + float(y) * 1j
			if absolute:
				current_pos = pos
			else:
				current_pos += pos
			
			if start_pos is None:
				start_pos = current_pos
			
			# Implicit moveto commands are treated as lineto commands.
			# So we set command to lineto here, in case there are
			# further implicit commands after this moveto.
			command = 'L'
				
		elif command == 'Z':
			# Close path
			segments.append(svgpath.Line(current_pos, start_pos))
			current_pos = start_pos
			start_pos = None
			
		elif command == 'L':
			x = elements.pop()
			y = elements.pop()
			pos = float(x) + float(y) * 1j
			if not absolute:
				pos += current_pos
			segments.append(svgpath.Line(current_pos, pos))
			current_pos = pos
			
		elif command == 'H':
			x = elements.pop()
			pos = float(x) + current_pos.imag * 1j
			if not absolute:
				pos += current_pos.real
			segments.append(svgpath.Line(current_pos, pos))
			current_pos = pos
			
		elif command == 'V':
			y = elements.pop()
			pos = current_pos.real + float(y) * 1j
			if not absolute:
				pos += current_pos.imag * 1j
			segments.append(svgpath.Line(current_pos, pos))
			current_pos = pos
		
		elif command == 'C':
			control1 = float(elements.pop()) + float(elements.pop()) * 1j
			control2 = float(elements.pop()) + float(elements.pop()) * 1j
			end = float(elements.pop()) + float(elements.pop()) * 1j
			
			if not absolute:
				control1 += current_pos
				control2 += current_pos
				end += current_pos
				
			segments.append(svgpath.CubicBezier(current_pos, control1, control2, end))
			current_pos = end

		elif command == 'S':
			# Smooth curve. First control point is the "reflection" of
			# the second control point in the previous path.
			
			if last_command not in 'CS':
				# If there is no previous command or if the previous command
				# was not an C, c, S or s, assume the first control point is
				# coincident with the current point.
				control1 = current_pos
			else:
				# The first control point is assumed to be the reflection of
				# the second control point on the previous command relative
				# to the current point.
				control1 = current_pos + current_pos - segments[-1].control2
				
			control2 = float(elements.pop()) + float(elements.pop()) * 1j
			end = float(elements.pop()) + float(elements.pop()) * 1j
			
			if not absolute:
				control2 += current_pos
				end += current_pos
				
			segments.append(svgpath.CubicBezier(current_pos, control1, control2, end))
			current_pos = end

		elif command == 'Q':
			control = float(elements.pop()) + float(elements.pop()) * 1j
			end = float(elements.pop()) + float(elements.pop()) * 1j
			
			if not absolute:
				control += current_pos
				end += current_pos
				
			segments.append(svgpath.QuadraticBezier(current_pos, control, end))
			current_pos = end

		elif command == 'T':
			# Smooth curve. Control point is the "reflection" of
			# the second control point in the previous path.
			
			if last_command not in 'QT':
				# If there is no previous command or if the previous command
				# was not an Q, q, T or t, assume the first control point is
				# coincident with the current point.
				control = current_pos
			else:
				# The control point is assumed to be the reflection of
				# the control point on the previous command relative
				# to the current point.
				control = current_pos + current_pos - segments[-1].control2
				
			end = float(elements.pop()) + float(elements.pop()) * 1j
			
			if not absolute:
				control += current_pos
				end += current_pos
				
			segments.append(svgpath.QuadraticBezier(current_pos, control, end))
			current_pos = end

		elif command == 'A':
			radius = float(elements.pop()) + float(elements.pop()) * 1j
			rotation = float(elements.pop())
			arc = float(elements.pop())
			sweep = float(elements.pop())			 
			end = float(elements.pop()) + float(elements.pop()) * 1j
			
			if not absolute:
				end += current_pos
				
			segments.append(svgpath.Arc(current_pos, radius, rotation, arc, sweep, end))
			current_pos = end
			
	return segments
	
	
