# Supplementary material for: 13C Metabolic Flux Analysis for Systematic Metabolic Engineering of S. cerevisiae for Overproduction of Fatty Acids
Source: Front Bioeng Biotechnol. 2016 Oct 5;4:76. doi: 10.3389/fbioe.2016.00076 (PMC5050205; doi:10.3389/fbioe.2016.00076)
Supplement: Supplementary file 1 [file Data_Sheet_1.ZIP › Ghosh2016Dir/TOYA2sbml.py]

import os, sys
import core
import keio2sbml
import SBMLclasses
import FluxModels
from pylab import figure, subplot, show, errorbar, plot, axis, xlabel, ylabel, title, text, savefig
from matplotlib.font_manager import FontProperties
sys.path.append(os.environ['QUANTMODELPATH']+"/code/core/emu_gamsmix/code")

import matplotlib.pyplot as plt


class TOYAReactionNetwork(keio2sbml.KEIOReactionNetwork):
    def nothing(self):
        "I can't have an inherited class without adding something, it seems."
        pass

class TOYA13CReactionNetwork(keio2sbml.KEIO13CReactionNetwork,keio2sbml.KEIOReactionNetwork):
    
    def __init__(self,filename,lcms='default',feed='default',fluxes='default',lcmsSTD='default'):

        keio2sbml.KEIOReactionNetwork.__init__(self,filename)
        if lcms != 'default': 
            self.addLCMS(lcms,lcmsSTD,minSTD=0.001)
        if feed != 'default':
            self.addFeed(feed)
        if fluxes != 'default':
            self.addMeasFluxes(fluxes)   
   
    def addLCMS(self,filename,STDfilename='default',minSTD=0):
        "Loads LCMS data" 
        # Reading File
        # MDVs
        file      = open(filename)
        file.readline()      # Leaving headers out
        file.readline()
        # STDs
        STDfile=[]
        if STDfilename != 'default':
            STDfile      = open(STDfilename)
            STDfile.readline()      # Leaving headers out
            STDfile.readline()       
        
        LCMSDict = {}
        for line in file:
            STDline = STDfile.readline() if STDfile else ''
            LCMSdata = core.LCMS(lines=(line,STDline),minSTD=minSTD) 
            LCMSDict[LCMSdata.abbrev] = LCMSdata
        
        # Modifying Tuple
        Notes         = self.notes
        Notes['LCMS'] = LCMSDict
        
        SBMLclasses.ReactionNetwork.__init__(self, (self.modelName, self.notes, self.metList, self.reactionList))
    
    def addMeasFluxes(self,filename):
        names = self.loadFluxes(filename,normalizingFlux='GLCpts')
        self.fixFluxes(names)
        
#        AAfluxes = {
#                    'FUM'       : [0.0001, 10],
#                    'TKT1'      : [0.0001, 10],
#                    }

        # Input flux
        InputFlux = {
                     'GLCpts':  [1,1],
                    }
        MeasFluxes = {}
#        MeasFluxes.update(others)
#        MeasFluxes.update(extracell)
#        MeasFluxes.update(AAfluxes)
        MeasFluxes.update(InputFlux)
#        self.MeasFluxes = MeasFluxes
        
        # Changing reactions
        reactionList = self.reactionList
        reactionDict = reactionList.getReactionDictionary()
        for rxn in MeasFluxes:
            if rxn in reactionDict:
                reaction = reactionDict[rxn]
                bounds = MeasFluxes[rxn]
                measured,fluxBounds = core.fluxBounds(bounds[0],bounds[1],reaction.reversible,reaction.exchange)
                reactionDict[rxn].fluxBounds = fluxBounds
        
        # Updating tuple
        keio2sbml.KEIOReactionNetwork.__init__(self, (self.modelName, self.notes, self.metList, self.reactionList))
        
        return names
    
class TOYATSReactionNetwork(TOYA13CReactionNetwork,keio2sbml.KEIOTSReactionNetwork):
    
      def __init__(self,filename,reactions='default',lcms='default',feed='default',fluxes='default',density='default',lcmsSTD='default'):
        
        keio2sbml.KEIO13CReactionNetwork.__init__(self,filename)  # This can be done in less space taking advantage of the KEIO13CReactionNetwork init
        if reactions != 'default':
            self.addReactions(reactions,translate2SBML=True)
        if lcms != 'default':            
            self.addLCMS(lcms,lcmsSTD,minSTD=0.001)
        if feed != 'default':
            self.addFeed(feed)
        if fluxes != 'default':
            self.addMeasFluxes(fluxes)
        if density != 'default':
            self.addUptakeRate(density)
      
      
        # Changing all names to SBML
#        self.metList.convNames2SBML()
#        self.reactionList.convMetNames2SBML()
#        self.reactionList.convRxnNames2Std()
        
        # Updating tuple
        SBMLclasses.ReactionNetwork.__init__(self, (self.modelName, self.notes, self.metList, self.reactionList))

    
  
    
    
def fluxPlotGraph(inputList,subsystemList,titleFig='',save='default',plotType=1,axesRanges=[-30,30],legendFontSize=22):
    " Function that creates graph for toya paper"    
    # Indexing data in first method by subsystem for future reference
    inp = inputList[0]
    subsysDict = {}
    for subsys in subsystemList:
        subsysDict[subsys] = inp.getReactionSubSet(rxnNames=subsys)

    # Plotting data
    axes = figure(figsize=(8,8)).add_subplot(111)
    if plotType == 1:
        colors = ['b','k','r','g','m','c','y']
        fmts   = ['o','s','s','*','*','v','v']
        markersizes = [8,5,5,13,13,7,7]
        plt.hold(True)
        n=0
        inp = inputList[n]
        inp.plotFluxes(color=colors[n],axes=axes,fmt=fmts[n],markersize=markersizes[n],label=inp.name,axesRanges=axesRanges)
        inp.plotFluxes(color=colors[n],axes=axes,fmt=fmts[n],markersize=markersizes[n],label=inp.name,plotType='transparent std',axesRanges=axesRanges)
        for n in range(len(inputList))[1:]:
            inp = inputList[n]
            inp.plotFluxes(color=colors[n],axes=axes,fmt=fmts[n],markersize=markersizes[n],label=inp.name,plotType='transparent',axesRanges=axesRanges)
    elif plotType == 2:
        colors = ['b','k','r','g','m','c','y']
        fmts   = ['o','s','s','*','*','v','v']
        markersizes = [8,5,5,13,13,7,7]
        plt.hold(True)
        hands =[]
        labs  =[]
        for inp in inputList:
            n = inputList.index(inp)
            hands.append(inp.plotFluxes(color=colors[n],axes=axes,fmt=fmts[n],markersize=markersizes[n],label=inp.name,plotType='transparent std',axesRanges=axesRanges))
            labs.append(inp.name)
        axes.legend(hands, labs)


    elif plotType == 3:
        colors = ['b','k','r','g','m','c','y']
        fmts   = ['o','s','s','*','*','v','v']
        markersizes = [8,5,5,13,13,7,7]
        plt.hold(True)
        for inp in inputList:
            n = inputList.index(inp)
            inp.plotFluxes(color=colors[n],axes=axes,fmt=fmts[n],markersize=markersizes[n],label=inp.name,axesRanges=axesRanges)
    # Doing axes
    font0 = FontProperties()
    font1 = font0.copy()
    font1.set_size(12)
    font1.set_weight('bold')
    xlim = 0
    if len(subsystemList)>1:
        plot([xlim,xlim],axesRanges,'k--')   # initial black separator line
        for subsystem in subsystemList:        
            # Separator plot   
            xmid = xlim + len(subsysDict[subsystem].reactions)/2     # Coordinates for subsystem acronym        
            xlim = xlim + len(subsysDict[subsystem].reactions)       # Coordinates for separator 
            plot([xlim+1/2.,xlim+1/2.],axesRanges,'k--')                 # Black separator lines
            # Subsystem acronym plot
            name = subsystem.replace('S_','').replace('_','')
            name = ''.join(w for w in name if w.isupper())         # Keep only capital letters
            text(xmid+0.9, axesRanges[1]/2, name, fontproperties=font1, horizontalalignment='center')
    else:
        xlim = xlim + len(subsysDict[subsystemList[0]].reactions)     
    
    plot([0,xlim+1],[0,0],'k:')    # Black zero level line        
    
    # Axis labels
    xlabel('Reaction number')
    ylabel('Fluxes(mmol/gdw/h)')
    
    # legend
    handles, labels = axes.get_legend_handles_labels()
                
    axes.legend(loc=3,prop={'size':legendFontSize},numpoints=1)

    # title
    title(titleFig)
    
    # Save fig        
    if save != 'default':
        savefig(save)  
    
    
def labelingGraph(inputListX,inputListY,titleFig='',labels=[],save='default',colors='default',formats='default',markersizes='default'):
    
    # Plotting
    axes = figure(figsize=(8,8)).add_subplot(111)
    axes.plot([0,1],[0,1],'k')     # Black line for comparison
    axes.axis([0,1,0,1])    
    
    if colors == 'default':
        colors = ['k','r','g','m','c','y']
    if formats == 'default':
        formats   = ['s','s','*','*','v','v']
    if markersizes=='default':    
        markersizes = [5,5,13,13,7,7]

#    colors = ['b','k','r','g','m','c','y']
#    fmts   = ['o','s','s','*','d','o','o']    
#    markersizes = [10,5,5,13,5,5,5]
    
    plt.hold(True)
    for i in range(len(inputListX)):
        Xdata = inputListX[i]
        Ydata = inputListY[i]
        allKeys = list(set(Xdata.keys()).intersection(set(Ydata.keys())))        # intersection of both keys
        FluxModels.XvsYcomp(Xdata,Ydata,allKeys,axes,colors[i],formats[i],label=labels[i],alpha=0.6,markersize=markersizes[i])

    title(titleFig)
    
    # legend
    axes.legend(loc=4,prop={'size':16},numpoints=1)
    
    xlabel('Experimental Labeling')
    ylabel('Predicted Labeling')    
    
    # Save fig        
    if save != 'default':
        savefig(save) 
    
    
def dict2table(Dict,yOrder='default',xOrder='default',save='default',title=''):
    " Prints dictionary as a tex table "
    from matplotlib import rc
    
    # Figure   
    rc('text', usetex=True)
    rc('font', family='serif')

    # build a rectangle in axes coords
    left, width = .25, .5
    bottom, height = .25, .5
    right = left + width
    top = bottom + height
    
    fig = figure(figsize=(12,4))
    ax  = fig.add_axes([0,0,1,1])

    # table in tex
    key1 = Dict.keys()[0]
    if xOrder == 'default':
        xOrder = sorted(Dict[key1].keys())
    justification = '| c |'+' '.join('c |' for w in xOrder)
    heading       = ' \hline '+title+' & '+' & '.join(w for w in xOrder)+' \\\ '

    rows= {}
    for name in sorted(Dict.keys()):
        rows[name] = name+' & '+' & '.join(Dict[name][w] for w in xOrder) 

    # setting order            
    if yOrder == 'default':        
        yOrder = sorted(rows.keys())
        
    allrows = heading + ' \hline '+' \\\ \hline '.join(rows[w] for w in yOrder)+' \\\ \hline '
    
    textext = r"\begin{tabular}{ "+justification+" }  "+allrows+" \end{tabular}"


    ax.text(0.5*(left+right), 0.5*(bottom+top), textext,
        horizontalalignment='center',
        verticalalignment='center',
        fontsize=15, color='black',
        transform=ax.transAxes)
            
    ax.axis('off')            
            
    # Save fig        
    if save != 'default':
        savefig(save)   
        
############### Tests ###################
#if __name__ == "__main__":
