# Supplementary material for: 13C Metabolic Flux Analysis for Systematic Metabolic Engineering of S. cerevisiae for Overproduction of Fatty Acids
Source: Front Bioeng Biotechnol. 2016 Oct 5;4:76. doi: 10.3389/fbioe.2016.00076 (PMC5050205; doi:10.3389/fbioe.2016.00076)
Supplement: Supplementary file 1 [file Data_Sheet_1.ZIP › Ghosh2016Dir/ToyaData.py]

# -*- coding: utf-8 -*-
"""
Created on Thu Sep 25 11:33:32 2014

@author: Hector Garcia Martin (hgmartin@lbl.gov)

This files contains all functions to obtain the Toya data and a test suite
"""

import unittest, os, copy, shelve, sys, re
import matplotlib, numpy, difflib
import matplotlib.pyplot as plt
import core, TOYA2sbml, FluxModels, GAMSclasses, predictions, SBMLclasses
from pylab import figure, title, savefig, plot, xlabel, ylabel
from IPython.display import SVG

### Needed paths
qmodeldir         = os.environ['QUANTMODELPATH']
basedir           = qmodeldir+'/data/tests/Toya2010/2S/'
testdir           = basedir + '2SpaperTest/'

### 
# Strains for which data is available in 
strains    = ['wt5h','wt6h','wt7h','pyk5h','pyk6h','pyk7h','pgi16h','pgi21h','pgi23h']
# Dictionary that maps the base strain to make predictions from (i.e. pyk5h MOMA predictions are based of wt5h)
strainBase = {'pyk5h':'wt5h','pyk6h':'wt6h','pyk7h':'wt7h','pgi16h':'wt5h','pgi21h':'wt6h','pgi23h':'wt7h'} 

## Strains for with genes knocked out
#strainsKOs = copy.deepcopy(strains)
#if 'wt5h' in strainsKOs:
#    strainsKOs.remove('wt5h')
#if 'wt6h' in strainsKOs:        
#    strainsKOs.remove('wt6h')
#if 'wt7h' in strainsKOs:
#    strainsKOs.remove('wt7h')
    
    
    
class generalTest(unittest.TestCase):
    """ Class with some general methods of use to all other tests"""
    def compareFileLists(self,files1,files2):
        """
        Compares lists of files to check whether they are identical or not
        files1 and files2 are expected to be lists containing files to be compared:
        
        files1 = [file1, file2, file3, .... etc]
        
        Files in the list can be given in the form of filenames or tuples for the form (filename, filestring)
        Alternatively, the inputs can be dicts:
        
        files1 = {'filename1':file1, 'filename2':file2, 'filename3':file3... etc}
        
        """
        # Put file lists in form of dictionaries for easier manipulation if needed
        dicts = []
        for thing in [files1,files2]: 
            # if list convert to dict
            if type(thing) is list:   
                fileList = thing
                for file_ in fileList:
                    dict_= {}
                    (name,string) = GAMSclasses.file2tuple(file_)
                    dict_[name]=string.splitlines()
            # if dict keep as it is
            elif type(thing) is dict: 
                dict_ = thing
            else:              # unknown input error  
                print files1
                print files2
                raise Exception('Inputs must be in list or dict type')
            dicts.append(dict_)

        dict1 = dicts[0]
        dict2 = dicts[1]                
        
        # See if we have the same file names on each list
        names1 = set(dict1.keys())
        names2 = set(dict2.keys())
        errmsg1 = "File list is different: \n"+str(names1)+" vs \n"+str(names2)
        self.assertEqual(names1,names2,msg=errmsg1)
        
        # Make comparison of file content
        for fileName in dict1:
            diff = difflib.unified_diff(dict1[fileName],dict2[fileName],n=10)  # TODO: figure out how to get a better output out of the diff
            diffOut = '\n'.join(list(diff))
            errmsg2 = "New version of files "+fileName+" is different\n"+"diff:\n"+diffOut
            self.assertEqual(diffOut,'',msg=errmsg2)
   
    def compareFluxDict(self,dict1,dict2,delta,elements='all',errMsg=''):
        """
        Compares two FLUX dictionaries of the type (e.g.):
        
        fluxDict['PGI'] = flux class instance
        
        -)delta is the relative change permitted
        -)Elements decides which elements to compare (lo, best or hi) from the ranged number in core 
        -)errMsg is the additional string to add to the error messages
        """

        # See if we have the same fluxes on each dict
        errmsg1 = "Fluxes are different:\n"+str(dict1.keys())+"\n"+str(dict2.keys())
        self.assertEqual(set(dict1.keys()),set(dict2.keys()),msg=errmsg1)

        for name in dict1.keys():
            fluxRF = dict1[name]
            fluxN  = dict2[name]
            
            # Test all values
            bestChanged = changed(fluxN.net.best,fluxRF.net.best,delta)
            loChanged   = changed(fluxN.net.lo,fluxRF.net.lo,delta)
            hiChanged   = changed(fluxN.net.hi,fluxRF.net.hi,delta)
            
            if elements == 'all':
                noChange = (not bestChanged) and (not loChanged) and (not hiChanged)
            elif elements == 'lohi':
                noChange = (not loChanged) and (not hiChanged)
            elif elements == 'best':
                noChange = (not bestChanged) 
            errmsg = 'Flux '+name+' changed from: \n'+str(fluxRF.net)+' to: \n'+ str(fluxN.net)+errMsg
            self.assertTrue(noChange,msg=errmsg) 
    
    def testFull(self):
        "If not defined, defined as testQuick by default"
        self.testQuick()
         
         
class testFiles(generalTest):
    """ Testing production of SBML files used as input for everything else """

    def setUp(self):
        # Getting reference files in dictionary form"
        try:
            files = {}
            for strain in strains:
                fileName = 'EciJR904TKs'+strain+'TS.xml'   
                files[fileName] = GAMSclasses.file2tuple(testdir+fileName) 
            
            self.refFiles = files
        except:
            e = sys.exc_info()[0]
            print 'Problems loading stored data: \n'+str(e)   
           
           
    def testStrain(self,strain):
        """ Tests a single strain by comparing with reference stored files"""
        
        newFile = getSBMLfile(strain)        
        refFile = self.refFiles['EciJR904TKs'+strain+'TS.xml']
        
        self.compareFileLists([newFile],[refFile])
            
    def testQuick(self):
        """ Only tests the first of the strains """
        self.testStrain(strains[0])
    
    def testFull(self):  
        """ Tests all of the strains """
        for strain in strains:
            self.testStrain(strain)
            

    def refreshSavedFiles(self):
        """ Refresh the files used as reference for the comparison """        
        for strain in strains:
            fileName,fileString = getSBMLfile(strain)
            outFile = file(testdir+fileName,'w')
            outFile.write(fileString)
                    
    def tearDown(self):
        pass    
    
    
class testTSFluxCalculation(generalTest):
    """ Testing flux profiles obtained from TS 13C MFA """

    def setUp(self):
        """ Getting reference files in dictionary form """
        self.TSresults = {}
        self.fluxDicts = {}
        for strain in strains:
            try:
                db = shelve.open(testdir+'TSresults'+strain)
                self.TSresults[strain] = db['TSresult'] 
                self.fluxDicts[strain] = db['fluxDict']   
                db.close()
            except:
                e = sys.exc_info()[0]
                print 'Problems loading stored data: \n'+str(e)
          
          
    def testStrain(self,strain,saved=False):
        """ Tests a single strain 
        -) saved decides whether to used saved solutions (if True) or calculate them anew (if False)        
        """
        # Names for fluxes to be tested
        fluxNames      = ['G6PDH2r','GAPD','CS','FUM','ICDHyr','ACODA','ACKr','PDH']
        fluxNames.extend(['THD2','ICDHyr','G6PDH2r','GND','MTHFD','GLUDy','KARA1i','C160SN','C181SN','ASAD'])
        fluxNames.extend(['MDH','PGCD','AKGDH','NADH6'])
        fluxNames.extend(['EX_h2o_e_','EX_o2_e_','EX_co2_e_','EX_nh4_e_','EX_h_e_','EX_glc_e_','EX_ac_e_','EX_pi_e_','EX_urea_e_'])
        fluxNames.extend(['EX_so4_e_','EX_glyclt_e_','EX_acald_e_','EX_fum_e_'])
        # Avoid repetitions
        fluxNames = sorted(list(set(fluxNames))) 
           
        # Obtain results
        TSresult, TSmodel = getTSresults(strain,saved=saved)
        
        # Reference results
        RFresults = self.TSresults
        RFresult = RFresults[strain]
        
        fluxDictN  = TSresult.ReacNet.reactionList.getReactionSubSet(rxnNames=fluxNames).getFluxDictionary(rangeComp='all')  # new results
        fluxDictRF = RFresult.ReacNet.reactionList.getReactionSubSet(rxnNames=fluxNames).getFluxDictionary(rangeComp='all')  # reference results
        
        # Flux comparison
        delta = 0.10
        errMsgAdd = '\n in strain '+strain
        self.compareFluxDict(fluxDictRF,fluxDictN,delta,elements='lohi',errMsg=errMsgAdd) # Comparing only lowest and highest flux values       
        
            
    def testQuick(self):
        """ Only tests the first of the strains """
        self.testStrain(strains[0]) 
    
    def testFull(self):  
        """ Test all strains """
        for strain in strains:
            self.testStrain(strain)
            
    def refreshSavedFiles(self):
        """ Refresh the files used for the comparison """               
        for strain in strains:
            results, model = getTSresults(strain)
            fluxDict = results.ReacNet.reactionList.getFluxDictionary(rangeComp='all') 
            TSresult = results  

            #Eliminate resultsDict because it is huge      
            if hasattr(TSresult,'resultsDict'):
                delattr(TSresult,'resultsDict')
            
            db = shelve.open(testdir+'TSresults'+strain)
            db['TSresult'] = TSresult
            db['fluxDict'] = fluxDict        
            db.close()
                                          
    def tearDown(self):
        pass        
    

class testELVA(generalTest):
    """ Tests ELVA (External Labeling Variability Analysis) results """

    def setUp(self):
        """ Getting reference files in dictionary form """
        try:
            db = shelve.open(testdir+'ELVArefs')
            self.labelCompDict1 = db['labelCompDict1'] 
            self.labelCompDict2 = db['labelCompDict2']   
            db.close()
        except:
            e = sys.exc_info()[0]
            print 'Problems loading stored data: \n'+str(e)  
            
            
    def getResults(self,saved=False):
        """ Results to use for the comparison """
        strain = 'wt5h'        

        ### Obtain ELVA results used for the comparison                
        # ELVA with new reaction set
        TSresult, TSmodel = getTSresults(strain,saved=saved)
        resultELVA  = TSmodel.ELVA(TSresult,procString='proc')  
         
        # ELVA with old reaction set
        TSresultOld, TSmodelOld = getTSresults(strain,oldVersion=True)
        resultELVAOld  = TSmodelOld.ELVA(TSresultOld,procString='proc')     

        ### Obtain labeling component dictionaries to be compared
        x1,Dx1,y1,DyU1,DyL1,labelComp1,labelCompDict1 = resultELVA.getxDXyDyInfo()
        x2,Dx2,y2,DyU2,DyL2,labelComp2,labelCompDict2 = resultELVAOld.getxDXyDyInfo()
        
        return labelCompDict1,labelCompDict2
    
    def compLabelCompDict(self,dict1,dict2,errAdd):
        """
        Compares labelCompDicts. Assuming dict1 to be reference 
        -) errAdd is the extra string added at the beginning of the error string      
        """
        # Acceptable relative variation fraction
        delta = 0.1 
        
        # See if we have the same files on each list
        errmsg1 = "Fragment lists keys to be compared are different: \n" +str(dict1.keys())+'\n'+'vs.'+str(dict2.keys())
        self.assertEqual(set(dict1.keys()),set(dict2.keys()),msg=errmsg1)
        
        for mvalue in dict1:
            best1,lo1,hi1 = dict1[mvalue]
            best2,lo2,hi2 = dict2[mvalue]

            bestChanged = changed(best1,best2,delta)
            loChanged   = changed(lo1,lo2,delta)
            hiChanged   = changed(hi1,hi2,delta)
            
            noChange = (not bestChanged) and (not loChanged) and (not hiChanged)
            errmsg = errAdd+' M value '+mvalue+' changed from '+','.join([str(best1),str(lo1),str(hi1)]) +' to '+ ','.join([str(best2),str(lo2),str(hi2)])
            self.assertTrue(noChange,msg=errmsg)        

    def testQuick(self):
        """ Quick test for wt5h only """
        # Obtain reference labeling dictionaries
        labelCompDictRef    = self.labelCompDict1
        labelCompDictOldRef = self.labelCompDict2

        # Obtain new labeling dictionaries
        labelCompDict,labelCompDictOld = self.getResults()

        # Error checks
        errAdd ="In new ELVA:"
        self.compLabelCompDict(labelCompDictRef,labelCompDict,errAdd)    
        errAdd ="In old ELVA:"
        self.compLabelCompDict(labelCompDictOldRef,labelCompDictOld,errAdd)
        
    
    def refreshSavedFiles(self):
        """ Refreshes saved files used for comparison """
        
        labelCompDict1,labelCompDict2 = self.getResults(saved=True)

        db = shelve.open(testdir+'ELVArefs')
        db['labelCompDict1'] = labelCompDict1
        db['labelCompDict2'] = labelCompDict2
        db.close()


class testConstPower(generalTest):
    """ Test relative constraining power of different approaches (2S, FVA, FVA with 2S approximation) """
    
    def setUp(self):
        """ Getting reference saved reaction lists """
        try:
            db = shelve.open(testdir+'ConstPowerRefs')
            self.TSreactionList       = db['TSreactionList'] 
            self.constFVAreactionList = db['constFVAreactionList']   
            self.FVAreactionList      = db['FVAreactionList']   
            db.close()
        except:
            e = sys.exc_info()[0]
            print 'Problems loading stored data: \n'+str(e) 
 
 
    def getResults(self,strain='wt5h',saved=True):
        """ New results to be compared with saved references """ 
        ## TS calculations          
        TSresult, TSmodel = getTSresults(strain,saved=saved)
        fluxNames = getFluxNames(TSmodel)

        ## FVA calculations
        SBMLfile = getSBMLfile(strain)
        FVAmodel   = FluxModels.FBAModel(SBMLfile)
        FVAresults = FVAmodel.FVA(reactions=set(fluxNames))        

        ## FVA with 2S constraints
        SBMLfile = TSresult.ReacNet.write('toString')
        constFVAModel   = FluxModels.FBAModel(SBMLfile)
        constFVAresults = constFVAModel.FVA(reactions=set(fluxNames))         

        # Getting reactions lists from results
        TSreactionList       = TSresult.ReacNet.reactionList
        constFVAreactionList = constFVAresults.ReacNet.reactionList
        FVAreactionList      = FVAresults.ReacNet.reactionList

        # Providing a name for each reaction list (for plotting purposes)
        TSreactionList.name       = '2S-$^{13}$C MFA'
        constFVAreactionList.name = '2S FVA'
        FVAreactionList.name      = 'FVA'

        return TSreactionList,constFVAreactionList,FVAreactionList       

    def testQuick(self):
        """ Quick test for wt5h only """
        
        # Reference reaction lists
        TSreactionListRF       = self.TSreactionList
        constFVAreactionListRF = self.constFVAreactionList
        FVAreactionListRF      = self.FVAreactionList

        # Newly calculated reaction lists
        TSreactionListN,constFVAreactionListN,FVAreactionListN = self.getResults()

        # Names of fluxes to be compared
        fluxNames = ['G6PDH2r','GND','PGL','RPE','TK1','TA2','EDA','EDD','TK2','TA1','TK3','RPI']

        # Limiting reactions lists to desired fluxes as given per fluxNames above and obtaining flux dictionaries
        TSfluxDictRF = TSreactionListRF.getReactionSubSet(rxnNames=fluxNames).getFluxDictionary(rangeComp='all')
        TSfluxDictN  = TSreactionListN.getReactionSubSet(rxnNames=fluxNames).getFluxDictionary(rangeComp='all')
        
        constFVAfluxDictRF = constFVAreactionListRF.getReactionSubSet(rxnNames=fluxNames).getFluxDictionary(rangeComp='all')
        constFVAfluxDictN  = constFVAreactionListRF.getReactionSubSet(rxnNames=fluxNames).getFluxDictionary(rangeComp='all')
        
        FVAfluxDictRF = FVAreactionListRF.getReactionSubSet(rxnNames=fluxNames).getFluxDictionary(rangeComp='all')
        FVAfluxDictN  = FVAreactionListRF.getReactionSubSet(rxnNames=fluxNames).getFluxDictionary(rangeComp='all')
        
        # Flux value comparisons
        delta = 0.05
        self.compareFluxDict(TSfluxDictRF,TSfluxDictN,delta,elements='lohi')
        self.compareFluxDict(constFVAfluxDictRF,constFVAfluxDictN,delta,elements='lohi')
        self.compareFluxDict(FVAfluxDictRF,FVAfluxDictN,delta,elements='lohi')
        
        
    def refreshSavedFiles(self):   
        """ Refresh saved files used as reference """
        TSreactionList,constFVAreactionList,FVAreactionList  = self.getResults()

        db = shelve.open(testdir+'ConstPowerRefs')
        db['TSreactionList']       = TSreactionList
        db['constFVAreactionList'] = constFVAreactionList
        db['FVAreactionList']      = FVAreactionList
        db.close()    
    
class testPredictions(generalTest):
    """ Test flux and labeling predictions through COBRA methods """    
    
    def setUp(self):
        """ Getting saved reference files """

        try:
            db = shelve.open(testdir+'PredictionRefs')
            #self.resultsV1 = db['resultsV1']          
            #self.resultsV2 = db['resultsV2']           
            self.TSMOMA    = db['TSMOMA']              
            self.TS13CMOMA = db['TS13CMOMA']          
            self.results13CMOMAFixed = db['results13CMOMAFixed'] 
            self.resultsMOMAFixed    = db['resultsMOMAFixed']    
            db.close()   
        except:
            e = sys.exc_info()[0]
            print 'Problems loading stored data: \n'+str(e)       

       
#    def getResults(self,saved=True):
#        """ Provides new results for comparison with saved references """           
#        ### FBA results
#        strain = 'wt5h'
#        TSmodel   = getTSmodel(strain)    
#        fluxNames = getFluxNames(TSmodel)
#        # Get FBA files
#        # TODO:  produce the initial files anew here
#        dirDATAsave     = basedir+strain+'/'+'testFiles/'
#        fileName1 = dirDATAsave+'EciJR904'+strain+'Growth'+'Partial'+'.xml'
#        fileName2 = dirDATAsave+'EciJR904'+strain+'Atp'+'Partial'+'.xml'
#        FBAmodel1 = FluxModels.FBAModel(fileName1)
#        FBAmodel2 = FluxModels.FBAModel(fileName2)
#
#        # FBA file to be used as inital state for MOMA 
#        fileName3 = dirDATAsave+'EciJR904'+strain+'Growth'+'Full'+'.xml'
#        FBAmodel3 = FluxModels.FBAModel(fileName3)
#
#        resultsV1 = FBAmodel1.FVA(reactions=set(fluxNames))   # Growth maximization
#        resultsV2 = FBAmodel2.FVA(reactions=set(fluxNames))   # ATP maximization
#
#        resultsB   = FBAmodel3.findFluxes()
#
#        ## 13C MOMA predictions
#        # Calculating base flux profile        
#        TSresultsRand = TSmodel.findFluxesStds(Nrep=30,Nrand=10)   # this takes a while
#        
#        # Predictions
#        # Change flux bounds to avoid biasing prediction
#        ReacNetA = copy.deepcopy(TSmodel.ReacNet)   
#        ReacNetB = copy.deepcopy(TSresultsRand.ReacNet)  ## TODO: these are probably the same. Substitute one!
#        
#        for ReacNet in [ReacNetA,ReacNetB]:
#            ReacNet.changeFluxBounds('GLCpts'      ,core.fluxBounds( 0, 25  ,False)[1])      
#            ReacNet.changeFluxBounds('EX_glc_e_'   ,core.fluxBounds(-15,-0  ,True,True)[1])
#            ReacNet.changeFluxBounds('BiomassEcoli' ,core.fluxBounds( 0, 25  ,False)[1])      
#            ReacNet.changeFluxBounds('EX_ac_e_'    ,core.fluxBounds( 0, 25  ,True,True)[1])
#            
#        TSMOMA    = predictions.predict(resultsB     ,'PYK','MOMA',ReacNetA.getSBMLString())   # TODO: find better way to store these predictions (in reactionList?)
#        TS13CMOMA = predictions.predict(TSresultsRand,'PYK','MOMA',ReacNetB.getSBMLString())  
#
#        # Labeling predictions
#        # 13CMOMA
#        TS13CMOMAFix = copy.deepcopy(TS13CMOMA)
#        TS13CMOMAFix.ReacNet.reactionList.fixFluxes(level=1,epsilon=0.01,maximum=900)        
#        TS13CMOMAFix.ReacNet.C13ReacNet.reactionList.fixFluxes(level=2,epsilon=0.01) 
#    
#        # MOMA
#        TSMOMAFix = copy.deepcopy(TSMOMA)
#        TSMOMAFix.ReacNet.C13ReacNet.reactionList.zeroFluxExchange()
#        TSMOMAFix.ReacNet.reactionList.fixFluxes(level=1,epsilon=0.01,maximum=900) 
#        TSMOMAFix.ReacNet.C13ReacNet.reactionList.fixFluxes(level=2,epsilon=0.01) 
#    
#        # Calculating labeling
#        results13CMOMAFixed = TS13CMOMAFix.findFluxesStds(Nrep=1,Nrand=0,limitFlux2Core=False,maxFlux13C=300) 
#        resultsMOMAFixed    = TSMOMAFix.findFluxesStds(Nrep=1,Nrand=0,limitFlux2Core=False,maxFlux13C=300)         
#
#        return resultsV1,resultsV2,TSMOMA,TS13CMOMA,results13CMOMAFixed,resultsMOMAFixed

        
    def getFVAresults(self,strain):
        """
        Produces FVA results for predictions        
        """
        ### FBA results
        TSmodel   = getTSmodel(strain)    
        fluxNames = getFluxNames(TSmodel)
        # TODO: produce the initial files anew here
        dirDATAsave     = basedir+strain+'/'+'testFiles/'
        
        fileNameGP = dirDATAsave+'EciJR904'+strain+'Growth'+'Partial'+'.xml'
        fileNameGF = dirDATAsave+'EciJR904'+strain+'Growth'+'Full'+'.xml'
        fileNameAP = dirDATAsave+'EciJR904'+strain+'Atp'+'Partial'+'.xml'
        fileNameAF = dirDATAsave+'EciJR904'+strain+'Atp'+'Full'+'.xml'
        
        FBAmodelGP = FluxModels.FBAModel(fileNameGP)
        FBAmodelGF = FluxModels.FBAModel(fileNameGF)
        FBAmodelAP = FluxModels.FBAModel(fileNameAP)
        FBAmodelAF = FluxModels.FBAModel(fileNameAF)

        resultsVGP = FBAmodelGP.FVA(reactions=set(fluxNames))   # Growth maximization
        resultsVGF = FBAmodelGF.FVA(reactions=set(fluxNames))   # Growth maximization
        resultsVAP = FBAmodelAP.FVA(reactions=set(fluxNames))   # ATP maximization
        resultsVAF = FBAmodelAF.FVA(reactions=set(fluxNames))   # ATP maximization
        
        return resultsVGP,resultsVGF,resultsVAP,resultsVAF
    
    
    def getFluxPredResults(self,strain):
        """
        Produces MOMA and ROOM flux prediction results
        """
        ### Calculating base flux profiles
        # Standard MOMA      
        dirDATAsave     = basedir+strainBase[strain]+'/'+'testFiles/'
        fileName3 = dirDATAsave+'EciJR904'+strainBase[strain]+'Growth'+'Full'+'.xml'    
        FBAmodel3 = FluxModels.FBAModel(fileName3)
        
        resultsB   = FBAmodel3.findFluxes()

        TSmodel   = getTSmodel(strainBase[strain])

        # TS 13C MOMA      
        TSresultsRand = TSmodel.findFluxesStds(Nrep=30,Nrand=10)   # this takes a while

        ### Predictions
        # Change flux bounds to avoid biasing prediction
        ReacNetA = copy.deepcopy(TSmodel.ReacNet)   
        ReacNetB = copy.deepcopy(TSresultsRand.ReacNet)  ## TODO: these are probably the same. Choose one!
        
        for ReacNet in [ReacNetA,ReacNetB]:
            ReacNet.changeFluxBounds('GLCpts'      ,core.fluxBounds( 0, 25  ,False)[1])      
            ReacNet.changeFluxBounds('EX_glc_e_'   ,core.fluxBounds(-15,-0  ,True,True)[1])
            ReacNet.changeFluxBounds('BiomassEcoli' ,core.fluxBounds( 0, 25  ,False)[1])      
            ReacNet.changeFluxBounds('EX_ac_e_'    ,core.fluxBounds( 0, 25  ,True,True)[1])
            
        # Find reactions to knock out
        KO = re.sub('\d+h','',strain).upper()   # 'pyk5h' --> 'PYK'
            
        TSMOMA    = predictions.predict(resultsB     , KO, 'MOMA', ReacNetA.getSBMLString())   # TODO: find better way to store these predictions (in reactionList?)
        TS13CMOMA = predictions.predict(TSresultsRand, KO, 'MOMA', ReacNetB.getSBMLString())  
        TSROOM    = predictions.predict(resultsB     , KO, 'ROOM', ReacNetA.getSBMLString())   
        TS13CROOM = predictions.predict(TSresultsRand, KO, 'ROOM', ReacNetB.getSBMLString())  
        
        return TSMOMA,TS13CMOMA,TSROOM,TS13CROOM
        
    
    def getLabelPredResults(self,TS13CMOMA,TSMOMA):   
        """
        Produces labeling predictions
        """
        ## Labeling predictions
        # 13CMOMA
        TS13CMOMAFix = copy.deepcopy(TS13CMOMA)
        TS13CMOMAFix.ReacNet.reactionList.fixFluxes(level=1,epsilon=0.01,maximum=900)        
        TS13CMOMAFix.ReacNet.C13ReacNet.reactionList.fixFluxes(level=2,epsilon=0.01) 
        # 13CROOM   # leave in here for possible future use   
        #TS13CROOMFix = copy.deepcopy(TS13CROOM)
        #TS13CROOMFix.ReacNet.reactionList.fixFluxes(level=1,epsilon=0.01,maximum=900)        
        #TS13CROOMFix.ReacNet.C13ReacNet.reactionList.fixFluxes(level=2,epsilon=0.01) 
        
        # MOMA
        TSMOMAFix = copy.deepcopy(TSMOMA)
        TSMOMAFix.ReacNet.C13ReacNet.reactionList.zeroFluxExchange()
        TSMOMAFix.ReacNet.reactionList.fixFluxes(level=1,epsilon=0.01,maximum=900) 
        TSMOMAFix.ReacNet.C13ReacNet.reactionList.fixFluxes(level=2,epsilon=0.01) 
        # ROOM
        #TSROOMFix = copy.deepcopy(TSROOM)
        #TSROOMFix.ReacNet.C13ReacNet.reactionList.zeroFluxExchange()
        #TSROOMFix.ReacNet.reactionList.fixFluxes(level=1,epsilon=0.01,maximum=900) 
        #TSROOMFix.ReacNet.C13ReacNet.reactionList.fixFluxes(level=2,epsilon=0.01) 
    
        # Calculating labeling
        results13CMOMAFixed = TS13CMOMAFix.findFluxesStds(Nrep=1,Nrand=0,limitFlux2Core=False,maxFlux13C=300) 
        resultsMOMAFixed    = TSMOMAFix.findFluxesStds(Nrep=1,Nrand=0,limitFlux2Core=False,maxFlux13C=300)         
        #results13CROOMFixed = TS13CROOMFix.findFluxesStds(Nrep=1,Nrand=0,limitFlux2Core=False,maxFlux13C=300) 
        #resultsROOMFixed    = TSROOMFix.findFluxesStds(Nrep=1,Nrand=0,limitFlux2Core=False,maxFlux13C=300)       
        
#        # Alternative labeling calculation
#        holderModel1   = getTSmodel('wt5h') 
#        holderModel1.ReacNet = TS13CMOMAFix.ReacNet
#        results13CMOMAFixed = holderModel1.findFluxesStds(Nrep=1,Nrand=0,limitFlux2Core=False,maxFlux13C=300) 
#
#        holderModel2   = getTSmodel('wt5h') 
#        holderModel2.ReacNet = TSMOMAFix.ReacNet
#        resultsMOMAFixed = holderModel2.findFluxesStds(Nrep=1,Nrand=0,limitFlux2Core=False,maxFlux13C=300) 
        
        return results13CMOMAFixed,resultsMOMAFixed
    
    
    def getFluxNames(self):
        """
        Obtain flux names for plots in supp. figures 17 and 18
        """
        
        # Finding order for fluxes (fluxes for first strain from highest to lowest)
        subsystems  = ['S_Pentose_Phosphate_Pathway','S_GlycolysisGluconeogenesis','S_Citric_Acid_Cycle','S_OUT']
        TSresult, TSmodel = getTSresults('wt5h',saved=True)    
        reactionListRef   = TSresult.ReacNet.reactionList
        first   = core.reactionList([])
        for subsys in subsystems:
            subReactionList = reactionListRef.getReactionSubSet(rxnNames=subsys)
            subReactionList.sort('by net flux')
            first.extend(subReactionList)
        rxnNames = first.getReactionNameList(level=1,sort=False)      
        
        return rxnNames
        

    def testQuick(self):
        """ Quick test for pyk5h only """
        strain ='pyk5h'

        # Reference data
        TS13CMOMARF           = self.TS13CMOMA      
        results13CMOMAFixedRF = self.results13CMOMAFixed 

        # New data
        #resultsV1,resultsV2,TSMOMA,TS13CMOMA,results13CMOMAFixed,resultsMOMAFixed = self.getResults()  
        TSMOMA,TS13CMOMA,TSROOM,TS13CROOM           = self.getFluxPredResults(strain)           
        results13CMOMAFixed,resultsMOMAFixed        = self.getLabelPredResults(TS13CMOMA,TSMOMA)

        # Flux sets for desired flux names
        fluxNames = ['G6PDH2r','GND','PGL','RPE','TK1','TA2','EDA','EDD','TK2','TA1','TK3','RPI']
        
        fluxDictRF = TS13CMOMARF.ReacNet.reactionList.getReactionSubSet(rxnNames=fluxNames).getFluxDictionary(rangeComp='all')
        fluxDictN  = TS13CMOMA.ReacNet.reactionList.getReactionSubSet(rxnNames=fluxNames).getFluxDictionary(rangeComp='all')
        
        # Flux comparison
        delta = 0.15
        self.compareFluxDict(fluxDictRF,fluxDictN,delta,elements='best')      
        
        # Labeling comparison
        EMUlabelRF = results13CMOMAFixedRF.EMUlabel
        EMUlabel   = results13CMOMAFixed.EMUlabel
        
        delta = 0.05
        for name in EMUlabel:
            noChange = True
            MDVRF = EMUlabelRF[name]
            MDV   = EMUlabel[name]
            for n in range(len(MDV)):
                noChange = noChange and (not changed(MDVRF[n],MDV[n],delta,relative=False))
                
            errmsg = 'Fragment '+name+' changed from '+str(MDVRF)+' to '+ str(MDV)
            self.assertTrue(noChange,msg=errmsg)         
        
    def refreshSavedFiles(self):    
        """ Refreshes saved files used for comparison """
        strain ='pyk5h'
        #resultsV1,resultsV2,TSMOMA,TS13CMOMA,results13CMOMAFixed,resultsMOMAFixed = self.getResults()  
        TSMOMA,TS13CMOMA,TSROOM,TS13CROOM           = self.getFluxPredResults(strain)           
        results13CMOMAFixed,resultsMOMAFixed        = self.getLabelPredResults(TS13CMOMA,TSMOMA)

        db = shelve.open(testdir+'PredictionRefs')
        db['TSMOMA']              = TSMOMA
        db['TS13CMOMA']           = TS13CMOMA
        db['results13CMOMAFixed'] = results13CMOMAFixed
        db['resultsMOMAFixed']    = resultsMOMAFixed
        db.close()        
    
    
############# Auxliary functions to standarized and ease obtaining Toya data and objects #################   

def getSBMLfile(strain,oldVersion=False):
    """
    Provides SBML files for given strain
    -) oldVersion indicates whether to use the original version of transition reactions (if True) or the version obtained after the ELVA (if False)
    """
        
    datadir = basedir+strain+'/'
            
    BASEfilename      = datadir + 'EciJR904TKs.xml'
    FLUXESfilename    = datadir + 'FLUX'+strain+'.txt'
    REACTIONSfilename = datadir + 'REACTIONS'+strain+'.txt'      
    MSfilename        = datadir + 'GCMS'+strain+'.txt'
    FEEDfilename      = datadir + 'FEED'+strain+'.txt'
    MSSTDfilename     = datadir + 'GCMSerr'+strain+'.txt'
            
    if oldVersion:
        REACTIONSfilename = datadir + 'REACTIONS'+strain+'Old.txt'      
                            
    reacNet = getTSReacNet(BASEfilename,FLUXESfilename,REACTIONSfilename,MSfilename,MSSTDfilename,FEEDfilename)

    file_ = ('EciJR904TKs'+strain+'TS.xml',reacNet.write('toString'))
    
    return file_
         
def getTSmodel(strain,oldVersion=False):
    """ Provides two-scale model for given strain
    -) oldVersion indicates whether to use the original version of transition reactions (if True) or the version obtained after the ELVA (if False)    
    """
        
    SBMLfile = getSBMLfile(strain,oldVersion=oldVersion)        
    TSmodel  = FluxModels.TwoSC13Model(SBMLfile)        
               
    return TSmodel
  
    
def getTSresults(strain,saved=False,oldVersion=False): 
    """
    Provides two-scale results and model for specified strain
    -) saved decides whether to provide saved results (if True) or to calculate them anew (if False)
    -) oldVersion decides wehther to use the initial set of reactions (if True) or the reactions determined after the ELVA (if False)    
    """    
        
    if not saved:  
        TSmodel   = getTSmodel(strain,oldVersion=oldVersion)    
        fluxNames = getFluxNames(TSmodel)
        TSresult = TSmodel.findFluxesRanges(Nrep=30,fluxNames=fluxNames,procString='proc')  
    else:   # get saved version (quicker for tests)
        if oldVersion:
            raise Exception('Old version of models not saved')
        else:
            db = shelve.open(testdir+'TSresults'+strain)
            TSresult = db['TSresult'] 
            TSmodel   = getTSmodel(strain,oldVersion=oldVersion)    
            db.close()               
        
    return TSresult,TSmodel    


def getFluxNames(TSmodel):
    """ 
    Gives names for a set of interesting fluxes to look at 
    """
    coreFluxes = TSmodel.ReacNet.C13ReacNet.reactionList.getReactionNameList(level=1)
    fluxNames = [name for name in coreFluxes if 'EX' not in name]    
 
    fluxNames.append('THD2')
    fluxNames.append('MTHFD')
    fluxNames.append('ACt2r')
    fluxNames.append('ACCOACr')

    fluxNames.extend(TSmodel.ReacNet.reactionList.getReactionSubSet('exchange').getReactionNameList(level=1))
    fluxNames.extend(TSmodel.ReacNet.reactionList.getReactionSubSet(cofactor='nadph_c').getReactionNameList(level=1))
    fluxNames.extend(TSmodel.ReacNet.reactionList.getReactionSubSet(cofactor='nadh_c').getReactionNameList(level=1))
      
    fluxNames = list(set(fluxNames)) # Eliminate redundancies 
    
    return fluxNames

## Auxiliary function to obtain files in the old way    
#def getTSReacNetOld(BASEfilename,FLUXESfilename,REACTIONSfilename,MSfilename,MSSTDfilename,FEEDfilename):  # TODO: eliminate!!!!
#
#    reacNet1 = TOYA2sbml.TOYATSReactionNetwork(BASEfilename)
#    reacNet1.loadFluxBounds(FLUXESfilename)
#    reacNet1.write('EciJR904TKsTmp.xml')
#    
#    reacNet1 = TOYA2sbml.TOYATSReactionNetwork(reacNet1.getSBMLString(),REACTIONSfilename,MSfilename,FEEDfilename,lcmsSTD=MSSTDfilename)
#    reacNet1.capFluxBounds(500)
#    
#    return reacNet1     

def getTSReacNet(BASEfilename,FLUXESfilename,REACTIONSfilename,MSfilename,MSSTDfilename,FEEDfilename):
    """
    Produces the TS reaction Network given the necessary input files
    """

    # Load initial SBML file
    reacNet = SBMLclasses.TSReactionNetwork(BASEfilename)
    
    # Add Measured fluxes
    reacNet.loadFluxBounds(FLUXESfilename)
    # Add carbon transitions
    reacNet.addReactions(REACTIONSfilename,translate2SBML=True)
    # Add measured labeling information
    reacNet.addLabeling(MSfilename,'LCMS',MSSTDfilename,minSTD=0.001)
    # Add feed labeling information
    reacNet.addFeed(FEEDfilename)
 

    # Limit fluxes to 500       
    reacNet.capFluxBounds(500)
    
    return reacNet  


def changed(old,new,delta,relative=True):
    """ Tests if a number changed significantly
    -) delta is the maximum change allowed    
    -) relative decides if the delta given indicates relative changes (if True) or absolute change (if False)
    """
    delta =abs(delta)
    #epsilon = 2*delta
    epsilon = 1.0
    
    if old > epsilon:
        if relative:
            notChanged = (new <= (1+delta)*old) and (new >= (1-delta)*old) 
        else:
            notChanged = (new <= old+delta) and (new >= old-delta)             
    elif old < -epsilon:
        if relative:
            notChanged = (new >= (1+delta)*old) and (new <= (1-delta)*old) 
        else:
            notChanged = (new >= old-delta) and (new <= old+delta)             
    else:
        notChanged = (new >= old-epsilon) and (new <= epsilon+old)         

    return not notChanged

# Auxiliary function used to change cofactors, e.g.: nadh --> nad   
def changeMetabolite(ReacNetOld,rxnName,changes):
    """
    Produces the changes given in the changes dictionary for reaction rxnName in the ReacNet given.
    For example:
    
    changes = {'nadp_c':'nad_c','nadph_c':'nadh_c'}    

    substitutes NADP by NAD, and NADPH by NADH.    
    """    
    #import core, copy
    
    # Deep copy of original network, which will be untouched
    ReacNet = copy.deepcopy(ReacNetOld)
    # Getting needed dictionaries
    reactionDict = ReacNet.reactionList.getReactionDictionary()
    metDict      = ReacNet.metList.getMetDict()
    
    # Getting reaction to be changed
    rxn = reactionDict[rxnName]
    
    # Getting products and reactants for desired reaction
    products  = rxn.products
    reactants = rxn.reactants
    
    # Creating new products and reactants list to be added
    products2  = []
    reactants2 =[]

    for product in products:
        if product.name in changes:
            newmet = metDict[changes[product.name]]
            newProduct = core.product(newmet,product.stoichiometry)
            products2.append(newProduct)
        else:
            products2.append(product)
    for reactant in reactants:
        if reactant.name in changes:
            newmet = metDict[changes[reactant.name]]
            newReactant = core.reactant(newmet,reactant.stoichiometry)
            reactants2.append(newReactant)
        else:
            reactants2.append(reactant)
            
    # Replacing old products and reactants lists
    rxn.products  = products2
    rxn.reactants = reactants2
    
    return ReacNet

    
def compareGraph(reactionList1,reactionList2,reactionList3,maxPlot,titleFig='',save=''):
    """ 
    Auxiliary function to create paper figure  
    """
    font = {'size'   : 20}
    matplotlib.rc('font', **font)
    
    # Obtain data
    reactionDict  = reactionList2.getReactionDictionary()
    reactionDict2 = reactionList3.getReactionDictionary()

    names  = []
    lower  = []
    upper  = []
    total  = []
    lower2 = []
    upper2 = []
    total2 = []
    lower3 = []
    upper3 = []
    total3 = []
    for reaction in reactionList1:           
        if len(names) < maxPlot:
            names.append(reaction.name.replace('EX_','',1).replace('_e_','',1).replace('(e)','',1).replace('_','-'))
            
            lower.append(reaction.flux.net.lo)
            upper.append(reaction.flux.net.hi-reaction.flux.net.lo)
            total.append(reaction.flux.net.hi)
 
            reaction2 = reactionDict[reaction.name]
            lower2.append(reaction2.flux.net.lo)
            upper2.append(reaction2.flux.net.hi-reaction2.flux.net.lo)
            total2.append(reaction2.flux.net.hi)
            
            reaction3 = reactionDict2[reaction.name]
            lower3.append(reaction3.flux.net.lo)
            upper3.append(reaction3.flux.net.hi-reaction3.flux.net.lo)
            total3.append(reaction3.flux.net.hi)
            
    # bar data
    N = len(names)
    ind = numpy.arange(N)+0.5    # the x locations for the groups
    width = 0.25              # the width of the bars
        
    fig = figure(figsize=(16,8))
    axes = fig.add_subplot(111) 
    
    
    axes.axis([0,N+width,min(1.1*min(min(lower3),0),min(total3)),max(total3)*1.1])
         
    p1 = plt.bar(ind-0.29, lower, width, color='b', alpha=0.1)
    p2 = plt.bar(ind-0.29, upper, width, color='b', bottom=lower,alpha=0.8)
    p3 = plt.bar(ind+0.0, lower2, width, color='k', alpha=0.1)
    p4 = plt.bar(ind+0.0, upper2, width, color='k', bottom=lower2,alpha=0.8)
    p5 = plt.bar(ind+0.29, lower3, width, color='r', alpha=0.1)
    p6 = plt.bar(ind+0.29, upper3, width, color='r', bottom=lower3,alpha=0.8)

    
    plt.ylabel('Flux (mmol/gdw/h)')
    plt.title('Minimum and maximum values for exchange fluxes')
    plt.xticks(ind+width/2.,tuple(names),rotation='vertical')
    plt.legend( (p2[0], p1[0], p4[0], p3[0], p6[0], p5[0]),
               ('Max. stoich. + LFTC + $^{13}$C data', 'Min. stoich. + LFTC + $^{13}$C data','Max. stoich. + lim. flux to core (LFTC)', 'Min. stoich. + lim. flux to core (LFTC)','Max. only stoich.', 'Min. only stoich.'),
               prop={'size':18})

    
    title(titleFig)
    # Change x tick label size
    for label in axes.get_xticklabels():
        label.set_fontsize(20)
    # Inclination for xlabels
    fig.autofmt_xdate()   
    
    # Save Figures
    if save:
        savefig(save)    

    
def getFigure(number,saved=True):
    """
    Gets figure given by number
    -) saved  argument determines wether to used saved results (faster) or not    
    """
    
    if number == 4:
        "ELVA figure"
        
        strain ='wt5h'
        
        ### ELVA with new reaction set
        TSresult, TSmodel = getTSresults(strain,saved=saved)
        resultELVA  = TSmodel.ELVA(TSresult)  
         
        ### ELVA with old reaction set
        TSresultOld, TSmodelOld = getTSresults(strain,oldVersion=True)
        resultELVAOld  = TSmodelOld.ELVA(TSresultOld)            
    
        # Plots
        resultELVA.plotExpvsCompLabelxvsy(titleFig=strain,outputFileName="ELVAComparison"+strain+".txt",
                                               save="ELVA"+strain+".eps")            
                                               
        resultELVAOld.plotExpvsCompLabelxvsy(titleFig=strain,outputFileName="ELVAComparison"+strain+"Old.txt",
                                      save="ELVA"+strain+"Old.eps")     
        
    elif number == 5:
        "Relative flux constraint effect figure"        
        
        subsystems   = ['S_Pentose_Phosphate_Pathway']   # TODO: eliminate this dependency for TOYA2sbml.fluxPlotGraph

        test = testConstPower('refreshSavedFiles')
        TSreactionList,constFVAreactionList,FVAreactionList = test.getResults()
        
        fluxNamesPPP  = ['G6PDH2r','GND','PGL','RPE','TK1','TA2','EDA','EDD','TK2','TA1','TK3','RPI'] 
        fluxNamesGLYC = ['GLCpts','PGI','PFK','FBA','TPI','F6PA','DHAPT','GAPD','PGK','PGM','ENO','PYK','PDH']        
        
        ##### PPP plot
        TSreactionListPPP       = TSreactionList.getReactionSubSet(rxnNames=fluxNamesPPP)
        constFVAreactionListPPP = constFVAreactionList.getReactionSubSet(rxnNames=fluxNamesPPP)
        FVAreactionListPPP      = FVAreactionList.getReactionSubSet(rxnNames=fluxNamesPPP)     
        
        TSreactionListPPP.name       = TSreactionList.name 
        constFVAreactionListPPP.name = constFVAreactionList.name
        FVAreactionListPPP.name      = FVAreactionList.name

        TOYA2sbml.fluxPlotGraph([TSreactionListPPP,constFVAreactionListPPP,FVAreactionListPPP],subsystems,
                        titleFig='',save='Comparison2.png',plotType=2,axesRanges=[-20,40])
                        
        # Quantify degree of constraining
        fluxDictTSPPP  = TSreactionListPPP.getFluxDictionary(rangeComp='all')
        fluxDictFVAPPP = FVAreactionListPPP.getFluxDictionary(rangeComp='all')      
        QfluxPPP=[]
        for name in fluxDictTSPPP:
            DTS = abs(fluxDictTSPPP[name].net.hi  - fluxDictTSPPP[name].net.lo)
            DFVA= abs(fluxDictFVAPPP[name].net.hi - fluxDictFVAPPP[name].net.lo)
            if DFVA !=0 :
                QfluxPPP.append(DTS/DFVA)
        QPPP = float(sum(QfluxPPP))/len(QfluxPPP)
        print 'TS is '+str(QPPP)+' % of FVA'
            
                        
        ##### Glycolysis plot                                              # Duplicated code, but ok for the moment being
        TSreactionListGLYC       = TSreactionList.getReactionSubSet(rxnNames=fluxNamesGLYC)
        constFVAreactionListGLYC = constFVAreactionList.getReactionSubSet(rxnNames=fluxNamesGLYC)
        FVAreactionListGLYC      = FVAreactionList.getReactionSubSet(rxnNames=fluxNamesGLYC)     
        
        TSreactionListGLYC.name       = TSreactionList.name 
        constFVAreactionListGLYC.name = constFVAreactionList.name
        FVAreactionListGLYC.name      = FVAreactionList.name

        TOYA2sbml.fluxPlotGraph([TSreactionListGLYC,constFVAreactionListGLYC,FVAreactionListGLYC],subsystems,
                        titleFig='',save='Comparison2.png',plotType=2,axesRanges=[-30,50])
                       
        # Quantify degree of constraining
        fluxDictTSGLYC  = TSreactionListGLYC.getFluxDictionary(rangeComp='all')
        fluxDictFVAGLYC = FVAreactionListGLYC.getFluxDictionary(rangeComp='all')      
        QfluxGLYC=[]
        for name in fluxDictTSGLYC:
            DTS = abs(fluxDictTSGLYC[name].net.hi  - fluxDictTSGLYC[name].net.lo)
            DFVA= abs(fluxDictFVAGLYC[name].net.hi - fluxDictFVAGLYC[name].net.lo)
            if DFVA !=0 :
                QfluxGLYC.append(DTS/DFVA)
        QGLYC = float(sum(QfluxGLYC))/len(QfluxGLYC)
        print 'TS is '+str(QGLYC)+' % of FVA'


                        
    elif number == 6:
        "Cofactor balances figure"
        # Get results
        TSresults = {}
        TSmodels  = {}
        TSresults['wt5h']  , TSmodels['wt5h']   = getTSresults('wt5h',saved=saved)
        TSresults['pgi21h'], TSmodels['pgi21h'] = getTSresults('pgi21h',saved=saved)

        # Plot fluxes
        TSresults['wt5h'].plotMetaboliteFlux('nadph_c',titleFig='wt5h',minFluxGroup = 0.3, maxFluxGroup=1.5,save='cofNADPHwt5h.png')
        TSresults['pgi21h'].plotMetaboliteFlux('nadph_c',titleFig='pgi21h',minFluxGroup = 0.3, maxFluxGroup=1.5,save='cofNADPHpgi21h.png')           
        TSresults['wt5h'].plotMetaboliteFlux('nadh_c', titleFig='wt5h',minFluxGroup = 0.3, maxFluxGroup=0.6,save='cofNADHwt5h.png')
        TSresults['pgi21h'].plotMetaboliteFlux('nadh_c',titleFig='pgi21h',minFluxGroup = 0.3, maxFluxGroup=0.6,save='cofNADHpgi21h.png')

    elif number == 7:    
        "Robustness with respect to measurement error in labeling profile"

        # Get model and results
        TSmodelRob = getTSmodel('wt5h')        
        resultsRob = TSmodelRob.findFluxesStds(Nrep=30,Nrand=30)        
        
        # Plotting results
        subsystems    = ['S_Pentose_Phosphate_Pathway']
        fluxNamesPlot = ['G6PDH2r', 'GND', 'PGL', 'RPE', 'TK1', 'TA2', 'EDA', 'EDD', 'TK2', 'TA1', 'TK3', 'RPI']

        TSreactionListRob       = resultsRob.ReacNet.reactionList.getReactionSubSet(rxnNames=fluxNamesPlot)
        TSreactionListRob.name = 'Stds'

        TOYA2sbml.fluxPlotGraph([TSreactionListRob],subsystems,
                        titleFig='',save='LabelingRobust.png',plotType=2,axesRanges=[-2,4])

    elif number == 8:    
        "Robustness with respect to genome annotations errors"

        fluxNamesTCA = ['CS', 'ACONT', 'ICDHyr', 'AKGDH', 'SUCOAS', 'SUCD1i', 'FUM', 'MDH']
        subsystems  = ['S_Pentose_Phosphate_Pathway']
        changes = {'nadp_c':'nad_c','nadph_c':'nadh_c'}
        
        #### FBA figure

        # Get models
        #cofModelsFBA1= FluxModels.FBAModel('EciJR904TKswt5hTS.xml')
        #cofModelsFBA2= FluxModels.FBAModel('EciJR904TKswt5hTS_G6PDH2r.xml')
        strain        = 'wt5h'
        datadir       = basedir+strain+'/'
        cofModelsFBA1 = FluxModels.FBAModel(datadir + 'EciJR904TKs.xml')
        cofModelsFBA1.ReacNet.capFluxBounds(500)        
        
        ReacNetNew = changeMetabolite(cofModelsFBA1.ReacNet,'G6PDH2r',changes)
        ReacNetNew.write('EciJR904TKswt5hTS_G6PDH2r.sbml') 
        cofModelsFBA2= FluxModels.FBAModel('EciJR904TKswt5hTS_G6PDH2r.sbml')

        # Get results
        cofResultsFBA1 = cofModelsFBA1.findFluxes()
        cofResultsFBA2 = cofModelsFBA2.findFluxes()

        # Get reactionLists
        reactionListFBA1    = cofResultsFBA1.ReacNet.reactionList.getReactionSubSet(rxnNames=fluxNamesTCA)
        reactionListFBA2    = cofResultsFBA2.ReacNet.reactionList.getReactionSubSet(rxnNames=fluxNamesTCA)
        reactionListFBA1.name = 'Original'
        reactionListFBA2.name = 'Cofactor changed'

        # Plot fluxes in reactionLists
        TOYA2sbml.fluxPlotGraph([reactionListFBA1,reactionListFBA2],subsystems,
                        titleFig='FBA',plotType=1,axesRanges=[-8,8])    

        #### 2S-13C MFA figure
        # Get models
        TSmodel = getTSmodel('wt5h')
        TSmodel.ReacNet.write('Base2.sbml')
        ReacNetNew = changeMetabolite(TSmodel.ReacNet,'G6PDH2r',changes)
        ReacNetNew.write('Base2_G6PDH2r.sbml')  
        
        cofModelsTS1= FluxModels.TwoSC13Model('Base2.sbml')
        cofModelsTS2= FluxModels.TwoSC13Model('Base2_G6PDH2r.sbml')

        # Get results
        cofResultsTS1 = cofModelsTS1.findFluxesRanges(Nrep=30,fluxNames=fluxNamesTCA, procString='proc') 
        cofResultsTS2 = cofModelsTS2.findFluxesRanges(Nrep=30,fluxNames=fluxNamesTCA, procString='proc') 

        # Get reactionLists
        reactionListTS1    = cofResultsTS1.ReacNet.reactionList.getReactionSubSet(rxnNames=fluxNamesTCA)
        reactionListTS2    = cofResultsTS2.ReacNet.reactionList.getReactionSubSet(rxnNames=fluxNamesTCA)
        reactionListTS1.name = 'Original'
        reactionListTS2.name = 'Cofactor changed'

        # Plot fluxes in reactionLists
        TOYA2sbml.fluxPlotGraph([reactionListTS1,reactionListTS2],subsystems,
                        titleFig='2S 13C MFA',plotType=1,axesRanges=[-8,10])
    
    
    elif number == 9:    
        "Extracellular metabolite prediction figure"
        
        # Get results
        test = testConstPower('refreshSavedFiles')
        TSreactionList,constFVAreactionList,FVAreactionList = test.getResults(saved=saved)        
        
        # Compare fluxes
        allReacNames  = TSreactionList.getReactionSubSet('exchange').getReactionNameList(1)
        
        excReactionList = TSreactionList.getReactionSubSet(rxnNames=allReacNames)     
        excReactionList.sort(function='by absolute low flux')

        compareGraph(excReactionList,constFVAreactionList,FVAreactionList,12,save='Figure9')       
        
    elif number == 10:
        "Flux comparison with COBRA predictions figure"
        strain = 'pyk5h'  
        
        # Get results
        TSresult, TSmodel = getTSresults(strain,saved=saved)
        test = testPredictions('refreshSavedFiles')
        #resultsV1,resultsV2,TSMOMA,TS13CMOMA,results13CMOMAFixed,resultsMOMAFixed = test.getResults(saved=saved)  
        resultsVGP,resultsVGF,resultsVAP,resultsVAF = test.getFVAresults(strain)
        TSMOMA,TS13CMOMA,TSROOM,TS13CROOM           = test.getFluxPredResults(strain)        
        
        # Compare fluxes
        subsystems  = ['S_Pentose_Phosphate_Pathway']
        rxnNames = ['G6PDH2r','GND','PGL','RPE','TK1','TA2','EDA','EDD','TK2','TA1','TK3','RPI'] 

        TSreactionList      = TSresult.ReacNet.reactionList.getReactionSubSet(rxnNames=rxnNames)
        FVAreactionList     = resultsVGF.ReacNet.reactionList.getReactionSubSet(rxnNames=rxnNames)
        ATPreactionList     = resultsVAF.ReacNet.reactionList.getReactionSubSet(rxnNames=rxnNames)
        #FVAreactionList     = resultsVGP.ReacNet.reactionList.getReactionSubSet(rxnNames=rxnNames)
        #ATPreactionList     = resultsVAP.ReacNet.reactionList.getReactionSubSet(rxnNames=rxnNames)
        C13MOMAreactionList = TS13CMOMA.ReacNet.reactionList.getReactionSubSet(rxnNames=rxnNames)

        TSreactionList.name      = '2S-$^{13}$C MFA'    
        FVAreactionList.name     = 'FBA max. growth'
        ATPreactionList.name     = 'FBA max. ATP'
        C13MOMAreactionList.name = '$^{13}$C MOMA'

        TOYA2sbml.fluxPlotGraph([TSreactionList,FVAreactionList,ATPreactionList,C13MOMAreactionList],subsystems,
                        titleFig=strain,save='compFull'+strain+'FinalA.png',plotType=1,axesRanges=[-8,8])
    
    elif number == 11:
        "Metabolite labeling prediction figure"
        strain = 'pyk5h'          
        
        # Get results
        TSresult, TSmodel = getTSresults(strain,saved=saved)
        test = testPredictions('refreshSavedFiles')
        #resultsV1,resultsV2,TSMOMA,TS13CMOMA,results13CMOMAFixed,resultsMOMAFixed = test.getResults(saved=saved)
        #resultsVGP,resultsVGF,resultsVAP,resultsVAF = test.getFVAresults(strain)
        TSMOMA,TS13CMOMA,TSROOM,TS13CROOM           = test.getFluxPredResults(strain)           
        results13CMOMAFixed,resultsMOMAFixed        = test.getLabelPredResults(TS13CMOMA,TSMOMA)

        # Compare lagbeling predictions
        expData = [results13CMOMAFixed.fragDict,resultsMOMAFixed.fragDict]
        fitData = [results13CMOMAFixed.EMUlabel,resultsMOMAFixed.EMUlabel]
        labels  = ['$^{13}$C MOMA, OF='+'{0:4.1f}'.format(results13CMOMAFixed.OF),'MOMA, OF='+'{0:4.1f}'.format(resultsMOMAFixed.OF)]
        TOYA2sbml.labelingGraph(expData,fitData,titleFig='',labels=labels,save='labelFinal.png'
                        ,colors=['g','y'],formats=['*','v'],markersizes=[13,7])
                        
    else:
        raise Exception("Figure "+str(number)+" not available")
        
    
    
def getSuppFigure(number,saved=True):
    """Gets supplementary figure given by number
        saved  argument determines wether to used saved results (faster) or not    
    """
    
    if number in [1,2,3]:
        "Labeling fits"
        
        for strain in strains:   
            TSresult, TSmodel = getTSresults(strain,saved=saved)            
            TSresult.plotExpvsCompLabelFragment(titleFig=strain,save="fit"+strain+".eps")
    elif number in range(4,13):
        "Fluxmaps"
        
        for strain in strains:
            TSresult, TSmodel = getTSresults(strain,saved=saved)            
            TSresult.ReacNet.modelName = 'E. coli '+strain
            TSresult.drawFluxes('EcoliTS'+strain+'.svg',svgInFileName='TOYAexp.svg',oldVersion=True)
    elif number == 13:
        "Extracellular fluxes prediction for pyk 6 hrs"
        # Get results
        test = testConstPower('refreshSavedFiles')
        TSreactionList,constFVAreactionList,FVAreactionList = test.getResults(strain='pyk6h',saved=saved)  
        
        # Compare fluxes
        allReacNames  = TSreactionList.getReactionSubSet('exchange').getReactionNameList(1)
        
        excReactionList = TSreactionList.getReactionSubSet(rxnNames=allReacNames)     
        excReactionList.sort(function='by absolute low flux')

        compareGraph(excReactionList,constFVAreactionList,FVAreactionList,12,save='FigureS13') 
        
    elif number == 14:
        "Extracellular fluxes prediction for pgi 21 hrs"
        # Get results
        test = testConstPower('refreshSavedFiles')
        TSreactionList,constFVAreactionList,FVAreactionList = test.getResults(strain='pgi21h',saved=saved)  
        
        # Compare fluxes
        allReacNames  = TSreactionList.getReactionSubSet('exchange').getReactionNameList(1)
        
        excReactionList = TSreactionList.getReactionSubSet(rxnNames=allReacNames)     
        excReactionList.sort(function='by absolute low flux')

        compareGraph(excReactionList,constFVAreactionList,FVAreactionList,12,save='FigureS14') 
        
    elif number == 15:
        "Robustness with respect to stoichiometric errors for GLUDy and ICDHyr"

        fluxNamesTCA = ['CS', 'ACONT', 'ICDHyr', 'AKGDH', 'SUCOAS', 'SUCD1i', 'FUM', 'MDH']
        subsystems  = ['S_Pentose_Phosphate_Pathway']
        changes = {'nadp_c':'nad_c','nadph_c':'nadh_c'}

        #### FBA figure
        # Create models
        strain        = 'wt5h'
        datadir       = basedir+strain+'/'
        cofModelsFBA1 = FluxModels.FBAModel(datadir + 'EciJR904TKs.xml')
        cofModelsFBA1.ReacNet.capFluxBounds(500)    
        
        ReacNetGLUDy = changeMetabolite(cofModelsFBA1.ReacNet,'GLUDy',changes)
        ReacNetGLUDy.write('Base_GLUDy.sbml')  
        cofModelsFBA3= FluxModels.FBAModel('Base_GLUDy.sbml')
        ReacNetICDHyr = changeMetabolite(cofModelsFBA1.ReacNet,'ICDHyr',changes)
        ReacNetICDHyr.write('Base_ICDHyr.sbml')         
        cofModelsFBA4= FluxModels.FBAModel('Base_ICDHyr.sbml')
        #ReacNetSHK3Dr = changeMetabolite(cofModelsFBA1.ReacNet,'SHK3Dr',changes)
        #ReacNetSHK3Dr.write('Base_SHK3Dr.sbml') 
        #cofModelsFBA5= FluxModels.FBAModel('Base_SHK3Dr.sbml')       

        # Get results
        cofResultsFBA1 = cofModelsFBA1.findFluxes()
        cofResultsFBA3 = cofModelsFBA3.findFluxes()
        cofResultsFBA4 = cofModelsFBA4.findFluxes()
        #cofResultsFBA5 = cofModelsFBA5.findFluxes()

        # Get reaction lists
        reactionListFBA1    = cofResultsFBA1.ReacNet.reactionList.getReactionSubSet(rxnNames=fluxNamesTCA)
        reactionListFBA3    = cofResultsFBA3.ReacNet.reactionList.getReactionSubSet(rxnNames=fluxNamesTCA)
        reactionListFBA4    = cofResultsFBA4.ReacNet.reactionList.getReactionSubSet(rxnNames=fluxNamesTCA)
        #reactionListFBA5    = cofResultsFBA5.ReacNet.reactionList.getReactionSubSet(rxnNames=fluxNamesTCA)
        reactionListFBA1.name = 'Original'
        reactionListFBA3.name = 'Cofactor changed'
        reactionListFBA4.name = 'Cofactor changed'
        #reactionListFBA5.name = 'Cofactor changed'

        # Make flux plots
        TOYA2sbml.fluxPlotGraph([reactionListFBA1,reactionListFBA3],subsystems,
                        titleFig='FBA',plotType=1,axesRanges=[-8,8])

        TOYA2sbml.fluxPlotGraph([reactionListFBA1,reactionListFBA4],subsystems,
                        titleFig='FBA',plotType=1,axesRanges=[-8,8])
                        
        #TOYA2sbml.fluxPlotGraph([reactionListFBA1,reactionListFBA5],subsystems,
        #                titleFig='FBA',plotType=1,axesRanges=[-8,8])

        #### 2S-13C MFA figure
        TSmodel = getTSmodel('wt5h')
        fluxNames = getFluxNames(TSmodel)
        TSmodel.ReacNet.write('Base.sbml')
        ReacNetGLUDy = changeMetabolite(TSmodel.ReacNet,'GLUDy',changes)
        ReacNetGLUDy.write('Base_GLUDy.sbml')
        ReacNetICDHyr = changeMetabolite(TSmodel.ReacNet,'ICDHyr',changes)
        ReacNetICDHyr.write('Base_ICDHyr.sbml')
        #ReacNetSHK3Dr = changeMetabolite(TSmodel.ReacNet,'SHK3Dr',changes)
        #ReacNetSHK3Dr.write('Base_SHK3Dr.sbml')

        # Create models
#        cofModelsTS1= FluxModels.TwoSC13Model('Base.sbml')
#        cofModelsTS3= FluxModels.TwoSC13Model('GLUDy_Base.sbml')
#        cofModelsTS4= FluxModels.TwoSC13Model('ICDHyr_Base.sbml')
#        cofModelsTS5= FluxModels.TwoSC13Model('SHK3Dr_Base.sbml')
        cofModelsTS1= FluxModels.TwoSC13Model('Base.sbml')
        cofModelsTS3= FluxModels.TwoSC13Model('Base_GLUDy.sbml')
        cofModelsTS4= FluxModels.TwoSC13Model('Base_ICDHyr.sbml')
        #cofModelsTS5= FluxModels.TwoSC13Model('Base_SHK3Dr.sbml')

        # Get results
        cofResultsTS1 = cofModelsTS1.findFluxesRanges(Nrep=30, fluxNames=fluxNamesTCA, procString='proc') 
        cofResultsTS3 = cofModelsTS3.findFluxesRanges(Nrep=30, fluxNames=fluxNamesTCA, procString='proc') 
        cofResultsTS4 = cofModelsTS4.findFluxesRanges(Nrep=30, fluxNames=fluxNamesTCA, procString='proc') 
        #cofResultsTS5 = cofModelsTS5.findFluxesRanges(Nrep=30, fluxNames=fluxNamesTCA, procString='proc') 

        # Get reaction lists
        reactionListTS1    = cofResultsTS1.ReacNet.reactionList.getReactionSubSet(rxnNames=fluxNamesTCA)
        reactionListTS3    = cofResultsTS3.ReacNet.reactionList.getReactionSubSet(rxnNames=fluxNamesTCA)
        reactionListTS4    = cofResultsTS4.ReacNet.reactionList.getReactionSubSet(rxnNames=fluxNamesTCA)
        #reactionListTS5    = cofResultsTS5.ReacNet.reactionList.getReactionSubSet(rxnNames=fluxNamesTCA)

        reactionListTS1.name = 'Original'
        reactionListTS3.name = 'Cofactor changed'
        reactionListTS4.name = 'Cofactor changed'
        #reactionListTS5.name = 'Cofactor changed'

        # Make flux plots
        TOYA2sbml.fluxPlotGraph([reactionListTS1,reactionListTS3],subsystems,
                        titleFig='2S 13C MFA',plotType=1,axesRanges=[-8,10])                        

        TOYA2sbml.fluxPlotGraph([reactionListTS1,reactionListTS4],subsystems,
                        titleFig='2S 13C MFA',plotType=1,axesRanges=[-8,10])        

        #TOYA2sbml.fluxPlotGraph([reactionListTS1,reactionListTS5],subsystems,
        #                titleFig='2S 13C MFA',plotType=1,axesRanges=[-8,10])
          
              
    elif number == 16:
        """
        13C MFA fluxes for wt5h
        From 'Final Figures' ipython notebook        
        """              

        strain = 'wt5h'
        dirDATA           = qmodeldir+'/data/tests/Toya2010/C13/'+strain+'/' 
    
        # Get sbml file
        REACTIONSfilename   = dirDATA + 'REACTIONS'+strain+'.txt' 
        FEEDfilename        = dirDATA + 'FEED'+strain+'.txt'
        CEMSfilename        = dirDATA + 'GCMS'+strain+'.txt'
        CEMSSTDfilename     = dirDATA + 'GCMSerr'+strain+'.txt'
        FLUXESFreefilename  = dirDATA + 'FLUX'+strain+'.txt'

        atomTransitions = core.atomTransitionList(REACTIONSfilename)
        reacNet = atomTransitions.getReactionNetwork('E. coli wt5h 13C MFA')
        ReacNet = TOYA2sbml.TOYA13CReactionNetwork(reacNet.write('toString'),CEMSfilename,FEEDfilename,lcmsSTD=CEMSSTDfilename)
        names = ReacNet.addMeasFluxes(FLUXESFreefilename)
        ReacNet.write('TOYA.sbml')    

        # Get FIT fluxes
        ecoliModel = FluxModels.C13Model('TOYA.sbml')   
        ecoliModel.ReacNet.fixFluxes(names)
        resultsB    = ecoliModel.findFluxesRanges(Nrep=10,fluxNames=ecoliModel.ReacNet.reactionList.getReactionNameList(level=1), procString='proc') # TODO: maybe increase this ton Nrep= 30?

        # Draw map
        resultsB.drawFluxes('ecoli'+strain+'13C.svg',svgInFileName='TOYA13CMFA.svg',norm='GLCpts',oldVersion=True)
        
        # Show map
        SVG(filename='ecoli'+strain+'13C.svg') 
        
    
    elif number == 17:
        "Comparison of full predictions"
        
        subsystems  = ['S_Pentose_Phosphate_Pathway','S_GlycolysisGluconeogenesis','S_Citric_Acid_Cycle','S_OUT']
        strainsFull = ['pyk5h','pgi16h']        
        test = testPredictions('refreshSavedFiles')
        rxnNames3 = test.getFluxNames()
        
        for strain in strainsFull:
            # Get results
            TSresult, TSmodel = getTSresults(strain,saved=saved)    
            #resultsVGP,resultsVGF,resultsVAP,resultsVAF,TSMOMA,TS13CMOMA,results13CMOMAFixed,resultsMOMAFixed,TSROOM,TS13CROOM,results13CROOMFixed,resultsROOMFixed = test.getResults2(strain,saved=saved)            
            resultsVGP,resultsVGF,resultsVAP,resultsVAF = test.getFVAresults(strain)
            TSMOMA,TS13CMOMA,TSROOM,TS13CROOM           = test.getFluxPredResults(strain)
            
            # Get reaction lists
            TSreactionList     = TSresult.ReacNet.reactionList.getReactionSubSet(rxnNames=rxnNames3)
            FVAreactionList    = resultsVGF.ReacNet.reactionList.getReactionSubSet(rxnNames=rxnNames3)
            ATPreactionList    = resultsVAF.ReacNet.reactionList.getReactionSubSet(rxnNames=rxnNames3)

            TSreactionList.name     = '2S-$^{13}$C MFA'    
            FVAreactionList.name    = 'FBA max. growth'
            ATPreactionList.name    = 'FBA max. ATP'
        
            C13MOMAreactionList  = TS13CMOMA.ReacNet.reactionList.getReactionSubSet(rxnNames=rxnNames3)
            C13ROOMreactionList  = TS13CROOM.ReacNet.reactionList.getReactionSubSet(rxnNames=rxnNames3)
            C13MOMAreactionList.name = '$^{13}$C MOMA'
            C13ROOMreactionList.name = '$^{13}$C ROOM'

            MOMAreactionList  = TSMOMA.ReacNet.reactionList.getReactionSubSet(rxnNames=rxnNames3)
            ROOMreactionList  = TSROOM.ReacNet.reactionList.getReactionSubSet(rxnNames=rxnNames3)
            MOMAreactionList.name = 'MOMA'
            ROOMreactionList.name = 'ROOM'

            # Plot fluxes
            allLists = [TSreactionList,FVAreactionList,ATPreactionList,C13MOMAreactionList,C13ROOMreactionList,MOMAreactionList,ROOMreactionList]
            TOYA2sbml.fluxPlotGraph(allLists,subsystems,titleFig=strain,save='compFull'+strain+'A.png',plotType=1,legendFontSize=17)  
            #TOYA2sbml.fluxPlotGraph(allLists,subsystems,titleFig=strain,save='compFull'+strain+'B.png',plotType=2)  
        
        
    elif number == 18:
        "Comparison of partial predictions"
        
        subsystems  = ['S_Pentose_Phosphate_Pathway','S_GlycolysisGluconeogenesis','S_Citric_Acid_Cycle','S_OUT']
        strainsPart = ['wt6h','pyk6h','pgi21h']       
        test = testPredictions('refreshSavedFiles')
        rxnNames3 = test.getFluxNames()
        
        # Finding and plotting results 
        for strain in strainsPart:
            # Get results
            TSresult, TSmodel = getTSresults(strain,saved=saved)    
            #resultsVGP,resultsVGF,resultsVAP,resultsVAF,TSMOMA,TS13CMOMA,results13CMOMAFixed,resultsMOMAFixed,TSROOM,TS13CROOM,results13CROOMFixed,resultsROOMFixed = test.getResults2(strain,saved=saved) 
            resultsVGP,resultsVGF,resultsVAP,resultsVAF = test.getFVAresults(strain)
              
            # Get reaction lists
            TSreactionList     = TSresult.ReacNet.reactionList.getReactionSubSet(rxnNames=rxnNames3)
            FVAreactionList    = resultsVGP.ReacNet.reactionList.getReactionSubSet(rxnNames=rxnNames3)
            ATPreactionList    = resultsVAP.ReacNet.reactionList.getReactionSubSet(rxnNames=rxnNames3)
        
            TSreactionList.name     = '2S-$^{13}$C MFA'    
            FVAreactionList.name    = 'FBA max. growth'
            ATPreactionList.name    = 'FBA max. ATP'
                              
            # Plot fluxes
            TOYA2sbml.fluxPlotGraph([TSreactionList,FVAreactionList,ATPreactionList],subsystems,titleFig=strain,save='compPart'+strain+'A.png',plotType=1)        
            #TOYA2sbml.fluxPlotGraph([TSreactionList,FVAreactionList,ATPreactionList],subsystems,titleFig=strain,save='compPart'+strain+'B.png',plotType=2)        
        
        
    elif number == 19:
        """
        OF vs N Figure
        This one takes forever!!!
        """  
        
        # Get model
        strain = 'wt5h'
        TSmodel   = getTSmodel(strain)    
        fluxNames = getFluxNames(TSmodel)
        
        TSresults = {}
        
        Ns = [1,2,5,10,20,30,40,50,100]
        
        # Get results for different number of replicates
        for Nreplicates in Ns:
            TSresults[Nreplicates] = TSmodel.findFluxesRanges(Nrep=Nreplicates,fluxNames=fluxNames, procString='proc')        
            
        # Assemble graph
        cases=Ns
        x = []
        y = []
        for reps in cases:
            x.append(reps)
            y.append(TSresults[reps].OF)       

        plot(x,y,'o-')
        xlabel('number of runs')
        ylabel('Objective Function (OF)')        

        print x
        print y
        
    else:
        raise Exception("Figure "+str(number)+" not available")
        
