# Supplementary material for: 13C Metabolic Flux Analysis for Systematic Metabolic Engineering of S. cerevisiae for Overproduction of Fatty Acids
Source: Front Bioeng Biotechnol. 2016 Oct 5;4:76. doi: 10.3389/fbioe.2016.00076 (PMC5050205; doi:10.3389/fbioe.2016.00076)
Supplement: Supplementary file 1 [file Data_Sheet_1.ZIP › Ghosh2016Dir/utilities.py]

# -*- coding: utf-8 -*-
"""
Created on Tue Mar 27 10:52:59 2012

@author: Hector Garcia Martin
"""

import os

def compareDirs(dir1,dir2):
    "Compares the files from two dirs"
    files1 = os.listdir(dir1)
    files2 = os.listdir(dir2)
    
    print files1
    print files2
    
    # Make comparison
    status = {}
    for file1 in files1:
        command   = 'diff '+dir1+file1+' '+dir2+file1
        status[file1] = os.system(command)
       
    # Output
    errors = 0
    for file in status:
        if status[file] != 0:
            print ('File '+dir1+file+' not the same as '+dir2+file)
            errors = errors +1
    
    if errors == 0:
        print ('No differences found')
        
            
############### Tests ##################


if __name__ == "__main__":
    
    dir1 = '/scratch/hgmartin_gams_files/tests/batch/20120327T104852GAMS/Run0_1/'
    dir2 = '/scratch/hgmartin_gams_files/tests/amittest/'
    #dir2 = dir1
    
    compareDirs(dir1,dir2)
